# Supplementary material for: Genotype determines Arbutus unedo L. physiological and metabolomic responses to drought and recovery
Source: Front Plant Sci. 2022 Nov 22;13:1011542. doi: 10.3389/fpls.2022.1011542 (PMC9723149; doi:10.3389/fpls.2022.1011542)
Supplement: Supplementary file 3 [file DataSheet_1.xlsx]

## Sheet: Table S1
Table S1. Relative abundance (peak area) of 3953 metabolites on genotypes A1, A2, A3 and A4 on t2 (20 days under drought). WW: well-watered; WS: water-stress.
	A1WW		A1WS		A2WW		A2WS		A3WW		A3WS		A4WW		A4WS
Metabolite	Average	SD	Average	SD	Average	SD	Average	SD	Average	SD	Average	SD	Average	SD	Average	SD
n1	297376	26825.5	545674	126111	336022	32006.6	429052	94068.2	346993	60650.7	392279	36416.2	440655	232272	483283	125732
n2	178067	18200.4	171341	5942.56	195364	24998.5	177284	20071	177101	22686.1	204183	17357.1	186792	13052.4	187018	12369.6
n3	430089	103562	282444	122126	244518	106976	290329	158954	314210	69454.5	204530	107717	328040	81039.7	221660	131736
n4	524880	60586.3	982906	226553	626802	74544.3	820456	176394	642528	82841.6	706095	73388.5	828869	390134	898902	164574
n5	332412	177171	282444	122126	304769	47214.7	329392	98448.6	266075	137813	181978	129462	328040	81039.7	300663	119693
n6	89644.5	22497.2	167189	29960.2	106309	25456.1	130204	52257.1	111594	11670.5	116422	34369.1	125343	69708	143666	32786.5
n7	426696	16540.1	682584	128963	457797	56630	589800	90147.8	500205	66625.4	533906	92294	547746	278241	630566	134450
n8	6.42108e+06	709156	10822861	1.86344e+06	7.53207e+06	730660	9114406	1.81678e+06	7.7333e+06	1.17324e+06	8.38912e+06	549732	8.79099e+06	3.49174e+06	9850292	1.81299e+06
n9	593182	312104	1.40311e+06	446871	749538	183491	1.04283e+06	362976	707650	191529	832066	53564.5	981525	716532	1.0477e+06	239797
n10	3.16211e+06	572651	2955296	25603	2624712	203994	3.51123e+06	1.13835e+06	2.59109e+06	326819	2.51513e+06	201741	2594404	257672	2.76019e+06	75232
n11	728407	233260	1.36646e+06	275269	921853	397935	1.5785e+06	1.33609e+06	920659	304171	970644	203341	876141	461253	2.99942e+06	731005
n12	1.54937e+06	1.1063e+06	2.44614e+06	262453	2.15047e+06	382627	2.35582e+06	573111	1.75395e+06	492233	1875974	542659	2440800	302688	2414524	178061
n13	110610	92292.9	39197.5	8275.07	106212	13322.6	80774.2	28593.8	87466.2	87381.1	88837.8	36838.8	84447.3	74332.7	54134.2	39527.2
n14	177810	39245.6	140280	40648.5	249817	9358.36	156788	61141.9	162506	58800	220435	37618.1	178265	42928.5	171405	26998.2
n15	1.39057e+06	36802.3	2.36052e+06	381502	1.58664e+06	204966	1.9007e+06	337888	1651379	364859	1.75955e+06	144197	1979077	929922	2.23127e+06	472852
n16	386910	66960	190140	89948.9	402020	174739	329767	193856	307584	199411	206201	142707	717529	820576	13206.8	10155.9
n17	111951	12407.8	124158	20796.1	165484	36473.7	136597	42126.3	160424	23135.3	154035	41484.9	158920	40022.5	18572	11434
n18	453771	121429	616702	193976	500199	127853	398708	284642	391864	30337.3	368802	94365.1	439495	298033	660615	353879
n19	109968	11350.9	150096	16928.3	120806	15998.9	133290	48399	117631	21310.6	127195	23613.2	132893	26431.9	152937	12374.1
n20	797568	53396.9	655752	150172	717142	63660.2	776466	66649.3	698438	197558	645243	53890.5	734946	162598	954444	28146.2
n21	799846	80180.9	577792	101428	637626	53732.8	590550	72918.4	611730	168895	535622	80517.2	608993	173787	676069	31611.2
n22	6.77199e+06	859839	5028633	861078	5369994	258535	5.85336e+06	272347	5.91991e+06	1.75817e+06	5.38574e+06	537223	5.57455e+06	1.03684e+06	8.21144e+06	510709
n23	6.77199e+06	859838	5028633	861078	5.36999e+06	258535	5.85336e+06	272347	5919910	1.75817e+06	5.38574e+06	537223	5.57438e+06	1.03707e+06	8.21144e+06	510709
n24	457081	76149.1	362764	32074.7	402580	28121.8	435590	63715.6	446929	133345	424082	35276.5	428286	31033.4	433798	56791.1
n25	634865	133523	362195	177792	275340	239533	440194	197710	500165	136886	366577	125311	515113	184509	779722	198142
n26	691242	212087	535488	164726	579676	90852.6	593381	120414	646325	35337.2	498650	40648.6	304459	25397.1	227202	79525.1
n27	3.44547e+06	1.93558e+06	4.63476e+06	700417	5067316	981159	4.09331e+06	859744	4.38319e+06	2.69826e+06	5.72949e+06	1.05e+06	4.84701e+06	1.55683e+06	3.5974e+06	520109
n28	843969	91181.1	696802	112529	815618	62061.4	715009	57552.9	717882	161274	675810	96798.5	725456	104918	797322	69069.8
n29	195665	97645.6	375416	59878.5	299930	39675.2	346670	87833.2	191240	76716.5	220730	86306.5	309991	27162.7	300799	21108.7
n30	2203674	673939	2.47422e+06	446193	2562866	92577.7	1.97581e+06	319517	2285358	434424	2.4036e+06	165879	2.08911e+06	584033	2.01882e+06	529823
n31	520745	124190	550296	82829.7	528981	230835	514953	59924.8	629348	152188	546903	247714	516245	21225.8	419957	11026.7
n32	222503	32228.1	252459	7144.46	242146	36291	269027	29100.6	266272	63026.6	215438	61895	246875	30177.3	265362	55974.4
n33	1.21509e+06	255395	747171	350836	748447	451668	1.12871e+06	291703	918262	452620	783576	464812	1228013	234216	987102	548361
n34	2.27169e+06	258522	3.81609e+06	719656	2.60979e+06	277312	3238436	550090	2.63708e+06	431686	2972555	272102	3.23387e+06	1.27454e+06	3.60061e+06	649699
n35	838024	296633	1.09365e+06	199401	495797	188584	940629	218491	930327	469497	880241	187520	1.05814e+06	501784	1.27359e+06	442502
n36	1.10498e+06	306055	1.05217e+06	354013	1.32532e+06	540887	1.02445e+06	239524	977790	133174	1037715	180619	892401	364098	1564547	165820
n37	241632	81574.5	108374	36084.7	221685	49893.2	172470	30454.2	269093	128982	213994	56584.3	132654	11054.2	7753.75	1482.58
n38	3229259	252936	5.13957e+06	732825	3.69146e+06	380007	4.28141e+06	638734	3.7567e+06	491610	4013660	391836	4.23235e+06	1.47028e+06	4942430	815532
n39	255205	32777.2	182658	35089.2	251729	43980.4	218427	22067.9	205205	49114.9	217784	31810.3	214564	25830	447221	63367.5
n40	39537	20553	45332.8	17800	46115	17359.6	54818.8	32852.2	57643	13400	25211	9298.75	30024.7	13164.8	31676.5	22075.8
n41	646667	202020	633046	106484	679525	85281.6	618681	62440.6	605614	142722	695516	91992.4	660244	103158	738804	90095.2
n42	489230	197001	315720	102619	329235	67457.1	395680	93932.8	415056	16284.5	316691	71224.2	181488	25896.2	111156	23920.3
n43	136661	37724	236190	91250.8	111927	61846.4	149099	78450.2	182166	75282.2	197725	55714.4	179193	89440.1	237385	112631
n44	137887	26683.5	179068	34260.9	176223	12339.1	176393	27217.2	142525	27952.9	191378	34516.2	174166	8359.28	222262	46247.3
n45	7.8543e+06	2.95549e+06	13375165	2.87922e+06	8.87053e+06	2.57356e+06	1.06691e+07	4.20008e+06	11768520	4.40878e+06	1.21058e+07	3.88135e+06	12130715	6.77439e+06	12438273	2.73212e+06
n46	411030	64651.8	359522	206150	366692	133450	351211	316211	389694	191854	409568	212358	373685	420494	1225287	221849
n47	905474	286890	928252	64531.8	1.21661e+06	109707	907097	116438	1.04192e+06	121427	1.36064e+06	160254	1.0686e+06	46496	1359413	116063
n48	7.46822e+06	3.56598e+06	1.33752e+07	2.87922e+06	7.42636e+06	4.34441e+06	1.04129e+07	3.66942e+06	1.04229e+07	6.00125e+06	9846927	987770	1.21307e+07	6.77439e+06	1.03307e+07	4.89745e+06
n49	1771983	215960	2.42452e+06	475441	2393617	158419	2.19536e+06	253670	1.98219e+06	413173	2.51898e+06	262175	2.12641e+06	131185	3.07832e+06	184310
n50	708950	102927	395324	152523	739908	264057	618448	371558	616574	357342	404530	233357	1.19986e+06	1.26477e+06	56989.5	17727.4
n51	24308569	1.5606e+06	25146510	2.2033e+06	2.7482e+07	2.97537e+06	27110447	2.8536e+06	25520617	3.81023e+06	28243363	680973	2.66173e+07	1.68421e+06	29802592	1.2062e+06
n52	174758	119853	248000	57964.1	254840	34374.1	191233	88057.5	177523	38029.1	213548	21686.7	197830	58502.5	198856	106898
n53	1556078	87205.5	1.59602e+06	155147	1.74029e+06	265294	1721513	186353	1.59798e+06	231335	1.7976e+06	30401.1	1724070	58341.8	1945110	88829.7
n54	865283	69367	1.41139e+06	222678	1011845	104366	1.28235e+06	206464	1053950	190553	1131095	100137	1.22792e+06	532485	1.34961e+06	194382
n55	89038	51280.2	394405	170711	131655	29652.2	242861	76716.3	194607	223342	235898	45236	313356	192653	143667	109189
n56	1.02414e+06	149297	565731	241916	902540	201066	852800	462913	851178	532380	660123	411348	1.75292e+06	1.76278e+06	112145	26622.5
n57	226293	28767	213675	24901.5	208865	81738.8	215694	24769.5	219941	16352.8	236182	12818.2	249713	42267.2	225786	64536.9
n58	265868	94404.6	244388	41912.5	355776	135272	235598	66182.5	264432	98898.5	291235	96751.6	242041	56527.6	242437	96775.7
n59	39282058	9.56328e+06	49487925	7.34271e+06	2.50764e+07	9.50386e+06	46271645	6.72207e+06	4.19419e+07	1.85365e+07	44190408	7.60684e+06	4.70367e+07	2.32193e+07	56847785	1.46787e+07
n60	156034	66025.1	283295	145941	335468	296458	172925	133652	65995	40948.3	166033	12857.2	143037	21555.8	487464	170626
n61	3.26359e+06	528329	3.59772e+06	466558	2.49046e+06	1.05313e+06	2.54363e+06	893493	2.98209e+06	1.29364e+06	1.61885e+06	322159	2.40578e+06	510318	1.09522e+06	324702
n62	3.41042e+06	913115	4833543	1.25361e+06	5250721	3.47489e+06	4011636	321517	4.43548e+06	1.98127e+06	5.74974e+06	2.48556e+06	4226799	2.36923e+06	8.16925e+06	2.89073e+06
n63	7378383	777496	6.86476e+06	792454	7.09561e+06	639807	7.49984e+06	207798	5.95837e+06	1.45001e+06	6.19383e+06	602769	6.64331e+06	747192	7.98357e+06	849202
n64	64746.5	15827.2	47360	10225	87771.5	11128.8	77149.5	15961.3	45396.2	25753.8	71321.2	10283	79466.7	26394.6	4456.5	1818.9
n65	1.25586e+06	267753	2.00531e+06	364311	1.41305e+06	589957	2.52925e+06	2.09444e+06	1537115	495626	1.56773e+06	426952	1.43847e+06	913788	4.70159e+06	1.31484e+06
n66	9.89592e+06	2.10755e+06	8.92451e+06	254036	8.04664e+06	985040	1.09643e+07	3.74614e+06	7.95769e+06	1.37911e+06	7.30231e+06	457539	8.13366e+06	326937	8.22243e+06	269448
n67	82453.2	5411.83	82353.2	9182.68	104340	14987.3	92153.5	12872.1	82848	4818.7	101703	11214.7	113385	58696.9	484770	118415
n68	1.46084e+06	512017	1057424	266557	1075979	159392	1.3207e+06	260969	1.2971e+06	114998	1.07813e+06	159701	672617	42393.8	210188	84144
n69	349585	317927	668718	79478.2	451352	94494	547604	171178	358965	112339	324140	50942.9	522817	85560.2	485134	41634.2
n70	2.19842e+06	166070	3790443	676214	2585099	266666	3.17355e+06	603894	2.64409e+06	394948	2.94397e+06	211696	3.19347e+06	1.32457e+06	3516982	690238
n71	4.96089e+06	862397	2467981	1.11892e+06	4.82566e+06	1.88599e+06	4257047	2.49607e+06	4.01033e+06	2.53568e+06	2520383	1.57229e+06	8.35842e+06	8.8029e+06	194794	69339.3
n72	829514	51296.6	1.26479e+06	165062	912980	81452.2	1.12315e+06	217909	918436	101205	962179	100718	1.11074e+06	379313	1.19482e+06	150825
n73	525847	95083	567954	16530.4	589117	25705.9	505300	101754	528344	56445.9	539432	70889.9	528654	24081.3	662810	96733.4
n74	10820040	6.18014e+06	14352763	2.41054e+06	1.60373e+07	3.74687e+06	1.28396e+07	2.571e+06	1.39937e+07	8.87317e+06	1.80743e+07	3.52743e+06	1.53084e+07	4.69402e+06	1.12984e+07	1.59589e+06
n75	109965	16789.6	100087	12505.4	98384	13863.9	99701.5	12406.5	90067	31287.9	76743.8	29612.5	78542.3	14288	20297.3	7930.9
n76	90247	79048.4	222092	63328.6	128997	42066.1	215148	77506.6	103592	55963.6	106223	29184	197305	30243.1	164743	23902.5
n77	178555	77837.8	121565	38644	128492	24537.5	172864	25405.2	153872	16825.7	121572	28001.1	69484.3	1375.36	27259.8	10999.1
n78	770669	242057	466250	120842	371106	91807.7	376379	94211.1	529001	213295	365855	41478.4	488929	139267	622200	134701
n79	17558337	891828	1.61461e+07	1.6426e+06	1.56327e+07	1.29779e+06	14879599	1.69625e+06	16307097	1.59683e+06	15959277	1.52735e+06	1.58443e+07	591784	16046761	759419
n80	68582	16314.9	41387	12699.3	43386.2	25492.2	54688	6845.58	34396.5	7812.31	44453	21237.5	51136.7	6939.2	53431.2	13404.7
n81	1605895	651374	1.09234e+06	346031	1.06553e+06	235047	1447481	372886	1.39701e+06	135864	1.08766e+06	174085	617833	154560	314086	71463.9
n82	93084	14180.9	88351.2	13799.4	104150	10423.6	97467.2	19769.2	100654	17141.7	106532	12747.7	107504	15566	99418.8	17929.1
n83	9287	5041.67	8909	4276.4	2928.25	2493.05	3011.67	3124.94	5515	4360.02	1589.67	1293.63	11959	#DIV/0!	1647	1346.33
n84	2124587	111239	1.91202e+06	216773	1870011	185897	1.768e+06	241352	1.97195e+06	212435	1.88834e+06	201308	1.89813e+06	67998.7	1.94558e+06	141512
n85	3.17971e+06	225435	2933575	306464	3142716	287514	3.15972e+06	213674	2946081	538640	2.90851e+06	254025	3.11895e+06	547869	8.61785e+06	1.03361e+07
n86	2.22751e+06	119716	2119981	141655	2.2132e+06	220342	2302759	264378	2.00668e+06	509648	1946771	156087	2.20538e+06	370733	2902914	95595.8
n87	5.45505e+06	243898	8.50721e+06	1.42437e+06	5.88779e+06	505456	7.28849e+06	1.21663e+06	6.04685e+06	1.03041e+06	6.48402e+06	564788	7.23274e+06	2.86985e+06	7.73118e+06	1.27415e+06
n88	5.23395e+06	2.68809e+06	3369150	1.5833e+06	2390108	1.39578e+06	2405232	1.54839e+06	5.4652e+06	2.9438e+06	6.26718e+06	3.20944e+06	5.75602e+06	4.08278e+06	2804982	1.68481e+06
n89	1967618	142916	1.7908e+06	143042	1698275	200398	1763209	204746	1.71665e+06	587535	1.37941e+06	267181	1623602	318776	1.73088e+06	182772
n90	1967618	142916	1.7908e+06	143042	1698275	200398	1763209	204746	1.71665e+06	587535	1.37941e+06	267181	1623602	318776	1.73088e+06	182772
n91	2.25292e+07	4.0431e+06	1.706e+07	2.08039e+06	1.91416e+07	3.62981e+06	21939243	4.08466e+06	1.66547e+07	2.42805e+06	1.60677e+07	1.20843e+06	17918204	1.60988e+06	26094378	2.58555e+06
n92	2.6457e+06	615930	2.16662e+06	556459	1650787	775475	2.5395e+06	317606	2.1925e+06	391836	1.85459e+06	346132	2.54216e+06	592661	3.30625e+06	780710
n93	267169	31018.9	573576	193975	432010	41031.6	428372	33343.1	254676	96703.4	330183	65047.6	501332	164657	522924	53358.8
n94	365426	65564.5	243325	29228.3	313496	44595.2	270598	115047	302538	96656.3	380434	78497.2	202293	30124.6	198490	35348.5
n95	408089	106242	379062	39685.5	572964	52507.1	419778	62361.2	439552	85550.6	615273	190660	376613	48028.8	359059	28375.4
n96	220349	116727	152669	59198.3	151221	19789.2	197279	43919.2	205976	32339.9	153858	33044.1	97548	20890	32650.5	13262.2
n97	712127	331688	308039	148335	317027	154139	384411	233478	516781	155456	226159	112439	144759	37031.3	42335.8	19755.9
n98	333595	127903	230608	63959	223850	30661.7	282431	73467.2	298457	35563.9	220974	46210.6	157310	28251.2	112311	27439.1
n99	3.23652e+06	550001	3548352	312415	2.94629e+06	641879	3222178	456686	3072488	711088	2.38075e+06	439036	2.68886e+06	843349	2.29701e+06	223761
n100	103844	59190.2	242616	28344.3	144737	91623	269370	75684.6	194749	78486.2	246814	84069.4	217906	174761	185182	108490
n101	2.1013e+06	174327	2.02723e+06	72561.6	2079085	97887.5	1.9929e+06	284000	2.09675e+06	42526	2.05444e+06	264464	2.09585e+06	56534.5	2.47814e+06	99557
n102	290032	38825.2	258270	43395.4	246688	59831.3	287992	40638.4	278317	50097.7	274192	26971.7	280680	19234.5	279408	22772.6
n103	1097820	427276	1308077	135272	1.23975e+06	479593	1339847	364818	1055449	339251	937652	208576	1.28701e+06	911909	860004	101906
n104	309209	26214.4	257944	26239.2	280692	21645.1	293786	21663	296906	44316.9	265072	28053.4	287977	5207.04	268732	23398.1
n105	322138	104867	183244	32223.1	173018	18806.8	229815	65028.7	294902	76914.4	140608	47617.2	144439	45273.8	42546.2	19223.5
n106	48055676	1.51013e+07	80047573	1.96059e+07	54202592	1.67002e+07	67237276	1.42662e+07	66733129	2.56529e+07	71786479	2.27232e+07	70977400	3.59113e+07	85628236	1.64181e+07
n107	3.26687e+06	1.50298e+06	4.51646e+06	1.52258e+06	2.64391e+06	614266	4211731	1.21764e+06	3.92683e+06	1.57242e+06	3.83753e+06	1.8602e+06	4.06945e+06	1.93484e+06	4.21785e+06	1.39193e+06
n108	48055677	1.51013e+07	80047572	1.96059e+07	54206287	1.66963e+07	67237278	1.42662e+07	66733128	2.56529e+07	71786478	2.27232e+07	7.09774e+07	3.59113e+07	85628236	1.64181e+07
n109	773692	937230	620785	521850	598695	324646	729849	552386	676627	558860	467188	87122.3	380240	26955.2	500433	180164
n110	1618430	421905	1.5905e+06	135946	2.17885e+06	92163.5	1540351	210186	1.81227e+06	218629	2205328	254190	1831131	72462.2	2.15326e+06	485922
n111	1.30255e+06	615190	2.27631e+06	415417	2.41625e+06	233168	1.89019e+06	276837	1.70163e+06	476230	2.4391e+06	346787	2.20906e+06	127539	3.31375e+06	119307
n112	323070	104501	569154	142215	241906	99092.5	427298	205160	485312	165686	366421	102627	461174	357247	460635	252307
n113	3.48396e+06	3.1651e+06	1.67079e+06	1.02832e+06	1.2637e+06	504686	1.0012e+06	778667	2.40981e+06	1.85927e+06	863669	351125	1.76384e+06	1.21305e+06	1130385	434248
n114	181690	136961	307000	49455.9	173144	73642.5	303606	122579	205992	88027.9	163470	57960.4	280635	18846.8	256757	22418.5
n115	4.10816e+06	3.21018e+06	8.16586e+06	1.28315e+06	5.30716e+06	1.30089e+06	7613253	3.27028e+06	3.90718e+06	1.75359e+06	3.97122e+06	1.3162e+06	6203252	264435	5886427	1.12598e+06
n116	337426	27697.2	336776	46418.5	358174	9248.95	327120	19848.2	351761	27385.6	363972	16085.4	358623	33123.6	311444	68145.7
n117	61714.8	16120.1	60355.8	12339.2	45806	16748.7	64933	6785.7	70878	12255.8	50616	10497.5	65575.7	13678.2	54436.2	16190.3
n118	61714.8	16120.1	56412.5	20137.9	45806	16748.7	64933	6785.7	70878	12255.8	46943.8	17713.6	65575.7	13678.2	54286.5	16197.5
n119	79296	16788.3	71623.5	13379	74555.5	12817	74029.8	8885.67	71982.8	4440.62	77743.8	10366.5	57989.7	3690.77	77457.8	10338.3
n120	35396.2	10226	21344.2	1522.28	22948	9374.13	19309.8	3894.07	22571	9953.01	25522.5	10627.8	26911.3	7281.37	24300.5	10820.3
n121	254332	142794	121120	64456.8	121958	64850.3	167311	37788.7	163888	69979.9	126806	47554.8	44492.7	10852	9479.5	11868.6
n122	91376.5	30356.2	78041.2	18276.3	91847.8	14600.3	75909.2	20811.6	104134	31571.2	80151.5	8874.83	100735	4711.49	127034	22643.7
n123	119512	86037.5	162620	64862.3	74926.5	39013.1	222388	228373	132418	84836.5	64596.5	49131.1	210092	230875	81735.5	18008.5
n124	120186	41762.9	120136	18411.6	153546	22685.8	121381	20675.6	145814	27064.3	137113	12954.2	138362	12878.3	181440	19802.1
n125	60090.8	38712.4	275659	87264	97337.5	22842	167282	40719.4	35042	15133.6	61898.5	28569.6	191207	121170	179200	16639.8
n126	56712513	5.65868e+06	90627826	1.46493e+07	64992331	4.34018e+06	77609484	1.3571e+07	66146892	8.24526e+06	70132910	4.3191e+06	7.63257e+07	2.63764e+07	81988318	1.20128e+07
n127	41515	19912.3	154836	55979.2	69083.8	12790	105186	26751.7	55181.5	12564	68167.5	19691.8	97274.3	86810.4	107261	16428.4
n128	9071.5	3515.46	55580.5	22895	23854.8	13048	42979	27561.6	33205.8	18226.4	31384.8	14451.3	47318.3	50931.3	56124.2	21658.7
n129	132004	41783.1	162294	37323.6	159549	20273.7	115208	20752.9	145144	48114.7	151793	19933.3	120567	38856	121478	42945.7
n130	56653856	3.29605e+06	56584055	2.54183e+06	57216075	2.93608e+06	52518372	4.57882e+06	56412303	2.0807e+06	54527827	7.63308e+06	53329968	939176	62247693	2.07279e+06
n131	311191	179859	418557	203324	385933	74251.7	734296	349912	350980	230939	594687	268050	495736	306574	503202	504284
n132	63269.8	20079.4	20830.5	4909.57	53497.8	15410.4	26616.8	19463	35823.2	20281	23989.8	11516.7	42008.7	30538.2	37370	14855.5
n133	6131.25	5481.48	55026.8	35763.1	14044.8	12561.6	12503	4799.67	18937.8	4127.97	24590.5	20525.3	56051	46662	53475	20862.3
n134	82510.5	35699.2	134509	104496	116778	50951.3	124482	70674.1	139663	21770.6	136771	67364.5	179223	87684.2	141230	43125.5
n135	1.36797e+06	572018	877051	276605	891229	168936	1.17932e+06	377238	1.17133e+06	111349	906306	188021	511742	98073.6	257453	63413.2
n136	1.40461e+06	223069	1.08908e+06	90683.2	1.21154e+06	57415	1.20484e+06	193227	1.31018e+06	70738	1.22311e+06	70673.3	1.18984e+06	177193	1.1395e+06	64457
n137	118385	16933.5	128315	7435.2	130026	6216.08	124716	9849.53	121210	6390.82	120365	13211.8	112981	8791.24	107378	10001.9
n138	34740	3860.53	39015.2	9924.44	33029.8	5456.91	28261.2	9818.03	36769	10623.4	43996	9682.21	29514.7	7135.73	37485.2	3325.94
n139	235849	37341.3	192065	43504.8	219799	53986.2	185082	81492.5	230084	68820	186964	27455.4	225800	88304.5	98325.2	47985.8
n140	93233	14475.3	81733.5	18888.4	88428.5	39762.8	70625	20715.2	69370.2	19685.4	90533.5	15960.8	101048	15627.3	74359.8	10773.4
n141	67683.8	22505	143068	25979.8	54983.5	38497.3	126667	26305.8	88050	34187.5	143151	62381.8	112718	45232	94611.2	41014.1
n142	32518.5	8955.75	34546.2	12033.3	45829.2	9726.38	26848.8	4016.7	38802.8	10922	56404.8	5658.7	30950.3	13853.7	62645	19468.9
n143	65092.8	10809.1	74363.5	7156.75	96808.5	18739.4	70988.8	16337.7	80368.2	13999.2	81754.5	17128.3	87937	16479.4	88077.2	13789.2
n144	813875	218961	795427	136414	920648	272695	771419	32913.4	887650	130952	835327	79593.3	1.01044e+06	89127	888501	179153
n145	1.37311e+06	293738	1.35063e+06	180194	1.46591e+06	239531	1.51622e+06	258468	1.52629e+06	315242	1.5816e+06	169968	1.18656e+06	98274.3	1.60287e+06	300744
n146	2.11869e+06	504269	1.86746e+06	279428	1.98942e+06	354649	2014456	339821	2034356	439033	1.92004e+06	406157	2097377	520735	2061661	366455
n147	2.46307e+06	353219	2.42933e+06	91595.5	2247781	680204	2.41669e+06	517048	2.04284e+06	122395	2.15867e+06	708699	2796606	312978	2.42003e+06	360462
n148	3.47785e+06	735734	3381948	128338	3.69632e+06	542075	3.43304e+06	909304	3316749	812857	3.63958e+06	819813	3498198	571415	3621651	1.12739e+06
n149	1027394656	1.34867e+08	886561456	1.88213e+08	999494800	2.62201e+08	895910448	2.45337e+08	935228464	2.49203e+08	1076862560	1.03878e+08	1.03369e+09	6.70857e+07	1132518112	6.98342e+07
n150	116348622	9.57429e+06	99178514	8.53542e+06	124688720	1.2717e+07	170292762	1.14308e+08	112958970	1.95937e+07	117311336	1.83918e+07	1.20481e+08	8.43254e+06	140045682	1.94101e+07
n151	61620278	7.25569e+06	75329674	2.8397e+06	77849552	1.2917e+07	67997171	4.08572e+06	67395857	1.74726e+07	83836050	1.14715e+07	7.06033e+07	3.05361e+06	88282064	5.15216e+06
n152	3.88581e+06	357706	3576684	128851	3.88428e+06	548840	3.5203e+06	1.05865e+06	3.52128e+06	1.09151e+06	3.65246e+06	885375	3.56713e+06	720263	3.97944e+06	1.03179e+06
n153	2.41703e+06	569680	2.30341e+06	364728	2447770	650518	2.50626e+06	407853	2.70538e+06	339393	2.10573e+06	159523	2.55239e+06	686688	2.81072e+06	511054
n154	1.58488e+06	418502	1.40188e+06	220036	1.6306e+06	205348	1.5286e+06	369208	1.50057e+06	447946	1.64732e+06	303518	1.57018e+06	389525	1.48575e+06	140461
n155	1.07239e+06	128479	1.14409e+06	170359	1.22672e+06	324868	1258723	263400	1.27823e+06	183043	1.14574e+06	58612.3	1.32663e+06	299872	1.28321e+06	290887
n156	707420	135067	716212	25455.1	867173	208366	638072	107327	719348	107052	735030	110801	732294	232998	735009	147815
n157	103502	20372.2	75193.5	15553.2	112063	32400.5	97001.8	17244.2	91447.2	17249.5	95596.8	18588.4	100816	28190.3	100738	19552.2
n158	48383	46358.3	125578	26575.4	63920.2	33438.1	111991	38241	39103	32218.5	124349	24966.9	110187	48863.1	103292	23245.2
n159	752207	308506	1113784	136527	1.35395e+06	266419	1.42566e+06	1.14053e+06	897135	486470	952818	195974	839856	352248	822055	168038
n160	80345	4471.22	96493.5	6199.86	88815.8	8091.89	88334.8	19471.3	86370.2	10949.7	76466.5	7427.4	80586	17182	83134	7863.8
n161	846679	149382	870582	155406	1.13812e+06	168898	863002	199432	731802	307217	903359	216429	970471	322695	647166	77399.3
n162	36643.5	10550.9	61716	10249.9	57611.2	5712.36	58149	8054.42	22089.2	15671.9	42682.5	20592.9	61730.7	3099.11	58787.5	4335.24
n163	3.87895e+06	456881	4.13851e+06	650350	4.63833e+06	792409	3.69776e+06	655314	3.65019e+06	599853	3.45021e+06	557423	4569389	1.3997e+06	3.20512e+06	873211
n164	24990.2	13559.7	16862.2	5844.51	23706.2	6301	19102.5	7230.16	27510.5	13356	25516	9782.36	33586	10404.4	21195.8	5085.14
n165	1.85119e+06	957903	4.00643e+06	982651	2.61847e+06	1.41452e+06	3.14691e+06	712593	3329364	2.27642e+06	4.66502e+06	2.90574e+06	4.03382e+06	1.64232e+06	8.85716e+06	1.09846e+06
n166	207356	53910.9	40844.2	19633.3	142980	58880.4	95612.2	24683.2	184286	70675.3	188238	69442.4	76305.3	36601	36012	12979.5
n167	226805	47815	76614	16524.4	164409	40849.3	141586	50297.7	260634	75984.9	225398	54674	114894	51416.1	39119	10374.2
n168	535768	203619	352106	75668.1	385966	75457.1	479456	102923	499038	53272.3	372721	79306.5	222534	46939	119230	38683.5
n169	318339	24522.7	279527	16643.2	294828	15255.8	324848	8158.07	307698	16578.7	323172	24570.2	333192	31235.3	274924	13400.1
n170	34489.5	12734.6	59572.2	9279.35	55798.8	12480.2	53095	19817.1	25833.8	18147.3	49829.2	21519.7	39395.7	15857.7	17100.5	6548.98
n171	712832	308420	456063	125960	451291	87011.7	604387	166242	624961	63664.1	469541	104745	287116	76819.9	135075	38918
n172	64212.8	38771.4	49997.8	22266.7	55665.2	18522.8	55425	23487.3	54678	29122.3	78340.8	17675.4	68699.7	27559	49198.5	16930
n173	276780	191379	165704	100849	95653.5	30384.2	198495	137817	267941	56386.1	113144	60704.7	63398.7	38686.9	10449	9565.74
n174	6570581	2.69258e+06	4.24228e+06	1.32086e+06	4.23445e+06	889780	5647542	1.5174e+06	5645121	479361	4.19741e+06	1.00388e+06	2.32501e+06	484014	1.09317e+06	298905
n175	121344	107184	29697.7	16788.8	88518	53403	60750.7	33523.1	200332	87166.6	101638	21823.8	33134.3	35749.6	1561.5	2038.59
n176	370841	129733	819652	296795	533258	298588	539742	155081	453981	286029	820588	189194	847089	360672	341581	141115
n177	200232	92417.4	312494	109358	249343	124183	258492	73342.1	292564	150172	309911	61305.4	293782	182565	284248	70322
n178	2.23094e+06	1.00277e+06	1.38292e+06	430967	1418585	294268	1.84353e+06	475333	1819985	229780	1.3621e+06	285060	824924	205098	404159	89786.5
n179	237899	91100.8	254942	35444.3	160772	24963.8	215809	61348.5	159902	72720.8	128564	31609.7	217968	49182.5	235507	52340
n180	371537	45599.1	304524	47673.7	313824	79734.5	389794	20392	395213	21768.5	332217	66265.2	409305	51356.9	152861	30675.3
n181	1639173	345955	1.31722e+06	113739	1342919	176219	1.42594e+06	270900	1.33261e+06	432867	1.04131e+06	92533.9	1.25453e+06	115184	1.41564e+06	121592
n182	63546.5	63746	296621	101517	54177	22686.6	167112	70118.8	120813	108504	100528	46707	186617	166710	148540	56490.6
n183	49211	47151	176424	53434.5	39678.5	22695.9	156736	136563	84762.5	61245.8	75300	39796.1	108684	100359	106610	34396.6
n184	3936	#DIV/0!	6638	6221.13	5509	1886.56	13166	11792	5466.33	2824.07	13515.5	8020.71	4761	#DIV/0!	106846	50898.8
n185	47382.2	17086.8	44089	6295.38	56878.8	10724.3	45897.5	9331.23	42283.2	8041.35	41251.8	17898.4	44361.7	18503.7	37930.8	8270.9
n186	1.567e+06	56046.4	1.64201e+06	165130	1.76781e+06	178908	1.81122e+06	253617	1.60658e+06	287506	1.88992e+06	56820	1.75524e+06	105122	2.03486e+06	135354
n187	21766.8	15469.6	9306	5939.82	19186.5	20382.2	11281.2	9805.55	25787	4419.27	22266.5	9471.05	10767.3	4653.99	86038.8	29752.5
n188	57914.2	17288	38245.5	35851.6	245147	321145	122362	127736	283258	401667	1.35959e+06	806745	209446	169374	859330	466036
n189	2039759	963479	2.14636e+06	391225	2.36427e+06	758762	1.9654e+06	221439	2.13046e+06	832580	2347959	534742	1902832	281047	6195.5	2854.59
n190	180596	9269.54	196205	17836.3	201014	26768.7	209019	42102.3	178550	41959.8	209297	4033.41	201699	17269.3	216579	21126.6
n191	907718	379550	1.18092e+06	225085	1.09041e+06	113180	1.28892e+06	104260	1.19317e+06	48625.5	748432	534593	1.23003e+06	134487	1.131e+06	93344.5
n192	1.13611e+06	92793.3	1.18092e+06	225085	1.09041e+06	113180	1.28892e+06	104261	1.19317e+06	48625.5	1133563	159293	1.22953e+06	134718	1.131e+06	93344.5
n193	757416	111279	518638	55832.4	631446	124622	582765	92022.5	732142	105245	672174	137265	549392	54191.9	445574	12814
n194	308184	34266.6	208246	95683.8	267763	128341	351165	39690.7	329114	21341.1	316482	39823.2	343558	12769.5	269989	132351
n195	308292	34188.3	350520	69972.3	314990	40359.8	351165	39690.7	329114	21341.1	316482	39823.2	343899	12540.3	327729	31628.2
n196	721046	262852	497820	115865	470992	82586.5	601748	152839	664450	58944.3	473984	112327	286568	59126	141603	54307.3
n197	57282	13961.7	90462	12116.5	113382	19959.7	98073.2	24007.1	86556	13541.3	125090	36496.8	99949.3	29706.3	35288.8	8571.37
n198	100598	45923.1	104828	63962.7	109188	63218.2	171608	63566.4	69033.2	35139.7	95363.8	14405.8	162006	40706.2	266833	78615.2
n199	1.62666e+06	1.1825e+06	2.74285e+06	357936	2.73571e+06	805575	2.22105e+06	800332	1.99093e+06	936627	2.43193e+06	516138	2648002	963605	1903625	497430
n200	2.61682e+06	1.36325e+06	1.20049e+06	605319	978578	307980	1.76448e+06	641876	1946136	314185	1.0473e+06	277546	690418	185097	186807	65276.5
n201	39321.8	14010	104209	21665.5	49225.2	15521.6	60983.8	23568.7	52765.2	41475.7	86039.5	42404.2	70875.7	53835	#DIV/0!	#DIV/0!
n202	1054114	476118	414618	76079.4	331940	110852	753802	244920	791934	120922	398894	126684	252086	31374.6	44186.5	9202.71
n203	234140	34026.3	364110	90520.7	273232	86735.8	349154	40730.7	260888	114642	300686	68834.5	385244	226667	375340	129048
n204	1.78664e+06	753526	1134149	329526	1.18939e+06	228003	1.51562e+06	426244	1.55917e+06	168468	1.15871e+06	238091	687157	161008	344821	103442
n205	173519	38426.8	89228.2	7633.53	145888	19345.2	107193	14753.3	126443	25560.2	140698	36285	126648	60277.5	73269.8	6874.49
n206	46134.5	7798.84	34441.2	8767.67	38721.5	6649.38	29670	18616.9	27394.8	4254.68	19533	12682.2	18458.3	13591.2	20588.2	18992.4
n207	87067.8	23946	122820	26901.1	122558	11566.5	116157	22608.4	113345	41993.2	122610	18469.8	157810	30557.4	285937	32501.3
n208	477610	90699.4	119986	48834	297997	91561.3	245136	123755	470865	172627	341748	105050	189533	94892.1	80162	11848
n209	251804	197687	343722	158552	332491	83457.9	329582	90078.6	282398	124316	294043	110258	140617	87385.6	27584.3	4534.46
n210	52398230	2.10462e+06	64351604	5.86639e+06	55506159	3.08461e+06	58194887	4.73043e+06	55684112	4.00255e+06	58434001	3.00176e+06	5.84827e+07	1.09837e+07	69235554	4.75945e+06
n211	78990.8	22073.4	23187.8	17347.8	46782.2	11382.5	36022.8	27898.4	56915.8	17391.5	75603.5	9731.03	52946.3	26545	236368	37840.7
n212	36887.2	7404.3	35796.5	7521.78	27099.5	4732.32	36490	6679.97	24590	9361.58	29335.8	6038.97	33493	14419.3	30675.8	3112.62
n213	22653.2	17366.7	13627	13148.1	20055.8	12204.9	21050	10224	15397.2	8112.26	11715.5	8381.29	20251	12152.2	29102.5	15934.8
n214	439816	241393	1.21116e+06	192967	478012	237305	960189	217997	250112	212775	286830	104402	963444	646697	1.42811e+06	195310
n215	131896	86549.1	184136	46024.2	131425	30918.6	189417	53991.5	85699.5	22379.6	124670	37622.4	185447	52460.1	270270	45355.7
n216	314276	70573.1	165506	11978.5	237404	14083.4	216295	32288.2	278174	52257.1	234474	17459.4	177566	25410.7	216513	30123.2
n217	1027590	378325	681872	182140	690063	149166	874499	187985	885688	52419.9	673357	163920	428286	92287.2	209209	40860.4
n218	7696	4546.25	8881	3617.48	10369.5	7691.3	2801	584.07	5126	781.319	6361	2761.82	5703.67	5018.04	3551	#DIV/0!
n219	#DIV/0!	#DIV/0!	#DIV/0!	#DIV/0!	2493	#DIV/0!	1487	#DIV/0!	2714	#DIV/0!	#DIV/0!	#DIV/0!	#DIV/0!	#DIV/0!	2595	#DIV/0!
n220	53872.2	22599.7	73179	31108.5	87912	22809.1	93122.8	45569.1	41867	25337.2	63354.5	16597.6	82551.7	10262.5	161124	27232.7
n221	105702	104789	313134	74175.6	125682	45632.8	244229	77810.6	51497.8	40814.3	66075.8	33287.7	229082	177016	257106	43961.1
n222	514223	105320	476580	40811.6	559577	59873.1	469830	61601.8	525692	81964.5	520513	85191.6	449015	19048.8	371412	21636
n223	53346.5	9583.15	25962.7	10552.5	49058.8	23847.2	32563.2	22069	35732.2	10370.8	29333.7	22064.7	61090	32848	3569	#DIV/0!
n224	155189	70599.9	97071.8	25108.3	96048.8	25521	126881	48529.5	136442	15090.6	111971	20590.2	70064	20968.2	23423.2	4506.8
n225	22755.5	14743.5	19410.2	13447.8	34127	15369.4	24765.5	13909.9	29608	16747.6	26518.8	14690.2	33988	7019.54	37404	16920.8
n226	79242.5	8018.99	81470.8	5837.34	77268	1468.37	79338.5	17904.8	82511.5	5459.15	83603.5	8880.23	82075.3	3517.18	79254.5	8286.72
n227	163580	166854	492764	294597	125049	47047.8	232001	104357	227942	128635	482709	292646	549485	345082	209609	111403
n228	#DIV/0!	#DIV/0!	80	#DIV/0!	#DIV/0!	#DIV/0!	330	#DIV/0!	3936.5	2591.55	5413	#DIV/0!	2410	#DIV/0!	2707	#DIV/0!
n229	240230	18698	230480	17768.8	234258	17017.1	228521	47592.4	294053	58973	300803	53206.8	320332	55324.4	472917	29577.7
n230	737702	199526	192020	87290.9	548845	204915	369502	254513	704287	314285	667492	319430	247348	82286.4	48444.8	18997.6
n231	2012442	267346	2368077	125216	2.38103e+06	343576	3.60124e+06	1.04501e+06	2.35506e+06	422523	2.60533e+06	613764	2836257	264467	3240185	1.15126e+06
n232	#DIV/0!	#DIV/0!	#DIV/0!	#DIV/0!	#DIV/0!	#DIV/0!	#DIV/0!	#DIV/0!	#DIV/0!	#DIV/0!	2502	#DIV/0!	2897	#DIV/0!	#DIV/0!	#DIV/0!
n233	171904	23927.9	184622	53766.6	151143	22005.8	180115	21178.8	185167	14549.3	159444	14130.4	173178	26511.5	148048	8096.89
n234	171904	23927.9	184622	53766.6	151143	22005.8	180115	21178.8	185167	14549.3	159444	14130.4	173178	26511.5	148048	8096.89
n235	55564.5	8541.54	19237	3424.26	60340.5	20194.4	35394	20715.1	65310.8	29465.8	58353.5	25343.7	53406.5	1817.97	4868	#DIV/0!
n236	2729	#DIV/0!	2341	#DIV/0!	3483.5	765.797	#DIV/0!	#DIV/0!	#DIV/0!	#DIV/0!	5655	#DIV/0!	#DIV/0!	#DIV/0!	2408.5	14.8492
n237	82741	24433.3	87188.5	14463.4	117328	12188.4	77376.8	16096.7	92691.8	7135.85	135849	24471.4	120681	14135.9	135779	24642.9
n238	238016	71219.5	374792	66903.7	382197	41337	379421	29706.7	304570	87972.2	347995	20702.5	389808	119508	551092	34147.7
n239	150952	53707.8	200397	68079.8	207994	20774.6	181249	25311.5	169536	87400.6	213219	10852.2	236021	108373	292072	42925.1
n240	512786	106541	479613	70389.9	561010	58511.2	615260	126092	500931	69857.8	530284	76489.1	544825	147861	593530	122601
n241	270834	317459	291404	35528.1	68904	43749.3	316296	361453	111066	131789	48820	34357	70119	65894.1	50699.2	22098.6
n242	47639.5	15319.1	36097.5	4638.08	45356.8	18004.1	32585.2	8944.37	49362	9796.32	54941.8	16428.6	60959.3	6505.01	45913.8	2925.3
n243	125010	32598.7	14329.2	4554.99	79224	47430.3	49933	35495.4	111132	43427	101164	37370.8	42025.7	23607.1	38243.8	16726.4
n244	42839.3	37450.8	125293	37969.7	16185	13397.9	75105.2	39194.6	40507	37775.9	33086.5	28448.3	88754.3	109877	36997.5	27037.9
n245	32637.5	13524.2	47656.5	18318.5	36624.2	17984	51041.5	22073.6	72436	64942.1	82577	35166.4	77257.3	46832.8	52838.8	27320.5
n246	81455.8	62371.2	23755	10082.9	28186	14265.2	33109.8	18376.8	38631	36250.5	27626.5	14715.5	29519.7	16543.6	44775.8	18289.6
n247	53935.5	16674.5	35600.5	23238.2	64346.5	30052	47602.8	20923.1	66780.5	19375.7	54652.8	20149	42668.3	22749.4	27957.8	5818.3
n248	26237.2	15805.5	16803.5	8511.75	20415.8	8094.41	22802	4810.68	33544.2	13115.2	27110.2	7047.84	32597	16846.6	33032.5	12327.7
n249	176715	46411	202666	27905.8	198953	47599	170225	14218.1	172660	70743.3	208320	26337	182845	8862.58	36512.2	13013.8
n250	179586	86078.9	376952	68037	235302	48101.5	338094	63298.2	106178	52204.5	161384	49067.9	362932	173379	401359	45447.9
n251	1054166	838002	2.18355e+06	293203	1.69731e+06	1.08147e+06	2.11649e+06	776765	2.66759e+06	2.39001e+06	3.03072e+06	1.26926e+06	2.38601e+06	1.78352e+06	565515	208558
n252	2530	#DIV/0!	#DIV/0!	#DIV/0!	#DIV/0!	#DIV/0!	#DIV/0!	#DIV/0!	#DIV/0!	#DIV/0!	842	#DIV/0!	#DIV/0!	#DIV/0!	#DIV/0!	#DIV/0!
n253	317060	22540.3	355707	40775.4	342726	6276.11	322406	23499.2	348396	49705.1	357216	39010	347418	43444.5	319800	41802.7
n254	61454.5	6213.22	61081.2	13504.6	51661	11858.8	57734.2	6558.58	54713.2	7926.12	48335.2	8677.97	38190.7	12301.3	49647.8	8539
n255	44367.8	8563.81	48396.2	5567.41	57900.5	6019.07	43336.5	11827.1	34412.8	17623.3	57978.8	13125.6	65123.3	14078	2839	210.718
n256	38801	7133.94	44456.2	4787.48	54174.2	3503.98	41781	15728.2	33591.5	16251.3	57745.8	9766.86	64966	12211.8	1067.5	1263.6
n257	158174	9845.1	131588	7700.35	159119	28993.1	137522	23825.2	140650	11184.7	158842	27021.6	161408	22043.2	160806	31436.1
n258	399318	48559	352762	51259	336532	39755.1	297370	51771.2	344792	76435.3	329767	62314.9	342134	16665.1	342938	27550
n259	692170	95604.1	495952	55468.8	592001	91718.7	655422	116816	751778	172553	646078	138032	543433	61714.1	577237	52586.7
n260	42647.2	24865.1	53802	20352	38859	32320.7	31533.5	8156.67	82142.5	62262.1	43773.2	16127.4	17813.3	14312	17115.8	12549.8
n261	119339	26532.1	65184	10564.7	72587.5	20466.8	81325.5	17908.5	108485	22359.3	82451.5	27205.8	30817.7	19252.5	2822	2274.68
n262	3.52644e+07	1.19184e+07	2.46056e+07	6.13823e+06	24764888	4.17827e+06	30229601	6.1278e+06	31189688	1.91677e+06	24355101	4.00516e+06	1.51895e+07	2.6507e+06	7.72486e+06	1.88999e+06
n263	103029	28184.4	75046	18103.2	82096.5	25817.2	88281.8	18509.9	129362	32568	102391	18672.9	69571	12931.3	28998.8	3119.22
n264	108108	26218.3	223670	38793	131158	78127.8	166693	60919	116067	88281.8	76503.8	36771.9	153585	77527.5	1395.5	1554.93
n265	6.65848e+06	558796	7.22412e+06	805811	8.95576e+06	722407	6.93567e+06	916581	6973931	1.41859e+06	9.85962e+06	883051	9.00048e+06	810755	1.15053e+07	904622
n266	987452	428473	640812	170604	634260	128935	833082	185846	828168	95016.4	630968	145457	377762	88572.2	200923	41528.6
n267	73	#DIV/0!	4888	#DIV/0!	4021	1979.9	#DIV/0!	#DIV/0!	#DIV/0!	#DIV/0!	#DIV/0!	#DIV/0!	#DIV/0!	#DIV/0!	76	#DIV/0!
n268	1812	1509.35	2393.5	447.599	#DIV/0!	#DIV/0!	#DIV/0!	#DIV/0!	#DIV/0!	#DIV/0!	#DIV/0!	#DIV/0!	#DIV/0!	#DIV/0!	#DIV/0!	#DIV/0!
n269	30401.5	10757.7	19753.8	9258.66	32101	5398.21	22940.2	2886.24	33039.5	8324.8	30285.2	13510.5	42298.3	14334.6	33420	6741.71
n270	133839	25247.9	155367	16469.9	200400	14356.4	140983	26101	140912	46928.5	227912	41907.8	189285	17138.4	210711	42511.8
n271	3178	231.931	1114.5	1467.25	#DIV/0!	#DIV/0!	#DIV/0!	#DIV/0!	2395.5	115.258	#DIV/0!	#DIV/0!	#DIV/0!	#DIV/0!	2764	#DIV/0!
n272	16993.8	19685.6	35152.8	13755.7	57718.2	19530.5	18896.5	13977.8	38858	15818.4	34437.5	14168.7	27611.7	34443.6	28372.8	39914.8
n273	2.17497e+06	308566	1.30573e+06	365083	2.25966e+06	449046	1.64253e+06	722179	2315119	490452	1.98302e+06	355745	2039278	633645	124328	29825.9
n274	#DIV/0!	#DIV/0!	3545	#DIV/0!	76	#DIV/0!	85	#DIV/0!	2565	#DIV/0!	#DIV/0!	#DIV/0!	810	#DIV/0!	3461	1484.92
n275	503646	359052	1.34239e+06	196715	560874	257910	1.03718e+06	319148	278170	276595	323654	215205	1.06526e+06	736085	1.41986e+06	337049
n276	#DIV/0!	#DIV/0!	2757	#DIV/0!	#DIV/0!	#DIV/0!	2818	#DIV/0!	2759	#DIV/0!	3360.5	1207.03	#DIV/0!	#DIV/0!	#DIV/0!	#DIV/0!
n277	221826	87056.9	495676	74534.7	265245	60720.7	420693	78963.7	139703	61605.6	212124	57829.7	431742	211778	512512	94983.7
n278	26375	12404.1	24629.8	23637.1	20729	8325.06	28327.5	20689.2	45617.3	17924.2	24197.5	17338.4	28602.7	17326	37681.8	13731.2
n279	232238	36438.2	162932	20716.1	172090	35639.3	182596	44066.2	184782	44070.6	141564	7189.12	182071	18276.2	184852	19035.9
n280	21749.3	7472.4	#DIV/0!	#DIV/0!	4456	1599.48	3935.5	1791.1	8612.67	2022.87	4277.33	1472.62	12393.7	9457.28	166114	93156.4
n281	593906	90862.9	418841	40800.5	527842	78750.9	372972	53584	468096	147258	470670	147104	405816	37819.6	207290	73180
n282	22014	9437.66	122262	82149.5	19076.8	4492.52	90031	49140.8	76198.2	40782.5	57712	10742.1	87626.7	78906.8	#DIV/0!	#DIV/0!
n283	38438.5	50470	85251.8	48492	43268.5	38782.6	48566	37588.5	34504.8	24572.1	66749	6000.79	78654.7	95209.5	111796	110489
n284	48251	18129.8	92359.5	20088.1	107281	12230.3	99054	82841.5	63682.8	41142.7	71060.2	25087.1	67944.7	24982.3	62092	19066
n285	126325	12201	173111	65388.9	153204	70747.5	156971	46113.1	92215	38276.2	136448	12952.3	288415	87644.2	62667	31110.6
n286	84752.5	35631.3	186380	43964.7	97936	44053	176427	47718.3	58862.5	32843.8	60376	23413.1	193630	116657	256242	83877.7
n287	91	#DIV/0!	#DIV/0!	#DIV/0!	#DIV/0!	#DIV/0!	#DIV/0!	#DIV/0!	#DIV/0!	#DIV/0!	#DIV/0!	#DIV/0!	#DIV/0!	#DIV/0!	#DIV/0!	#DIV/0!
n288	341350	22160.4	334814	42335	379999	42037	302702	77191.4	367475	94144.3	336438	22211.3	394636	96830.8	461617	36780.3
n289	110211	27673.8	196098	30328.9	141913	26440.7	187590	27311.7	69270.5	48661.5	89942.5	26875.8	201535	84205.9	253894	61334.5
n290	2582.5	251.023	14683.8	11432.1	15989	#DIV/0!	26094.7	37623.8	26396.8	43660.5	20513.8	34394.9	43657	#DIV/0!	124067	63067.7
n291	#DIV/0!	#DIV/0!	#DIV/0!	#DIV/0!	#DIV/0!	#DIV/0!	16	#DIV/0!	6330	#DIV/0!	#DIV/0!	#DIV/0!	908	#DIV/0!	83	#DIV/0!
n292	2349	#DIV/0!	#DIV/0!	#DIV/0!	#DIV/0!	#DIV/0!	#DIV/0!	#DIV/0!	#DIV/0!	#DIV/0!	#DIV/0!	#DIV/0!	#DIV/0!	#DIV/0!	#DIV/0!	#DIV/0!
n293	#DIV/0!	#DIV/0!	2453	#DIV/0!	#DIV/0!	#DIV/0!	#DIV/0!	#DIV/0!	#DIV/0!	#DIV/0!	#DIV/0!	#DIV/0!	2304	442.649	#DIV/0!	#DIV/0!
n294	46302.2	13348.8	95899.8	60611.8	159242	139348	81217	30421.4	44658	51202.8	41495.2	61225.4	61676	53521.2	18741.2	12948.6
n295	281223	70642.1	569754	184584	346569	157088	425470	47470.9	383436	260272	405134	67795.4	639329	452457	3.60486e+06	633753
n296	111467	36743.4	49347.5	14073.5	138770	56018.6	63016.2	22527.3	115826	59873	163191	68839.9	123036	24133.7	292416	77020.3
n297	1.05495e+07	5.37292e+06	5.2988e+06	2.40028e+06	4.45548e+06	1.14604e+06	7.24011e+06	2.76925e+06	8.04075e+06	1.42478e+06	4.51192e+06	400239	2.58398e+06	678244	733546	393626
n298	79487	7724.59	69911.5	10199.5	70453.8	22510.4	77919.8	13622.2	91716.2	14383	85109	6627.7	80902.7	8918.24	85087.2	12655.8
n299	65610.2	16851.9	51966	9311.57	94888.5	18360.4	70366.5	26656.2	62703.5	19888.9	85380	9007.65	66199.7	23025.8	19219.8	11050
n300	#DIV/0!	#DIV/0!	88	#DIV/0!	#DIV/0!	#DIV/0!	#DIV/0!	#DIV/0!	#DIV/0!	#DIV/0!	2102	#DIV/0!	2642	223.446	2636	#DIV/0!
n301	258217	17134.6	251091	50792.2	239415	5874.66	256556	12864.1	250144	24556	245503	15500.1	263219	9564.98	239913	28640.1
n302	2457	41.0122	#DIV/0!	#DIV/0!	#DIV/0!	#DIV/0!	2519	#DIV/0!	#DIV/0!	#DIV/0!	#DIV/0!	#DIV/0!	2960	#DIV/0!	81	#DIV/0!
n303	40468.2	18353.5	37529.5	6380.73	75446.5	18868.6	57649.2	31889.7	41090.8	6685.52	59185.8	28967.6	61435.3	7465.48	81231.8	6397.76
n304	131676	38602.9	212250	30209.9	219522	17344.5	187118	18580.3	177084	57120.8	208783	11552.6	218695	42628.1	304125	16111.6
n305	126734	23151.9	112389	11077.9	201555	31936.6	120242	8386.4	162499	18050.2	207381	58768.7	171386	23858.5	232850	5060.64
n306	9780.5	4317.91	57240.8	17494.6	9004.25	3190.35	43640.8	33348.9	14823.8	8631.65	16274.8	8140.67	44910	16217.5	131094	101687
n307	64765	15229.9	40747.5	18962.9	54493.8	24400.1	26940.2	18289.2	47258.5	30398.5	45827	23391.3	47219.7	8036.25	67892.5	29005.2
n308	141380	11341.1	134383	23892.2	112110	12692.3	134429	7614.47	129524	10089.7	96230.2	25433.7	132220	12213.1	111029	17596.3
n309	877136	99005.6	1.92716e+06	398616	1.04023e+06	816435	1339954	456079	854718	612488	714266	210918	1366539	778575	9479.25	11155
n310	811905	292717	481308	75625.1	602251	58805.8	557978	193437	718754	151132	667374	119476	676624	154099	573262	85495
n311	680701	328194	384510	94365.9	481082	81176.9	325068	162572	475912	226191	453396	74199.9	457229	121897	324413	42217.4
n312	1749.67	1455.35	3572.5	1035.25	8912.33	6396.21	2821.67	4474.72	4800	3016.22	8813.5	1516.74	7607.5	2324.26	4346.75	3844.96
n313	626612	204589	780336	67921.3	877878	301232	672769	95744	646554	78299.3	747637	279598	681148	184666	81812.2	16203.8
n314	45469.2	12355.9	87323	30956.1	31456.2	13817.2	56564.8	16437.9	70645.8	23405	77280	31070.5	62405.3	59559.5	56235.5	22547.7
n315	16491.8	11075.4	15255	8533.7	13868	7224.2	11959	11313.4	17655.5	16984	19541	16006.1	13824.7	6576.07	5015.33	2032.64
n316	19080.5	7653.07	28981.8	14855.3	18661.5	16887.6	15399.8	10834	19342.2	14959.9	21250	6109.99	13703	7298.35	37018.8	10943.1
n317	124825	48527.1	60955.2	20412.5	94545.8	20885	91964.5	22781.4	119444	20269.3	77079.2	20758.8	37232	14565.8	13747	10199.5
n318	33935.8	15654.6	24507.8	8976.06	25486.8	13908.7	26523.2	6176.15	45718.2	16752.2	36193.8	10770.2	26201.7	15420.4	7553.75	5342.32
n319	127019	17590	129811	14222	137813	6847.89	175868	42196.1	135683	8140.81	136549	34203.2	160762	47723.5	180263	44885.7
n320	126840	17760.6	129811	14221.8	137888	6977	175633	42468.9	134448	6682.59	137162	33969.3	160652	47599	180244	44891.6
n321	148300	61538.1	111436	28236	112273	8551.94	104209	12649.1	152771	110740	111180	32197.3	121980	32513.2	131339	17248.1
n322	#DIV/0!	#DIV/0!	#DIV/0!	#DIV/0!	#DIV/0!	#DIV/0!	#DIV/0!	#DIV/0!	2513	#DIV/0!	#DIV/0!	#DIV/0!	#DIV/0!	#DIV/0!	#DIV/0!	#DIV/0!
n323	61337.8	33017.2	46459	23289.9	51627.2	5166.34	52246.5	14251.3	33266.8	15158.9	41015	13093.8	63278.7	27265.4	55144.2	17152.3
n324	98681.5	28718.2	124194	22615.9	117376	14886	129230	23778.6	151250	20013.2	128550	20285.1	122582	8526.28	135862	42418.6
n325	227477	23689.3	205940	16602.5	215443	28607.2	203744	13828.9	201921	25936.7	194118	34197.7	223895	16331.3	224898	16132.4
n326	62337.2	14541.6	70556	10818.2	69625.8	11495.3	79407	18798.8	56456	22821.1	68575.5	19733.3	86950.7	14192.8	23759.2	13625.9
n327	49131.5	27543.9	120872	28744.8	90803	60266	87337.2	40224.7	50291.2	34929.7	65899	31418.9	90716.7	25482.3	42032	13475.1
n328	#DIV/0!	#DIV/0!	70.5	7.77817	#DIV/0!	#DIV/0!	733	#DIV/0!	#DIV/0!	#DIV/0!	#DIV/0!	#DIV/0!	#DIV/0!	#DIV/0!	#DIV/0!	#DIV/0!
n329	#DIV/0!	#DIV/0!	#DIV/0!	#DIV/0!	103	#DIV/0!	#DIV/0!	#DIV/0!	#DIV/0!	#DIV/0!	2540	#DIV/0!	78	#DIV/0!	#DIV/0!	#DIV/0!
n330	182726	113729	731638	241704	248856	72974.2	447728	169658	74606.5	46667.1	171378	70725.1	535093	415293	499823	134611
n331	626610	261524	1416290	259405	738064	181728	1.18371e+06	247795	413413	187578	584282	159718	1.23921e+06	591897	1489249	208591
n332	245495	80900.4	518964	110199	292943	57843.1	424469	102043	149566	100523	193327	77065.8	444849	182035	515800	132647
n333	332607	221536	1.42256e+06	528659	281640	164946	811782	368805	611463	412535	473824	194443	1009522	1.06172e+06	735360	258034
n334	560050	146453	541738	106469	453267	100877	577138	370786	526470	124176	567937	253345	395051	156892	277303	78826.7
n335	1.40816e+06	523255	933259	272952	893623	193561	1.20211e+06	252730	1.16912e+06	96585.8	937530	158535	551214	108465	300610	73074.5
n336	19457927	1.00745e+06	1.8311e+07	1.77105e+06	1.97443e+07	1.67544e+06	19273293	1.07342e+06	1.84235e+07	3.55203e+06	1.80642e+07	1.65094e+06	19449764	3.54797e+06	2.17285e+07	797491
n337	9.67093e+06	870509	6.98512e+06	1.34638e+06	7.46775e+06	838445	7.44809e+06	1.17259e+06	7281764	2.88159e+06	5.94895e+06	1.50454e+06	6.79097e+06	2.05922e+06	7.11132e+06	794417
n338	139772066	2.55323e+07	113976102	2.23722e+07	121784600	2.73469e+07	133208028	1.98522e+07	103362900	1.80902e+07	112403864	1.43945e+07	125336488	5.05259e+07	168411240	4.56813e+06
n339	8.20466e+06	3.01988e+06	1.37998e+07	6.26556e+06	9.09727e+06	1.3839e+06	8384303	2.61986e+06	8.4125e+06	2.0076e+06	8391298	698880	8.84338e+06	2.90593e+06	7.73491e+06	2.48525e+06
n340	1.31519e+07	3.54392e+06	8448203	2.18758e+06	8.56554e+06	1.52536e+06	1.18596e+07	2.15451e+06	9981092	3.58744e+06	7880462	1.96234e+06	10684218	2.94925e+06	16632319	4.0411e+06
n341	2.97878e+07	2.16612e+07	1.57796e+07	1.02109e+07	2.13784e+07	2.11243e+07	1.63838e+07	1.06149e+07	1.74717e+07	1.46391e+07	2.52732e+07	1.793e+07	1.10616e+07	1.94903e+06	1.14508e+07	403025
n342	#DIV/0!	#DIV/0!	5044	#DIV/0!	82	#DIV/0!	#DIV/0!	#DIV/0!	2464	#DIV/0!	#DIV/0!	#DIV/0!	#DIV/0!	#DIV/0!	#DIV/0!	#DIV/0!
n343	51346.8	16230.8	30307.2	9293.31	41499.5	7315.37	43083	18577.3	32089.2	16909.6	40561.2	9359.22	41403.7	6098.63	39137.5	5969.82
n344	35009	8685.84	26323	7201.41	33243.8	3230.94	34190	10794	37105.2	10945.4	39942.5	17204.5	28936.7	6395.37	17716	5751.92
n345	2.22815e+06	566375	2.07822e+06	347158	2.89293e+06	583730	2.31314e+06	820255	1.59796e+06	465002	1987323	269514	3627354	2.2309e+06	874134	300468
n346	2.51942e+06	1.9455e+06	1.41235e+06	620227	1.98557e+06	1.33391e+06	1.37243e+06	956470	1.45812e+06	543893	1.16553e+06	764589	1.38549e+06	998275	1593264	907221
n347	32597649	2.64225e+06	28108075	4.54075e+06	26455805	3.36303e+06	24716333	4.30176e+06	2.918e+07	4.94179e+06	2.75436e+07	3.50233e+06	27572324	1.73188e+06	27212069	1.50583e+06
n348	32597650	2.64225e+06	2.81081e+07	4.54075e+06	2.64558e+07	3.36302e+06	24716334	4.30176e+06	29180048	4.94179e+06	27543559	3.50233e+06	2.75723e+07	1.73187e+06	2.72121e+07	1.50583e+06
n349	72064.2	38555.3	108944	33494.7	117590	14327.4	124656	15313.5	66229.8	20345.9	70716	17351.7	120654	44530.9	183573	32325
n350	58842.5	32911.5	291951	95111	93516.2	33298.4	164165	62107.4	26185.2	11287.8	47774	26412.7	203096	171463	161552	26735.6
n351	550176	385569	295427	35773.6	241907	53546.1	347626	55219.1	279689	103554	207150	54811.7	211034	82870.6	226738	46974.9
n352	61812.5	29687.8	89026	22362.2	37146.2	5590.73	62308.8	39113.7	62163.5	29753.8	45935.2	33309	31860.7	41558.6	10967.3	6996.74
n353	9338	9252.21	9060.5	3314.21	15907.8	6045.49	29662.3	41810.6	35608	48431.8	27186.8	26367.1	10060	6490.1	398142	181363
n354	37955.2	26218.5	4063.75	3618.43	16126.2	10883.4	12809	13156.3	19329.8	11389.8	29557.2	19168.7	31317.7	23573.4	261078	113237
n355	#DIV/0!	#DIV/0!	#DIV/0!	#DIV/0!	2647	#DIV/0!	#DIV/0!	#DIV/0!	#DIV/0!	#DIV/0!	#DIV/0!	#DIV/0!	#DIV/0!	#DIV/0!	2438	#DIV/0!
n356	9.45561e+06	917413	8.07056e+06	1.43109e+06	7.35651e+06	1.00633e+06	7.11275e+06	1.33266e+06	8.40666e+06	1.51649e+06	7.76566e+06	1.12289e+06	7.93962e+06	584459	7.83488e+06	398345
n357	644866	269732	1.0746e+06	231821	957595	125499	990346	119935	609500	54924.6	690533	79982.2	998107	361797	1.33162e+06	212090
n358	#DIV/0!	#DIV/0!	#DIV/0!	#DIV/0!	#DIV/0!	#DIV/0!	#DIV/0!	#DIV/0!	2928.5	573.464	91	#DIV/0!	168	#DIV/0!	2204	304.056
n359	2707	#DIV/0!	2568	#DIV/0!	2740	#DIV/0!	3364	#DIV/0!	#DIV/0!	#DIV/0!	2787	236.174	2600	#DIV/0!	2592	#DIV/0!
n360	8.19381e+06	1.75012e+06	2.22213e+06	1.06222e+06	6431558	2.45551e+06	4.21123e+06	2.70591e+06	7.83686e+06	3.29981e+06	7.12872e+06	2.93561e+06	2.79234e+06	1.09288e+06	618770	83738.7
n361	89845	72941.4	103088	35932.5	128307	41320.9	105573	36117.3	73072	27494.9	90310.8	45001.1	34716.3	30409.7	2157	#DIV/0!
n362	20930.2	15678.1	2446	#DIV/0!	15079.5	13670.3	13430	10264.4	17113	14422.6	20280	14512.1	13055	7163.59	6522.33	3077.47
n363	119106	33061.1	183241	18800.5	198396	32304.4	220346	62834.8	105836	38373.8	142657	38645.9	176130	35212.7	281738	31628.4
n364	103280	43722.1	184746	11042.1	176131	25355.6	184216	37587.2	83822.2	49031.2	116852	18593.7	182381	32242.8	129218	40637.3
n365	38446.8	7743.6	19204.2	11603.8	52928.8	19391.6	46584	30117	28180.2	15540.4	42570.8	21949.7	24949.7	4224.54	35203.2	4701.75
n366	88980.8	12318.1	88154.8	2571.2	87019.2	10448.8	95564	20278.2	96142.2	13853.2	86967.2	11610.7	86407.3	9845.64	99315	5188.96
n367	3128054	895673	2.72194e+06	1.6139e+06	3.94859e+06	941446	3.44444e+06	1.15616e+06	4274566	1.14064e+06	3.98915e+06	849855	2.64302e+06	250063	423550	48185.3
n368	326551	131523	376697	73379.1	426488	86768.9	340252	70300.3	431510	116295	416056	101153	262149	20176.7	41661.8	4003.61
n369	4377714	1.90173e+06	7.58346e+06	863423	5021978	1.20019e+06	5.50796e+06	1.98061e+06	6.2947e+06	3.11798e+06	6.60563e+06	1.19396e+06	5543895	2.06463e+06	107748	53906
n370	5.18387e+06	1.79912e+06	1.00144e+07	2.14448e+06	5.79455e+06	547304	7.2434e+06	2.03146e+06	7.768e+06	4.1874e+06	7.65332e+06	671788	6205877	3.01055e+06	179032	95305.9
n371	3128054	895673	3.41353e+06	615003	3949767	942723	3.44444e+06	1.15616e+06	4.2748e+06	1.14091e+06	3989230	849949	2.64302e+06	250063	423550	48185.3
n372	2.87645e+06	1.00642e+06	2.62082e+06	872458	3.40608e+06	446298	2.12932e+06	895927	3234039	1.13759e+06	3.12087e+06	1.13891e+06	1.98802e+06	396317	458454	172902
n373	2626231	153391	1781184	381642	2562627	466778	1.96749e+06	349342	2344657	603249	2.45177e+06	262334	2.61686e+06	834820	1.96012e+06	119997
n374	370945	53391.1	291541	38672.9	337314	53024.6	289537	58364.6	353854	110759	384169	33192.8	354092	94106.5	666004	111106
n375	4.7677e+06	637375	4836827	702972	4.5476e+06	742856	5.47683e+06	1.08596e+06	4756370	854292	4.48076e+06	641518	5.35718e+06	922209	6.96476e+06	821657
n376	199306	74738.3	86775.8	15264.1	116884	59708.2	88545.8	41020.8	143564	62633	144900	75232.7	153321	39427.5	94263	16833.3
n377	34788.5	14811.5	46977.2	28281.7	53421	5579.02	34253.2	19117.3	24214	7006.81	33366.2	5893.4	52934	19947.8	57985	27266.1
n378	199204	74581.7	86775.8	15264.1	124780	48158	88545.8	41020.8	143365	62430.2	144900	75232.7	153321	39427.5	94263	16833.3
n379	64867.8	24464.9	196805	74327.1	84704.5	23056.7	133019	58131.8	123880	64343.4	140114	28604.4	145219	82396.7	24926.8	16032.2
n380	61541.8	40754.5	92630.5	21967.8	94598.8	36032.1	80443	5749.3	93847.5	37680.9	97889.8	23927.7	74460	42350.4	4075	#DIV/0!
n381	270469	62449.4	267624	33036.2	276718	107684	279754	24493.4	313580	85838.6	267444	123913	256338	30628.5	215553	1632.51
n382	3809	#DIV/0!	#DIV/0!	#DIV/0!	#DIV/0!	#DIV/0!	#DIV/0!	#DIV/0!	#DIV/0!	#DIV/0!	#DIV/0!	#DIV/0!	2845	#DIV/0!	87	#DIV/0!
n383	269074	53869.2	241975	47221.6	270196	47772.6	200661	81501.6	136727	64345.1	161818	37421.7	200169	37808.1	171789	33839.8
n384	1.11793e+06	434507	1.01115e+06	255347	775656	102480	1.32007e+06	883293	774053	269609	511332	41349.7	677595	195494	619759	95785.1
n385	113476	80984.2	242350	61108.8	131609	51510.1	193003	96290.9	114172	47599.4	116445	34741.2	218958	137842	162059	53355.4
n386	182028	35705.4	47740.8	15142.2	142449	19204.7	60487.2	43975.3	120001	37685.5	134158	28952.2	85712.3	27960.1	124462	34451
n387	455646	190416	158293	43368.8	252911	42888.7	224996	104857	301537	85624.7	334936	83640	228416	35990.9	312319	52509.1
n388	22429	11181.9	78274.8	28027.6	41352.5	11019.6	89184	26970.4	34709.2	12189	59425.2	16791.5	73027	20240.3	37731.5	16673.2
n389	496124	147737	392736	122176	581266	59849.6	398616	134602	481520	295081	500464	136887	399135	86121.5	185455	24225.2
n390	79574.5	19361.5	76721.5	18458.6	102540	8932.12	71066.8	23351.8	85157.2	19515.4	116842	9902.31	100957	5868.71	52154.5	12005.1
n391	20454	15285.9	20682.2	2902.69	19513	23346.8	20242.2	11159.7	35557.5	14031.6	17986.5	10301.5	20298	2636.29	15525.2	4970.97
n392	149279	62021.4	143292	102582	83319.8	13171.3	145597	63505.4	167337	107588	155436	53126.6	169948	132816	217906	56314.1
n393	37609	28740.3	209278	60740.1	46269	18663	130671	44016.3	27064	5651.2	18512	12490.4	163170	126980	133227	39999.9
n394	2888.5	304.763	83	#DIV/0!	2458	#DIV/0!	3722	#DIV/0!	#DIV/0!	#DIV/0!	2583.5	9.19239	#DIV/0!	#DIV/0!	#DIV/0!	#DIV/0!
n395	1.57304e+06	952193	700871	109796	928762	111104	907400	400808	867324	541397	784944	142506	990235	242410	999428	287766
n396	81556.8	20597.8	48954.2	30567.4	63083.2	26207.9	71966.8	28376.3	73955.8	35461.7	40285.8	30179.4	68050.7	16970	64403.5	29124.1
n397	773745	471379	2.90495e+06	420214	1.18325e+06	580632	2032268	746215	449049	348759	660707	447047	2.26001e+06	1.55653e+06	2.36916e+06	276378
n398	394586	138373	428137	100512	323906	76376	577618	219297	287663	113884	321919	87673.9	449325	144281	1.106e+06	153456
n399	69234.2	36827.7	63600.8	47836	30853.5	7706.02	72972	31943.6	81798	52769	74893.2	23041.2	88716.3	40797.8	117866	40982
n400	111251	40685.3	133630	16817	195004	37569.2	137107	47629.6	158282	23046.2	171860	55244.2	138577	41895.3	6224.25	4481.45
n401	34717207	1.71776e+07	129477804	3.04751e+07	53682833	1.69157e+07	87070282	2.6229e+07	18213446	7.88644e+06	2.57332e+07	8.61775e+06	9.77277e+07	4.94137e+07	68946494	1.01083e+07
n402	2.43022e+06	1.62746e+06	9.20475e+06	1.19718e+06	3567920	1.2665e+06	6.87735e+06	2.0943e+06	1.35386e+06	1.05959e+06	1772400	998552	6.35842e+06	4.76645e+06	6.90367e+06	884594
n403	1.50082e+06	569695	1.43166e+06	284479	1.47684e+06	621765	1637721	544689	1033431	376817	1.29443e+06	243528	1.75774e+06	56030.1	3.76769e+06	429091
n404	126287	18023.6	135111	40318.1	122797	38744.9	147485	115734	155164	57428	198266	53417.6	94604	103321	106658	89409.3
n405	442150	206710	248427	54451.6	312349	64961.3	449252	248625	548819	361638	281434	38486.6	295122	22258.5	339884	58113.1
n406	77820.5	18355.2	112698	19231	94784	22153.3	94617.5	5894.23	95565.2	15989.2	106663	24255	78278.3	23176.9	81397.2	29145.9
n407	78680	18717.4	91208.5	14247.1	86166.8	14216.5	90718.5	3925.32	87564.5	39946.5	66784.5	26513.6	86063	9775.12	164566	80518.1
n408	467576	74007.4	529340	81328.5	582878	79612.5	581339	29256.4	434554	66423	488076	23897.9	576808	158134	338630	58920.1
n409	794294	304061	1.58357e+06	401286	1.54359e+06	185400	1.55261e+06	259087	698560	179910	1.06029e+06	129738	1.65421e+06	614154	209412	117089
n410	405749	68387	519646	89708.1	564122	105725	475048	107708	358960	99601.7	403002	33916.7	586135	80764.3	135470	32140.9
n411	80090.5	12094.9	104062	6062.99	77869.5	21717.1	85870.8	25932.3	71777.8	9704.51	69482.8	6432.2	98849	18671.5	93911.5	13104.2
n412	102277	12031.3	93499.2	21246.3	125282	62175.2	107310	16000.4	113554	17003	117890	46860.1	114365	21720.8	95802.5	28538.4
n413	332469	109429	1.14967e+06	402824	501012	168333	711737	267617	159646	117137	288482	149629	1080274	692715	973270	322295
n414	200240	66145.2	372477	63772.7	258231	49739.6	331908	56663.9	129808	70771.2	182472	59244.1	371911	116189	452382	68929
n415	298456	185485	469872	94434.1	268458	123113	356292	128402	363044	96258.3	300817	83038.5	443705	93072.1	213252	37118.5
n416	190460	63399.2	137777	40254	194180	31009.8	171138	52811.1	169166	76346.5	174513	12717.1	218344	51423.6	247616	90726.3
n417	197127	42911.7	95175.5	42641.5	130664	17981.2	123192	32280.9	168004	59492.7	152920	26242.8	101958	31976.3	122284	13818.3
n418	360535	65473.5	203396	37928.1	293254	94595.3	202004	70974.2	499817	285427	683468	294654	179451	165302	315792	203634
n419	696858	313226	233439	88696.3	293254	96843.1	433598	209708	471492	169617	230072	115079	138252	97516.5	39427	22823.2
n420	58316	25842.7	22092.8	10504.1	49620.8	18105.5	70222.2	35569.3	77235.8	16629.3	32860	14182.3	36086	17327.9	71880	27785.9
n421	4.05234e+06	1.07151e+06	3082911	502466	3.13935e+06	494960	3733708	340396	3.99471e+06	458635	3105227	456948	2.22008e+06	418725	1.15697e+06	231107
n422	1.40582e+06	537648	713877	223075	941150	184618	811739	336351	864922	513769	787778	80925.3	872290	257680	480888	132181
n423	173586	33181.1	261287	62799	135776	16615.9	136894	68395.8	164905	26907.5	88492.5	59050.4	165531	58084.5	298389	96887.1
n424	65828.2	10679.3	70479	9149.45	78325.5	12963.9	65874	20252.4	66405	7347.17	67655.2	10765.5	73513.3	7060.23	74978.2	5908.2
n425	39326.2	8607.98	43828	8526.32	38976.5	10649.9	36376.2	3879.7	42792.8	6142.78	40048.2	2649.44	38727.3	13461.6	35650.2	6629.08
n426	3.56472e+07	5.29299e+06	41124300	5.54853e+06	42818105	6.94557e+06	3.83051e+07	5.86221e+06	3.06154e+07	5.73089e+06	35519285	1.35525e+06	4.6565e+07	1.0165e+07	1.41456e+07	2.09786e+06
n427	1.21267e+06	194648	1568100	76874.5	1.41531e+06	115654	1.34534e+06	183115	1.28937e+06	141578	1365126	98367	1.20109e+06	169803	1.27023e+06	277376
n428	6.61561e+06	1.59505e+06	7.98259e+06	1.17404e+06	8419878	1.68568e+06	7.51012e+06	1.1749e+06	5.78342e+06	1.22558e+06	2.16566e+07	1.70821e+07	8745821	2.4974e+06	2.41233e+06	329109
n429	644198	65974.3	661072	42439.9	694481	20565.2	630476	51141.6	686177	27074.8	649571	62190.5	687112	140935	630152	35891.6
n430	154166	23929.8	168176	20144.8	212174	59260.2	173997	43210.3	160162	19004.7	195379	28606.3	186150	60229.6	146250	44885.2
n431	92301.8	90371	40776	#DIV/0!	52381.2	40528.9	25523.5	5593.92	150427	260570	51176.2	43157.2	7991	#DIV/0!	#DIV/0!	#DIV/0!
n432	142530	61386	75882.8	36488.8	89810.2	27033.5	101494	6397.98	117134	23549.3	73523.5	16298.2	37618	12439	5691.67	3549.56
n433	164556	61934.4	106871	35844.5	87196.5	29721.4	143860	39754.7	152357	27317.1	90072.5	22346.7	39677.7	20977	4730.25	2216.52
n434	165848	41992.4	122096	49119.7	111536	38156	173798	67762.4	160826	24069	110562	36280.8	37407.3	27913	8232.75	7467.18
n435	215950	103200	134889	41499.3	110432	37984.5	173656	59662.6	194102	25199.6	140553	59995.5	60737.3	22520.5	9920	2015.65
n436	249293	89596.7	151333	53855.4	151293	44640.4	208904	62021.4	205977	13545.4	128706	42855	57084.3	23405.7	5961.25	1096.1
n437	276850	101455	189382	52123.7	183179	42164.4	226346	72770.8	242130	29895.7	155924	41585.9	75214.7	29324	21247	18956.6
n438	327078	158979	221154	74758.9	193798	43335.5	251898	104516	279496	30582	194632	70142.3	96901.7	29252.8	16457.2	6649.48
n439	1.74001e+07	2.26587e+06	1.49452e+07	2.07908e+06	15686793	1.79323e+06	1.42079e+07	2.28491e+06	16740517	2.93006e+06	1.53354e+07	630162	1.66881e+07	1.63118e+06	1.93218e+07	1.12733e+06
n440	1.74001e+07	2.26587e+06	1.49452e+07	2.07908e+06	1.56868e+07	1.79323e+06	1.42079e+07	2.2849e+06	1.67405e+07	2.93006e+06	1.53354e+07	630162	16688052	1.63118e+06	1.93218e+07	1.12732e+06
n441	493181	166939	328516	74304.6	300261	66751	401223	75028.8	425233	74571.2	347474	53330.3	169040	55510.7	50587.2	30081.5
n442	542310	171269	343644	98321.4	376918	101874	447418	85943.8	503244	54095.3	355202	63519.7	203447	25043.7	62699.5	31515.9
n443	2.75107e+07	1.15565e+07	15875589	4.44432e+06	12805895	4.6737e+06	2.27229e+07	7.65778e+06	22890420	3.76739e+06	1.722e+07	6.92838e+06	9.18129e+06	1.83515e+06	3126790	693310
n444	360759984	9.75921e+07	267713648	5.44004e+07	267213336	3.58948e+07	316272200	4.92132e+07	329941104	1.72725e+07	266979816	3.6379e+07	176385376	2.83651e+07	99537738	2.12313e+07
n445	2226839	607008	1485875	240929	1.54119e+06	247695	1480744	189084	2.02761e+06	154440	1.50645e+06	128182	836311	183647	251706	77169.7
n446	186920	82953	164040	14640.2	114726	43485.6	180882	71623	146679	11240.6	134512	50583.7	93162	29696.3	64897.2	10129.8
n447	236350	64581.6	212983	41430.1	191809	41344.3	301539	316569	314850	97159.4	204864	64987.3	143165	81512.8	383523	157659
n448	763128	121049	481181	144406	622289	107394	602994	78818.7	879091	258932	778894	200507	469135	113614	213823	56368.9
n449	850348	121010	655934	264168	737602	156088	709490	258403	901552	241026	704196	191019	323184	56263.6	75794.5	73666.5
n450	#DIV/0!	#DIV/0!	2561	#DIV/0!	#DIV/0!	#DIV/0!	#DIV/0!	#DIV/0!	897	#DIV/0!	#DIV/0!	#DIV/0!	2305	#DIV/0!	#DIV/0!	#DIV/0!
n451	363186	187484	199876	71922.9	297834	64115.5	303668	106392	315530	141710	315073	57538	169499	44376	52676.8	17780.5
n452	583626	165624	386333	101816	383990	98405	445113	90733.1	511810	47656.8	348854	73955.6	202732	27755.2	59400.5	29067.7
n453	32979.5	21984.8	57799.8	16083.1	33023.2	6503.19	78810	48955.1	27818	21790.6	70023.8	25855	83902.3	38338.2	73909.2	70848.9
n454	693071	159284	145556	68738.2	419212	141524	286965	115904	582106	185339	487012	190356	276480	151070	96489.5	14190.1
n455	494570	153412	325470	74416.5	316352	72278.5	418149	72764.6	440831	75427.4	343957	28197.8	170874	41722.5	51709	17172.6
n456	364541	133825	251766	88120.6	254514	44483.9	293736	79162.6	309811	48051.9	227281	54925.3	113807	35606.1	25105.5	17408
n457	332082	170478	221697	80900.1	216890	55640.8	270092	71376.8	260845	33499.3	214824	75621.7	95999.3	43250.5	13370	3685.78
n458	251017	114937	177763	60679.4	161460	30005.6	244730	61113.8	214926	16638.9	179660	53317	70993.3	42278.6	12956	3375.01
n459	247527	103453	148258	40391.9	164752	32989.6	203772	72347.8	200023	20714.4	142569	37200.9	59406.3	17220.5	10744.8	4007.26
n460	220342	100844	139574	55420.8	124320	42377.9	170624	64832	201588	22670.5	136001	59912.9	55709.3	10193.9	11407.8	10048.6
n461	198650	106337	112178	41133.9	112418	47279.3	164054	61727	192532	14101.7	116902	29535.1	40117.3	12861.2	5446.5	3647.25
n462	166026	42433.5	112674	54905	96852	18632.1	157418	42725.7	165415	29949.7	97321.8	34563.7	40771	18997	5794	1262.94
n463	162446	77588.4	97157.2	38001.1	96149.2	35165.6	135549	25667.4	120736	28248	71146	24893.2	25291.3	3955.87	10582	#DIV/0!
n464	2.02921e+06	411748	1.59706e+06	212833	1.7089e+06	275008	1.55008e+06	275946	1.89e+06	364788	1.69534e+06	33471.9	1.91907e+06	283306	2.26504e+06	198958
n465	798015	428562	834216	144750	838366	122508	946380	330805	935877	514271	1.20492e+06	274884	1150915	374438	882422	292315
n466	#DIV/0!	#DIV/0!	3381	#DIV/0!	#DIV/0!	#DIV/0!	#DIV/0!	#DIV/0!	#DIV/0!	#DIV/0!	#DIV/0!	#DIV/0!	#DIV/0!	#DIV/0!	#DIV/0!	#DIV/0!
n467	150936	23939.4	139153	12167.9	180136	5586.01	171524	34693.8	147682	31451.8	155546	29530.9	176408	25115.8	155907	29164.4
n468	5.19247e+06	1.61279e+06	1360607	891619	4.89841e+06	2.4802e+06	2932845	1.69565e+06	5.77895e+06	3.24346e+06	5.53287e+06	1.52731e+06	2.92776e+06	1.34355e+06	865037	65315.6
n469	1.2097e+07	6.32371e+06	3774357	2.17842e+06	5422226	2.26117e+06	5.49667e+06	1.46653e+06	8792801	8.41864e+06	5.48238e+06	2.2036e+06	2.98057e+06	751293	587613	198294
n470	5.71526e+06	1.68837e+06	1.68745e+06	720891	5.42098e+06	1.49861e+06	3.53395e+06	1.31825e+06	6.00245e+06	3.00079e+06	5.53287e+06	1.52731e+06	2.92776e+06	1.34355e+06	865037	65315.6
n471	102120	27713.9	42161	19752.2	177340	150879	70661.2	46717.8	238216	264652	731115	35714	156596	149162	263644	92697.1
n472	404538	87861.4	126419	69938	316415	100816	223934	95257.4	411941	95185.1	359797	121563	201056	79261.7	14091.2	9206.9
n473	413953	179616	896436	273716	616253	275323	590773	157942	754068	417312	595600	104597	585089	286754	7924.5	6394.65
n474	614035	207018	1.05274e+06	306109	533764	186940	799421	238576	800499	480217	847972	30181.5	656651	245688	4338	2827.52
n475	2459	#DIV/0!	35709.5	55994.9	42578	46970.7	8477.5	1931.11	8381	#DIV/0!	34020	20596.3	84497	37431.4	18754	24650.8
n476	91458	10359.4	129779	18078.8	95261.8	18578.6	127359	13443.2	83643	17814.1	83957	14849.7	103366	4868.41	116385	26897.3
n477	4006	#DIV/0!	2575	#DIV/0!	#DIV/0!	#DIV/0!	2517	#DIV/0!	3039	#DIV/0!	#DIV/0!	#DIV/0!	2291	#DIV/0!	#DIV/0!	#DIV/0!
n478	237109	38361.8	180439	43545.6	178628	26559.6	175867	36485.5	210128	32964	192497	5763.38	215283	30400.7	254762	33593.7
n479	52087.8	18766.3	59890.2	8520.54	56022.8	12013.6	57877.5	2488.78	57267	19715.5	57817.8	12108.2	55415	13161	68073.2	5901.73
n480	29712	2647.41	42619.8	15632.6	18940	2103.32	98348.5	147157	29587.7	32965.2	23105.2	9364.54	32930.7	16465.3	34850	6601.94
n481	#DIV/0!	#DIV/0!	3437	#DIV/0!	2431	#DIV/0!	2508	#DIV/0!	77	#DIV/0!	93	#DIV/0!	#DIV/0!	#DIV/0!	#DIV/0!	#DIV/0!
n482	856639	84965.1	878762	167561	828877	108880	928399	277056	607882	171808	784464	163787	1.15185e+06	147236	1.28821e+06	160705
n483	2158490	531674	2895570	348815	2.31161e+06	432068	2.63303e+06	458611	1878420	394358	1.93767e+06	134981	2.45758e+06	652491	3310576	732708
n484	6.60996e+06	1.10538e+06	8819729	750201	7.44532e+06	1.15692e+06	8292040	1.8146e+06	6.21259e+06	1.68961e+06	6.94714e+06	188006	8.32156e+06	1.16236e+06	10092724	2.10276e+06
n485	79331.8	25421.9	154460	58160.2	120002	8593.21	106410	26893.8	95452	17747.4	115754	32884	179245	47508.7	277282	38533.9
n486	929585	55819.5	734227	111247	802345	190187	819754	236255	793140	79114.5	827668	170288	1096247	323870	1.31474e+06	214111
n487	50081382	9.42751e+06	1.65153e+07	6.33779e+06	4.08364e+07	1.42627e+07	2.76728e+07	1.4528e+07	47859634	1.81738e+07	43762952	1.67497e+07	20451217	6.80324e+06	5.30045e+06	970765
n488	60018.8	8248.01	36406.5	12055	84008.2	43435.5	61246.5	5743.74	57753.2	9649.34	59842.5	18678.7	47456.3	6559.3	13911.8	10231.8
n489	413666	59630.3	173141	39545.3	392791	107613	274214	76078.2	384603	107755	407951	97007.3	243547	102788	222394	34206.7
n490	519247	108275	148949	111223	372617	106108	403973	164475	420652	254716	357004	114882	204351	21407.6	120409	29624.5
n491	252738	43668.7	104639	34277.7	158278	60640.7	126295	62295.7	190479	45049.1	188558	58847.8	83748	20381.9	30876	17138.4
n492	196074	149908	289811	116213	302518	65183.9	265337	70117.7	208270	88560.6	245207	66397.9	119525	69575.9	25021.3	12829.4
n493	350602	96775.6	56697.2	33536.7	308602	100158	157142	152496	376161	214139	408888	206630	323298	299377	16747.5	5627.86
n494	573598	105353	301428	63046.7	597510	122645	442472	103108	524566	143398	540196	197413	340961	125827	147775	38579.7
n495	14210.3	3392.31	28188.5	14009.2	22759.2	2987.72	21299.2	6106.39	19223.5	6086.86	14753	4677.67	27581	12669	41681.5	25474.1
n496	#DIV/0!	#DIV/0!	#DIV/0!	#DIV/0!	3975	#DIV/0!	#DIV/0!	#DIV/0!	3680	#DIV/0!	#DIV/0!	#DIV/0!	#DIV/0!	#DIV/0!	97	21.2132
n497	3.6433e+07	4.3663e+06	25117716	6.44913e+06	35916632	4.41367e+06	2.50992e+07	9.24336e+06	29267711	1.58506e+07	25699391	5.72594e+06	2.68815e+07	9.5163e+06	25008420	7.9126e+06
n498	84425.8	36012.4	113296	8521.66	91414.5	15834.8	98640.8	24282.4	58433.8	30477.2	71423.2	25629.2	121359	38732.4	127321	25654
n499	#DIV/0!	#DIV/0!	#DIV/0!	#DIV/0!	#DIV/0!	#DIV/0!	#DIV/0!	#DIV/0!	#DIV/0!	#DIV/0!	2832	#DIV/0!	#DIV/0!	#DIV/0!	#DIV/0!	#DIV/0!
n500	15809.5	11378.3	3697	857.21	15360.2	9857.12	7045.25	4586.01	15613.8	8004.46	21623	14175	32688.3	17777.9	55175.2	15303.7
n501	2.42681e+06	435506	631493	248571	2.27379e+06	1.10052e+06	1.28904e+06	564582	2003076	812183	1.84419e+06	907216	813259	347596	715535	101231
n502	266626	60277.4	268482	49886.6	320360	49118.5	264967	49481.9	188038	115288	252974	34441.3	330499	96997.3	89838	42987.1
n503	288844	35825.7	231200	37259	286810	38956.3	281242	20035.6	273636	64929	214942	83709.6	245452	98409.2	217654	56647.9
n504	138518	131069	97822	79428.6	286810	38956.3	71868.8	9627.01	70997.2	13871.1	134281	131462	192150	139263	50203.5	7541.21
n505	269547	55621.1	273445	45113	320165	49299.9	264896	49448.3	242620	41711.7	252810	34297.5	330420	96928.7	89812.8	43016.6
n506	363839	56106.9	91851.2	46730.5	309272	135220	184074	76092.2	289487	97189.9	262674	85580.3	135945	64087.6	105774	21723.7
n507	#DIV/0!	#DIV/0!	#DIV/0!	#DIV/0!	#DIV/0!	#DIV/0!	2296	#DIV/0!	#DIV/0!	#DIV/0!	#DIV/0!	#DIV/0!	2849	#DIV/0!	1543	#DIV/0!
n508	8075385	366319	8.30661e+06	834795	9.08786e+06	1.27451e+06	9471283	1.17791e+06	8.54545e+06	1.77056e+06	9.73459e+06	178349	9.0928e+06	609775	10406918	638631
n509	30000.8	25743.6	28577.7	37385.2	50803.8	38919.5	35363	21942.2	33148.5	42589	63469	38046	11129	12108.5	26318.2	22978.5
n510	128985	43075	149385	40293.2	88989	30536.3	119340	22207.6	100021	22245.8	77845.5	28299.7	148416	82103.4	148460	21714.3
n511	611480	70876	545218	58793.2	582373	60243.7	610796	44275.6	475901	93312.7	508797	73677.2	547720	34131	677989	72031
n512	10426603	2.31474e+06	1.14389e+07	1.70883e+06	1.40002e+07	1.93447e+06	1.15902e+07	2.51166e+06	8.77552e+06	2.26755e+06	10951611	1.23778e+06	16469034	6.71682e+06	5.30956e+06	1.84544e+06
n513	334821	42251.1	170405	114569	361739	11633.3	245915	117962	356751	41456.6	281537	165081	232209	92764.5	169894	32873
n514	334821	42251.1	266996	32548.2	361755	11660.3	290622	49626.8	356751	41456.6	331052	93356.8	368477	150594	169894	32873
n515	921499	277078	975154	252936	1.28963e+06	254960	1031087	249202	743709	201922	1008150	167582	1.4675e+06	707726	497364	176901
n516	2460	213.546	2351	#DIV/0!	#DIV/0!	#DIV/0!	#DIV/0!	#DIV/0!	#DIV/0!	#DIV/0!	#DIV/0!	#DIV/0!	#DIV/0!	#DIV/0!	#DIV/0!	#DIV/0!
n517	2460	213.546	2533.5	258.094	#DIV/0!	#DIV/0!	446	#DIV/0!	#DIV/0!	#DIV/0!	#DIV/0!	#DIV/0!	#DIV/0!	#DIV/0!	#DIV/0!	#DIV/0!
n518	209022	84453.9	174037	117558	130651	20676.3	207494	86349.1	246949	146953	230386	64519.8	220000	164994	320926	95940.7
n519	290188	108362	148021	67091.9	255056	42289	183624	40191.9	312402	122081	264093	52552.9	129222	47216.4	7669	5008.44
n520	258816	116006	178205	84265.2	362937	110495	158667	55737.1	309912	215881	287565	120360	402604	104519	246368	50810.2
n521	199205	53494.9	227616	29770.2	189565	56805.9	180130	53582.9	182186	46603.1	220552	43683.4	138413	40386.9	240516	42406.5
n522	1.37377e+06	79454.6	1.35041e+06	124845	1.48848e+06	252975	1565942	235859	1433496	319035	1577744	69763	1524879	148963	1.76971e+06	155519
n523	1.71549e+06	1.02623e+06	8.45555e+06	2.90172e+06	2694504	850732	4.93936e+06	1.94241e+06	793648	376202	1.57322e+06	571719	6078000	4.64971e+06	5.29643e+06	983735
n524	487806	366407	434845	84446.2	359308	124262	412004	138397	585103	427043	457879	158709	472874	52007.7	428016	141757
n525	#DIV/0!	#DIV/0!	#DIV/0!	#DIV/0!	2648	#DIV/0!	#DIV/0!	#DIV/0!	#DIV/0!	#DIV/0!	#DIV/0!	#DIV/0!	#DIV/0!	#DIV/0!	#DIV/0!	#DIV/0!
n526	#DIV/0!	#DIV/0!	#DIV/0!	#DIV/0!	2651	#DIV/0!	2385	#DIV/0!	#DIV/0!	#DIV/0!	#DIV/0!	#DIV/0!	3042	#DIV/0!	1455	1940.3
n527	226166	86270.3	165364	125444	109549	22156.1	181025	75226.2	261206	175909	233929	79290.4	218402	177074	374280	90719.8
n528	16566204	3.83813e+06	1.44423e+07	526490	13165939	1.79822e+06	1.82458e+07	6.42808e+06	1.31049e+07	2.85137e+06	11666447	723545	13043635	908150	1.27578e+07	410089
n529	1.02074e+06	801263	1.77004e+06	959944	662001	220222	13549918	2.54598e+07	1.7224e+06	1.30273e+06	902349	440525	608364	337723	368690	305337
n530	154847	45998.9	380033	29385.6	109509	9597.44	646012	876165	194497	56818.4	158381	71790.6	175016	178161	211527	63466.3
n531	464024	360782	204082	33470.6	230180	124627	514695	502865	625624	613000	159191	126296	154927	85825.6	135302	33616.1
n532	217584	21529.7	136146	22166.6	161853	19608.3	144689	15220.8	170751	19380.9	146757	18550.3	158673	45875.5	142848	15695.5
n533	101240	11350	255790	21220.6	74420.5	21562.4	385085	513549	121584	24470.4	112270	33450.3	175195	183580	160707	52225.1
n534	2.69964e+06	398009	1.62928e+06	472675	2.7708e+06	485044	2.06006e+06	930854	2.78352e+06	698233	2.43767e+06	413549	2.56587e+06	850554	170201	48519.9
n535	1.54677e+06	364669	1.37729e+06	263053	1463944	325939	1.49235e+06	437703	1.66765e+06	553760	2.13565e+06	741824	2.209e+06	644557	3158380	418361
n536	55892.2	15022.9	59067	13678.2	66748.2	14310.8	49070	29495.6	39490	17311.3	63014.5	27645.3	107778	19643.7	190896	22441
n537	104588	34099.6	128261	23345.6	130995	36124.3	128860	23986.4	106994	6070.39	107254	19057.2	118388	23403.6	19679.2	9966.89
n538	80	#DIV/0!	#DIV/0!	#DIV/0!	84	#DIV/0!	2388	#DIV/0!	109	#DIV/0!	4134	2104.35	#DIV/0!	#DIV/0!	2946	330.926
n539	87411.2	11611.8	75230.8	9314.12	79679.5	20920.4	81976	6398.6	67157.2	15037.2	70117.8	9949.79	74357	23323.2	81256.2	21278.7
n540	112174	17817.7	91870.8	30803.6	105952	10365	79564.8	28287.7	95783.8	15445.3	84330.2	33494.1	131232	25293	64949	11821.3
n541	112174	17817.7	83333.2	34504.6	105952	10365	79586.8	28325.3	96288.8	15813.9	99139.5	8354.25	131232	25293	64949	11821.3
n542	123996	53549.3	61589.5	5199.15	64870.5	14229.4	79554.5	49120.3	96233	42539.7	98293	12268.8	95729	25621.1	132655	18014.9
n543	204142	93904.7	156937	15537.9	151368	21392.4	177951	50174.7	165240	74465.2	161368	18076.3	196717	16510.4	208177	21282.9
n544	159736	27343.6	207176	60611.6	252766	42003.2	209998	31085.3	182319	21971.2	224012	38746.5	268895	58926.5	345358	38146.5
n545	2.6411e+06	1.02178e+06	6.54059e+06	1.04123e+06	3.43484e+06	806992	5.36711e+06	1.10007e+06	1662204	679656	2.50042e+06	745617	5.52052e+06	2.48022e+06	6466104	830068
n546	67909.8	13585.8	207260	43257.1	109993	24748	175177	39743.8	42128.2	31212.2	85483.2	24288.7	184371	80284.8	231148	25036.3
n547	64200.5	25887.5	32888.2	11346.2	36950.2	6482.75	27213.8	17127.2	59334.8	27242.1	55016	14210.5	54878	35157.2	61241	12243.6
n548	27022.8	7527.75	49676.5	14666.7	52261	4803.71	38057	10323.7	39282.5	19841.3	42883.5	14144.6	53647.7	16174.2	59219.8	21675.6
n549	108489594	8.99135e+06	133783968	1.48119e+07	143455564	3.08274e+06	129616206	1.46372e+07	113285096	1.16305e+07	136050800	1.31734e+07	1.46355e+08	1.1303e+07	151102900	1.43065e+07
n550	2.30843e+06	761358	3400831	773308	3692071	313945	2839174	224594	2.56806e+06	730840	3.38139e+06	426779	3.27586e+06	222050	3.06967e+06	769528
n551	4.65478e+06	307095	5589131	2.09565e+06	7.09193e+06	579945	5.78032e+06	637022	5.11995e+06	754678	7.26634e+06	1.20132e+06	7215384	1.42704e+06	7.06053e+06	665681
n552	8.51618e+07	5.42608e+07	133783964	1.48119e+07	143455560	3.08274e+06	129616204	1.46372e+07	113285094	1.16305e+07	136050794	1.31734e+07	1.46355e+08	1.1303e+07	151102896	1.43065e+07
n553	7.47148e+06	1.0008e+06	9999368	2.87146e+06	10227302	634108	8.69094e+06	1.22073e+06	8.05884e+06	1.06266e+06	9.63571e+06	1.87692e+06	10931959	2.36421e+06	1.17338e+07	1.68252e+06
n554	2.01496e+07	8.4157e+06	82619246	2.28622e+07	30479456	8.788e+06	4.98776e+07	1.58653e+07	9.99622e+06	4.25808e+06	1.8271e+07	5.66224e+06	56438452	3.62498e+07	48202779	6.23006e+06
n555	187857	97040.7	155111	74355.1	218559	23838.7	206720	122448	184456	81064.4	156914	29533.1	333156	195893	464957	69867
n556	1357696	618616	6.94039e+06	2.21721e+06	2415392	663613	3.20827e+06	1.19107e+06	615680	179218	1.22129e+06	421902	4.03025e+06	2.18635e+06	3.17723e+06	288613
n557	67617.8	8318.2	117268	16190.1	101964	29188.8	103556	13580.2	72899.2	17808	87296.5	7421.95	158813	29796.2	337491	79045.2
n558	3.96477e+06	141170	4.04805e+06	449425	4.64034e+06	941696	4.28263e+06	320278	3.72978e+06	963927	3.49368e+06	518626	4414940	944503	7.88212e+06	897624
n559	682893	347499	2983040	829693	1.16e+06	422504	1.83994e+06	362343	411022	163914	579612	179936	1988201	1.01074e+06	1455940	146227
n560	163412	34324.9	206608	29538.8	237357	59989.9	216834	45609.9	166944	26440.6	154276	30626.3	223310	65611.4	347789	52360.7
n561	3559	#DIV/0!	#DIV/0!	#DIV/0!	84	#DIV/0!	2458	#DIV/0!	1426	1883.73	120	#DIV/0!	#DIV/0!	#DIV/0!	3442	#DIV/0!
n562	2.2962e+06	695421	954044	315624	1758561	566850	1.15521e+06	425245	1.44203e+06	574161	1155980	161086	1.09457e+06	500490	800084	153579
n563	242206	18198.8	229622	34702.6	326366	57533.9	280238	60805.6	223368	48520.3	255005	37746.3	277135	61976.8	82417.2	27106.2
n564	41262.5	25874.1	72050.8	36062.2	41537.2	19524.7	55701	31328.4	62747.8	38094.8	55755.5	15197.6	58434.3	22939.9	12	#DIV/0!
n565	89241.2	23165.8	109490	10575.2	106887	3126.84	88097.5	8795.75	98921.2	25635.8	99285.5	21793.6	81825.3	21342.8	90356	22019.8
n566	110839	18920	135043	8182.36	119512	6962.38	133514	8070.88	108692	18349.8	108623	5952.79	104465	16924.3	123413	8425.16
n567	60468	11900.7	63785	7986.44	66424.5	4706.17	50420.2	7788.85	56847.8	13275.4	53599.2	16133.8	57865.7	18141.6	56950.8	8215.42
n568	334489	89727.5	353441	39252.5	346670	58828.8	301710	88131.7	315303	119333	334097	71416.7	368865	62380.2	75609.2	32565.4
n569	1000342	126377	1216688	346853	1.06402e+06	398148	942056	38421.9	1.13656e+06	308558	1258825	163852	1910637	147162	5.60993e+06	1.52255e+06
n570	97390.5	26879.7	126836	45821.8	104830	28991.2	88616	11073.8	125705	40553.4	135508	11124	193065	17060.5	658640	242395
n571	503548	70343.4	481106	102343	473028	126014	523083	396033	607328	187943	823054	328953	365384	354004	401444	305876
n572	776825	246749	347082	192632	422184	130289	460022	107210	587204	163593	358702	95183.2	191164	41467.7	55102	19014.9
n573	8168486	3.65937e+06	4.15405e+06	1.59661e+06	3.23651e+06	1.18872e+06	5.54909e+06	1.45808e+06	6433568	1.5239e+06	3249647	613609	2.40163e+06	652245	501892	127614
n574	943916	451937	520802	187019	527680	146747	587392	96766.2	693676	255480	476546	80356	310890	117386	456281	210279
n575	188456	93787.8	139467	36555.5	124905	31755.9	201307	45257.8	133384	76936.3	102747	59324.9	162043	70793.7	203778	89197.7
n576	126644	74219.9	139467	36555.5	124905	31755.9	151306	56526.2	133384	76936.3	119851	32558.6	107165	90134.1	140520	50751.6
n577	137550	24427.2	154755	19318.2	152472	11518.7	137792	10619.2	137804	23643.5	140649	20821	142374	25054.1	121848	27466.6
n578	75142	5292.32	90280.2	16725.8	93271.5	6682.32	71784	18723.4	83897.2	12651.3	82212	14352.1	81716.7	8412.96	73798.2	11203.7
n579	#DIV/0!	#DIV/0!	#DIV/0!	#DIV/0!	#DIV/0!	#DIV/0!	#DIV/0!	#DIV/0!	#DIV/0!	#DIV/0!	#DIV/0!	#DIV/0!	#DIV/0!	#DIV/0!	#DIV/0!	#DIV/0!
n580	19497.2	4698.98	19600.5	4299.69	20065.5	6224.11	18399.5	2363.34	17637.8	9396.83	67356.8	84887.2	19565.7	10161.9	13127.8	13833.7
n581	144682	20958.2	150506	11924.7	150332	15010.4	139708	17489.7	135662	39344.2	174256	14889.2	175061	44248	40562.5	16687
n582	#DIV/0!	#DIV/0!	1067	318.198	6021	#DIV/0!	#DIV/0!	#DIV/0!	752	#DIV/0!	672	#DIV/0!	#DIV/0!	#DIV/0!	#DIV/0!	#DIV/0!
n583	1810	2292.44	842	#DIV/0!	3084.5	4152.84	38.5	10.6066	3770	#DIV/0!	21	#DIV/0!	#DIV/0!	#DIV/0!	#DIV/0!	#DIV/0!
n584	2548	#DIV/0!	#DIV/0!	#DIV/0!	#DIV/0!	#DIV/0!	1424	#DIV/0!	#DIV/0!	#DIV/0!	#DIV/0!	#DIV/0!	2942	#DIV/0!	2532	#DIV/0!
n585	232431388	8.86797e+07	139827704	4.4093e+07	124164134	2.51531e+07	169598704	4.00239e+07	191456152	2.22573e+07	126257492	1.05118e+07	81775080	1.89924e+07	36852395	1.06494e+07
n586	2.11867e+07	7.50791e+06	1.02198e+07	5.71855e+06	9.07186e+06	3.63569e+06	1.5145e+07	3.91711e+06	1.69304e+07	1.1227e+07	8.47214e+06	2.89979e+06	6.577e+06	2.52764e+06	1.96718e+06	481125
n587	4.56531e+07	1.83347e+07	3.08714e+07	1.08915e+07	27325090	5.6596e+06	34801847	7.95229e+06	3.85916e+07	7.7143e+06	27668457	3.1534e+06	17065553	5.7524e+06	6.92022e+06	2.15945e+06
n588	448590	145803	362090	62006.8	394437	103089	309627	74128.4	602638	193844	400028	96254.8	253987	148925	27884.2	9033.3
n589	#DIV/0!	#DIV/0!	#DIV/0!	#DIV/0!	#DIV/0!	#DIV/0!	#DIV/0!	#DIV/0!	#DIV/0!	#DIV/0!	#DIV/0!	#DIV/0!	#DIV/0!	#DIV/0!	#DIV/0!	#DIV/0!
n590	5356	#DIV/0!	#DIV/0!	#DIV/0!	3146	#DIV/0!	#DIV/0!	#DIV/0!	2893	#DIV/0!	#DIV/0!	#DIV/0!	5042	#DIV/0!	#DIV/0!	#DIV/0!
n591	674329	214583	132348	54417.1	438010	145066	278392	163996	724602	259695	554424	198521	245176	148859	150023	21039.1
n592	#DIV/0!	#DIV/0!	3003	#DIV/0!	#DIV/0!	#DIV/0!	21.5	9.19239	90	#DIV/0!	#DIV/0!	#DIV/0!	#DIV/0!	#DIV/0!	2495	#DIV/0!
n593	279078	67545.7	62292.2	34309.3	188564	68043.2	139115	60328.5	269206	83828.4	220085	68397.7	122022	54251.7	29675.2	8613.33
n594	100843	55452.7	128347	16077.2	107578	51302.4	117851	20834	136197	31955.4	109876	38722.2	98942	18753.2	112712	31870.3
n595	45601.3	36886.4	34153.8	23241.6	67673.2	28002.7	32593.5	25082.8	57130	58239.9	89515.5	38369.5	61467	35168.3	22234	8690.56
n596	220490	20517.3	91269	24327.5	171919	29166.2	112519	67401.8	154762	70313	120082	44331.9	131220	64264.9	123878	34944.4
n597	3.47002e+06	1.65663e+06	1.52641e+06	353435	1.57506e+06	312488	2.36579e+06	689052	2.6632e+06	403020	1.13228e+06	534029	1.04884e+06	230587	285380	19060.1
n598	312571	59155.3	416669	49947.5	386206	32308.4	458659	115931	275854	72110	353459	48694.5	397711	49388.7	359623	24261.8
n599	805075	64311.7	770778	77114.5	813440	155808	774886	163194	844898	358603	954556	120506	873994	137806	1278321	66942.2
n600	2.49212e+06	818732	328150	69228	1.78654e+06	777313	876572	687187	2.72086e+06	964108	2.17449e+06	829286	894793	605006	328115	61900
n601	1.08672e+06	202559	289443	80017.8	711806	236009	497239	174817	970929	316087	813325	301679	444251	251763	168803	7206.82
n602	151730	55967.8	69085.8	20625.8	148481	63767.3	106664	61245.2	142612	43887.4	151473	51767.7	123476	48144.1	14815	11599.8
n603	620314	145945	156005	71312.8	404578	178663	316974	155795	476812	146931	456361	180934	193669	70667	32717.5	7316.86
n604	87013.2	33456.5	139474	77327.6	146163	49643.4	179852	104245	112962	48436.7	98582.5	51599	345022	209619	7183.67	4779.52
n605	176736	37684.8	20764.8	13690.5	105431	49405.6	57048.2	42406.4	124776	61715.7	122075	51367.4	68526.3	50593.5	13503.5	4053.66
n606	#DIV/0!	#DIV/0!	2521	117.38	#DIV/0!	#DIV/0!	#DIV/0!	#DIV/0!	377	#DIV/0!	#DIV/0!	#DIV/0!	#DIV/0!	#DIV/0!	#DIV/0!	#DIV/0!
n607	#DIV/0!	#DIV/0!	1259.5	1666.65	#DIV/0!	#DIV/0!	#DIV/0!	#DIV/0!	1703	1875.25	#DIV/0!	#DIV/0!	#DIV/0!	#DIV/0!	#DIV/0!	#DIV/0!
n608	29015	12240.7	18764	7178.44	39964.2	9924.73	30421.8	27774.6	41382	29714.6	40663.2	13843.4	28264.7	20316.9	66154.2	24138.9
n609	144313	49322.9	233080	62181.6	193604	74346.1	297628	112773	241204	84151.1	197202	47583.1	190094	56749.7	651473	179072
n610	59379.2	4475.25	22937.5	6294.79	45191.5	8156.23	29521.8	19269.7	41741	18978	26440	13836.5	32342	25032.6	34159.5	12261.7
n611	120329	54062.9	89237	38834.2	68774.2	43142.5	147470	48586.7	120736	49768.8	63562.8	26202.9	117450	45853	205493	73889.1
n612	25942.8	21529.5	26807.8	22538.1	56613.2	32886.8	22671	11217.8	22229.8	8164.9	43896.2	45453.5	34214.7	32041.3	27568.8	6214.26
n613	291242	10845.3	306522	20402.4	296031	41001.9	366836	62634.7	481990	385294	295345	29101	283540	59666.6	517981	252225
n614	9.81641e+06	1.84157e+06	6.55979e+06	1.86815e+06	8.53271e+06	1.87629e+06	6384299	1.89753e+06	8.30841e+06	5.06851e+06	6.97692e+06	2.59587e+06	6.69957e+06	3.12227e+06	8.26755e+06	2.23154e+06
n615	3.46278e+06	2.13581e+06	1.60539e+06	184939	1896312	223317	1.63184e+06	809278	1994385	831991	1.78308e+06	374843	1.80383e+06	168032	1.54217e+06	246633
n616	2855	453.963	2928	#DIV/0!	2579	#DIV/0!	1640	2192.03	#DIV/0!	#DIV/0!	2483	#DIV/0!	74	#DIV/0!	2897	#DIV/0!
n617	436	#DIV/0!	2431	#DIV/0!	#DIV/0!	#DIV/0!	106	#DIV/0!	2534	#DIV/0!	#DIV/0!	#DIV/0!	#DIV/0!	#DIV/0!	2443.5	491.439
n618	4.12501e+06	761860	1.22571e+06	555087	3.00254e+06	1.58217e+06	2.112e+06	928778	3736850	1.5301e+06	3.16865e+06	1.48836e+06	1.33061e+06	547810	385603	8421.68
n619	873302	257383	332468	114324	554940	199425	510364	125061	742181	467664	507012	176524	322422	28060.9	104444	39856.8
n620	1.36519e+06	338396	326741	83267.1	946101	344683	512718	322943	1.0901e+06	250122	972061	394777	514558	164556	114038	22891.2
n621	122936	37971.3	157375	100615	94320.8	29467	79981	21502.5	117666	65800.4	73876.5	26910.1	56973.3	5994.78	20111.8	11465
n622	925104	230555	157925	110501	656556	364954	294701	258297	684605	231010	568304	256089	201013	100043	36762.2	17663.5
n623	774061	118505	247096	68059.5	621993	187517	410658	178171	781737	256312	690620	260394	301012	191248	93533	28450.8
n624	688317	125200	259126	63436.4	592898	141120	407013	197002	752130	309065	684688	260901	314671	133542	125194	20613.8
n625	277742	50735.4	79044.8	20837.9	223508	89035.6	142286	43608.5	279209	96317	200830	61032.7	134997	67878.2	13710	12220.6
n626	329071	45893	237620	65192.1	392546	161569	357541	98694.6	272822	133647	266619	53030.3	242733	52129.6	90922	32911.2
n627	2469	#DIV/0!	#DIV/0!	#DIV/0!	#DIV/0!	#DIV/0!	2770	#DIV/0!	#DIV/0!	#DIV/0!	#DIV/0!	#DIV/0!	#DIV/0!	#DIV/0!	2716	#DIV/0!
n628	#DIV/0!	#DIV/0!	#DIV/0!	#DIV/0!	#DIV/0!	#DIV/0!	#DIV/0!	#DIV/0!	2935	#DIV/0!	#DIV/0!	#DIV/0!	#DIV/0!	#DIV/0!	#DIV/0!	#DIV/0!
n629	841750	159931	1.24155e+06	275889	1042138	177081	1386853	583729	909924	166619	970554	92686	1.11437e+06	128707	1.34399e+06	257926
n630	211066	41487.3	179583	51131.7	115212	67355.9	221491	113629	263388	50937.3	179964	73360.9	181529	77599.3	297277	122740
n631	147902	61789.1	157749	37258.3	227079	107667	161754	39790.3	79957.5	24048.9	112165	23478.2	176938	76869.8	142638	20003
n632	279710	50582.5	239626	52117.2	182145	43951.9	294112	82887.6	245842	26848.6	183028	13534.9	269129	112610	276520	62576.5
n633	66590.5	23362.1	58579	21745.6	52223.2	9682.35	66727.2	13815.6	44557.8	30164.9	64978.2	12927	118606	78002.6	90032.5	52509.6
n634	1.2415e+06	395241	543852	89756.8	854072	161748	631954	280869	1.01359e+06	92121.4	1010703	215187	896449	193311	702846	32560.9
n635	2750	#DIV/0!	2815	#DIV/0!	75	#DIV/0!	2372	3232.89	2719.67	155.359	2280	#DIV/0!	2648	#DIV/0!	#DIV/0!	#DIV/0!
n636	1684547	596203	1996769	212059	2.35867e+06	803158	1.7343e+06	303425	1616670	210034	2.03356e+06	781791	1.70234e+06	419812	195512	48587.3
n637	407548	31454.5	224613	135295	235276	212256	249114	139528	256847	122848	367560	86102.1	331057	113621	202998	29671.3
n638	270917	125105	271548	114279	316515	97708.6	274324	46807.9	316494	98880.9	291786	111556	157994	26634.9	12560.8	10394.9
n639	1.659e+07	1.13637e+07	2.13252e+07	8.02804e+06	22184379	3.77488e+06	2.01606e+07	4.61382e+06	1.77213e+07	6.71861e+06	1.99934e+07	7.04921e+06	9.63396e+06	4.39263e+06	1.74421e+06	606602
n640	2782640	670994	2600214	339556	4.00245e+06	740403	3095447	342536	2.24863e+06	560165	2.8398e+06	429199	3.5703e+06	1.99458e+06	1248435	371534
n641	2.06464e+06	1.15645e+06	2.28019e+06	1.17072e+06	2432751	775563	2218494	429608	2.43462e+06	810701	2.24795e+06	888442	1146072	395246	68772.2	39916.8
n642	34399	8565.19	44230	6140.61	39114	23411.2	34691.2	8289.8	25576	8016.91	36800.8	3765.24	31015.3	12171	25431	9502.01
n643	1392916	311963	1.11198e+06	215972	1.49832e+06	153201	1.22357e+06	160365	1.39333e+06	221845	1.53935e+06	370666	1.19136e+06	307042	277054	49269.6
n644	83891.5	17895.3	38517.5	14108.1	62879.2	27571.1	70481.2	16742	67685.2	48289.4	69152.8	12890.8	35309	11951.2	30079	9897.57
n645	359244	64123.7	133453	39663.5	332934	127587	278766	36325.1	310947	86479.7	305704	102702	183939	112917	128397	29650.1
n646	406958	31358.5	379664	135706	427684	136564	342679	75513.8	340993	52162.7	367560	86102.1	331057	113621	202998	29671.3
n647	993251	541430	1.09659e+06	553458	1.15021e+06	289886	1.03073e+06	185830	1.17908e+06	394383	1.17011e+06	460379	497680	216890	42878	26656
n648	126716	46281.7	134463	89387.2	140780	62291.5	158553	23060.2	166598	48874.8	159145	37901.5	81467	62390.2	1273.33	1239.3
n649	288798	238929	299369	78509	400140	98767.2	293862	59100.9	401401	134014	420683	130535	214782	47777.8	11473.7	6893.63
n650	172912	29913.6	180604	60059.1	153873	23787.5	186283	46752.2	222750	91275.3	184774	23017.4	40726.7	3324.32	42969.8	21481.4
n651	14316	6769.42	11243	6708.72	24174.2	9862.38	24354.5	8736.48	22293.2	3396.59	29344.8	6564.85	29047	6357.41	23028.2	5581.9
n652	69390.5	19133.5	40361.2	11292.7	60113	21491.5	43660.5	19278.4	71122.8	18765.3	70009.2	23027.9	46393	27737.5	39063.5	12039.8
n653	69390.5	19133.5	40361.2	11292.7	60113	21491.5	43660.5	19278.4	71122.8	18765.3	70009.2	23027.9	46393	27737.5	38802.8	11779.2
n654	185130	47261.2	177092	18440.1	153678	11416.9	186948	13632.4	187616	38554.3	173470	20692.7	192319	52465.7	241938	12161.3
n655	82	#DIV/0!	3199	#DIV/0!	3241	#DIV/0!	2740	#DIV/0!	1428.5	1904.24	#DIV/0!	#DIV/0!	#DIV/0!	#DIV/0!	#DIV/0!	#DIV/0!
n656	79	#DIV/0!	#DIV/0!	#DIV/0!	#DIV/0!	#DIV/0!	#DIV/0!	#DIV/0!	#DIV/0!	#DIV/0!	2540	#DIV/0!	#DIV/0!	#DIV/0!	2560	196.576
n657	2784	#DIV/0!	#DIV/0!	#DIV/0!	#DIV/0!	#DIV/0!	#DIV/0!	#DIV/0!	2438	#DIV/0!	#DIV/0!	#DIV/0!	#DIV/0!	#DIV/0!	#DIV/0!	#DIV/0!
n658	827361	340824	692733	498511	491885	94278.8	713640	361110	1020668	640048	935384	320034	946713	674235	1.26115e+06	388962
n659	41501.8	17344.2	66156	17704.9	49411.2	15350.3	50367.5	9618.74	28878.2	10692.7	39878.5	21293.4	86919	17681.2	73616	2666.4
n660	990335	97893.9	695604	89913.1	777985	96391.7	727775	179089	856340	112732	911474	134135	955939	110101	1.19561e+06	91737.7
n661	404834	114260	128846	71925.2	353888	90695.1	246740	155843	325541	140178	312685	126539	356731	159070	394469	210299
n662	2.30293e+06	951791	1659595	212675	1.75666e+06	677413	1.93936e+06	486227	1.81056e+06	1.05781e+06	1.71397e+06	157927	2.11898e+06	527312	2.14085e+06	452985
n663	990335	97893.9	695604	89913.1	777985	96391.7	727776	179573	856340	112732	911474	134135	955991	110191	1.19561e+06	91737.4
n664	408293	111104	183457	82916.5	353888	90695.1	270222	158662	325541	140178	312685	126539	356731	159070	463150	114775
n665	3.11233e+06	1.68142e+06	1.78235e+06	312030	2.35398e+06	566791	2.08345e+06	811633	1738485	1.08357e+06	1.60086e+06	300475	2.32574e+06	304512	2.41856e+06	804708
n666	31362	14126.2	49342.2	24718.6	31604	14789.1	45409.8	13759.7	20769	13973	28192.2	19594	71781	10997	115490	51781.5
n667	8141	8923.1	7655	1605.13	8460	5208.69	5039	1798.16	15806	9133.22	5058.67	2168.63	3547	1763.52	#DIV/0!	#DIV/0!
n668	237473	104328	235937	13135.8	338574	57634.6	294756	13370.2	234432	41604.8	336922	67958	282428	84166.2	67870	11840.2
n669	289912	77281.5	238519	78296.1	450767	91365.4	287640	14684.9	299230	33130.2	333202	41122.2	224653	54693.8	124932	26163.2
n670	634679	233122	758314	164992	857766	150611	627131	86717.2	548247	133043	664986	124501	452863	90229.3	271250	64369.1
n671	98054.5	16289.7	113716	7663.45	113812	15754.6	118350	7969.97	96880.5	10254.7	101482	13313.7	120255	33293	68128.2	10151.3
n672	1012121	579178	714133	115524	1401264	370668	1.2778e+06	394887	1.13748e+06	527503	1.68963e+06	310856	1.23239e+06	493100	309317	75755.7
n673	7.02329e+06	1.71752e+06	7.02506e+06	1.20096e+06	10360269	5.14925e+06	7.47496e+06	3.53059e+06	5.67123e+06	4.40037e+06	7.36391e+06	2.91715e+06	8.10777e+06	1.62013e+06	3.15505e+06	1.05955e+06
n674	44183.5	14611.7	78167	14827.2	58985	6613.86	54180.8	10894.9	38739.2	4560.45	51100.2	16033.3	50825.7	11310.4	42062	6187.51
n675	3.11779e+06	717484	3.24489e+06	494384	3.86318e+06	1.26559e+06	2.85896e+06	980852	2.46654e+06	1.31373e+06	3.2592e+06	530476	3.95476e+06	670807	946946	219383
n676	1.42661e+06	164997	1.34304e+06	199990	1729214	244459	1.20734e+06	296299	1.1917e+06	327662	1548132	140838	1.81673e+06	427091	396779	67102.2
n677	94491.2	41029.5	131037	53153.3	149590	32869.9	128332	20740.3	86955.8	10529.9	122043	33778.8	78276.7	3587.03	10618.2	10215.2
n678	147455	27555.2	161495	23340.4	171924	17869.7	144811	30927	130423	27835.6	178796	16937.7	182065	18736.6	51744.8	9840.58
n679	7.99319e+06	2.18288e+06	7362791	1.18268e+06	1.16425e+07	1.99569e+06	7.42881e+06	828657	9.06554e+06	1.12435e+06	1.27478e+07	2.434e+06	9.9159e+06	759334	1.25706e+07	570081
n680	1.0937e+06	192231	1.11528e+06	114686	1.62291e+06	128007	1.08726e+06	117187	1321383	153763	1.8401e+06	485875	1.43384e+06	261217	1.85932e+06	106172
n681	79931.5	36208.5	65165.8	31786.5	138582	47033.1	77967	13741.4	107703	25260.1	169056	70526.4	130961	52933.1	187883	48966.3
n682	49321	40591.2	37878	12886.5	99825.5	39202.7	39856.2	36378	54321.8	19369.2	115186	65973.5	90713.3	50075	149500	28875.1
n683	129942	41874.7	111643	37342.2	199443	69380.4	165243	37104.2	161411	57516.3	199306	36391.1	167783	56700.2	47114.5	10096.1
n684	986778	260829	923417	210726	1.47437e+06	739397	1.07475e+06	531051	818564	602779	1.02378e+06	362284	1.12003e+06	207203	454185	127768
n685	92307.2	37477.6	127648	49454.7	130232	37365.9	96634.8	19111.7	75267	9760.48	91897.5	11305.8	53774.7	29495.7	23123.5	17256.1
n686	5.09346e+06	1.95425e+06	1.91891e+07	6.54315e+06	8.31411e+06	2.80069e+06	11365380	3.78785e+06	2.4701e+06	1.45015e+06	4.54718e+06	2.45455e+06	1.64651e+07	9.49469e+06	1.43465e+07	4.0342e+06
n687	#DIV/0!	#DIV/0!	#DIV/0!	#DIV/0!	#DIV/0!	#DIV/0!	#DIV/0!	#DIV/0!	2649	#DIV/0!	#DIV/0!	#DIV/0!	#DIV/0!	#DIV/0!	3104	#DIV/0!
n688	772375	65351.4	746992	73926.8	717576	104572	790961	48203.9	623834	85483.5	633809	126696	839593	88376.4	492802	86861.1
n689	1050523	316380	733096	74545	744761	66110.7	757374	172936	838878	151289	750164	91439.8	837118	109507	926309	54480.9
n690	986678	386443	556764	297479	1.98557e+06	1.13421e+06	749972	343589	961414	519184	1.38743e+06	749369	919909	171820	1.74482e+06	905705
n691	#DIV/0!	#DIV/0!	#DIV/0!	#DIV/0!	#DIV/0!	#DIV/0!	#DIV/0!	#DIV/0!	3283	#DIV/0!	#DIV/0!	#DIV/0!	#DIV/0!	#DIV/0!	#DIV/0!	#DIV/0!
n692	2574	#DIV/0!	338	#DIV/0!	#DIV/0!	#DIV/0!	#DIV/0!	#DIV/0!	2671	#DIV/0!	2658	#DIV/0!	#DIV/0!	#DIV/0!	#DIV/0!	#DIV/0!
n693	165961	60080.5	111806	9583.27	98249.5	26306.6	119430	18694.6	121820	47621.8	89079.8	27515.4	84500.7	40609.8	131146	6263.6
n694	255178	27586.9	127354	15614.5	230432	41125.8	192683	49122.6	270474	39830.2	284341	39023.7	167250	63573.9	185265	19082.3
n695	574814	79332.6	781514	134442	824660	192208	612217	83619.8	526639	193927	686005	97593.4	765758	100090	216750	55033.1
n696	2.14438e+06	681838	4250289	635432	2.8871e+06	575464	3559390	606968	1486669	870069	1.95859e+06	809246	3968430	1.23664e+06	4.59989e+06	707548
n697	82953	28484.1	321235	61170.2	128680	50255.3	198248	58844	37970.5	37083.2	68430.5	40770.7	189445	117694	203304	22690.1
n698	80081	10854.1	210597	42748.5	126026	37651.7	176889	36272.3	52765.2	36305.1	74575.2	34254.7	187614	59371.3	211124	40392.3
n699	100396	32495.1	145150	63507.2	131774	28348.3	132535	56759.3	117387	49836.6	148824	28826.6	196093	105691	74619.2	58110.8
n700	79537	19082.9	42480.2	26963	87639	52888.5	88051.5	26941.1	65524.2	41938.5	57467.5	12798.5	92982	77456.8	77167.2	41996.4
n701	124901	68594.4	89947.8	16714.8	155223	40019.8	124756	14688.9	90650	55100.8	95097.8	36435.1	118998	78400.8	104816	11271.4
n702	97063.8	68438	124131	74957.9	131644	32749.6	117703	46304.3	79736	47894.2	135038	36484.7	190140	59873.5	326628	117856
n703	1.63806e+07	4.39135e+06	52586281	1.60267e+07	25100092	7.03835e+06	33328038	1.04136e+07	8834905	4.97973e+06	1.49065e+07	7.06845e+06	4.37995e+07	2.05199e+07	3.78849e+07	8.3037e+06
n704	1.65458e+06	86342.5	1880191	321278	2.03088e+06	224623	1916710	85430.2	1.62361e+06	132691	1907678	141975	2.34452e+06	305822	2.07486e+06	274419
n705	79	#DIV/0!	#DIV/0!	#DIV/0!	95	#DIV/0!	#DIV/0!	#DIV/0!	#DIV/0!	#DIV/0!	2563	#DIV/0!	#DIV/0!	#DIV/0!	69	#DIV/0!
n706	592729	135847	475242	90094.8	464547	65417.1	475450	47739.7	677135	159562	603902	135432	376258	65300.5	2.53827e+06	461818
n707	3.46829e+07	2.04529e+06	26845056	4.57939e+06	28168308	2.91985e+06	27023410	2.90404e+06	2.77684e+07	9.4067e+06	2.30268e+07	5.71823e+06	2.55197e+07	6.26372e+06	25997865	1.85659e+06
n708	79330686	3.22752e+06	74944370	6.39559e+06	81705064	6.95892e+06	78753734	5.2407e+06	75441871	1.43053e+07	74115352	6.93202e+06	7.97868e+07	1.22089e+07	88903264	1.96067e+06
n709	476495920	1.34555e+07	537223856	8.44704e+07	505996512	1.15975e+08	610025936	7.48052e+07	429128088	7.06619e+07	398524680	3.66669e+07	5.14017e+08	2.00029e+08	696662992	1.9889e+07
n710	49977331	1.81061e+06	7.04776e+07	6.73075e+07	133616470	8.22672e+07	60010172	2.35901e+07	72649520	5.94984e+07	144598768	7.36731e+07	1.02517e+08	9.52248e+07	49780547	679905
n711	54451360	1.44419e+07	37350809	9.86755e+06	37906470	4.88034e+06	51981235	7.98252e+06	42660695	1.37972e+07	3.61973e+07	7.13828e+06	4.7968e+07	1.06047e+07	68399286	1.61816e+07
n712	3.46829e+07	2.04529e+06	26845108	4.57946e+06	2.81683e+07	2.91982e+06	27023410	2.90404e+06	2.77684e+07	9.4067e+06	23026814	5.71823e+06	2.55197e+07	6.26372e+06	2.59979e+07	1.8566e+06
n713	134394	52588.8	209093	109970	198620	62715.7	155420	59547.5	150820	60195.5	198276	100333	217128	124879	198326	115668
n714	310440	151216	297283	62569	299294	66341	222521	97161.5	280668	169361	246590	41307.2	246582	53423.9	376141	143004
n715	102	#DIV/0!	#DIV/0!	#DIV/0!	#DIV/0!	#DIV/0!	#DIV/0!	#DIV/0!	#DIV/0!	#DIV/0!	2662	#DIV/0!	#DIV/0!	#DIV/0!	#DIV/0!	#DIV/0!
n716	45818.5	13268.4	34764.5	15697.3	54270.2	15098.1	41663	13975	32765	14449.9	47126.8	6035.61	45806	11120.1	6737.75	3062.3
n717	165472	74641.1	125295	78194.1	170296	62426.4	157294	89661.4	104909	64428.4	108152	34239.8	140410	127089	104441	51931.4
n718	89267.8	24434.9	98292	27614.7	120173	26644	149847	30836	98738	14124.7	134658	25647.6	187468	51528.3	148172	45696.7
n719	44621.5	5066.28	47591	31040.6	104270	25432	52345.5	20835.5	54202	21131.7	106845	46855.8	87990	20450.7	50357.8	10654
n720	6.24471e+06	709323	13281724	9.1548e+06	1.35274e+07	8.33792e+06	7952850	3.31567e+06	8347925	3.80496e+06	9.29363e+06	7.96746e+06	6.16641e+06	1.19877e+06	6180560	574300
n721	4.75226e+06	1.9102e+06	3858391	1.37718e+06	3.88419e+06	550182	4.421e+06	1.97056e+06	4.72007e+06	1.65361e+06	3.57495e+06	812737	3.79748e+06	2.67726e+06	8.05262e+06	2.47383e+06
n722	7.13377e+06	332380	1.02647e+07	9.04402e+06	1.56731e+07	1.00102e+07	8.39391e+06	3.0272e+06	1.22194e+07	6.55385e+06	2.00398e+07	1.03502e+07	19368778	1.13037e+07	7.21371e+06	120398
n723	37471.3	20125.5	43630	25240.1	32492.2	19458.9	66171	7290.17	21162.2	24177.3	56711.5	10213.5	39710.3	32565.1	55980.5	15545.8
n724	#DIV/0!	#DIV/0!	#DIV/0!	#DIV/0!	#DIV/0!	#DIV/0!	2566	#DIV/0!	2752	#DIV/0!	#DIV/0!	#DIV/0!	#DIV/0!	#DIV/0!	#DIV/0!	#DIV/0!
n725	#DIV/0!	#DIV/0!	#DIV/0!	#DIV/0!	2096	#DIV/0!	#DIV/0!	#DIV/0!	#DIV/0!	#DIV/0!	#DIV/0!	#DIV/0!	#DIV/0!	#DIV/0!	2515	#DIV/0!
n726	34682.5	12250.2	26377.5	13189.2	37572.5	19506.2	36818	19826.6	58015.8	23588	51332	15119.3	35312.3	15238.1	25057.8	7958.1
n727	112205	65736.9	242397	86063.7	131070	27791.5	86379.5	75576.9	123241	66215.4	142197	26204	162720	103385	85775.5	50427.2
n728	3.54198e+06	1.42812e+06	5.16274e+06	669369	6.38509e+06	1.11189e+06	6.38907e+06	4.62473e+06	4.15115e+06	2.35425e+06	4.35259e+06	965297	3.97805e+06	1.4186e+06	3710003	749790
n729	646056	768785	797167	141340	444185	254826	851024	461023	210938	314719	183852	156322	653398	412562	579112	101300
n730	283470	94754.6	278732	48101.1	233974	80450.1	319634	56516.8	186088	98233	152979	42203	197310	84905.2	47707.2	21733.2
n731	142639	16925.9	242397	86063.7	131070	27791.5	151827	22209.6	150278	18043.4	142197	26204	242912	43114.1	96637	30458.9
n732	128317	80571.5	94297	12907.4	111012	29387.7	86010	37927.5	193286	104806	170832	96292.4	88952	31857.9	104796	21436.3
n733	90573.5	10854.7	61084.8	12637.5	101382	23560.3	89192.2	23158.1	90736	5277.36	91437.5	27701.1	90379.7	19872.7	156091	22111.8
n734	40375.2	21643.8	55107.2	21021.9	59787.5	15052.7	35760.2	15945.2	55347	19773.2	67133.8	7986.23	88230	22305.2	116724	32420.5
n735	1040893	68408.4	962553	99443	1054616	117306	1.0812e+06	90500.2	986656	272894	896757	89054.2	1.03646e+06	179892	1.38427e+06	93195.4
n736	611143	67819	888074	362633	1.2362e+06	741190	918644	672118	953362	821321	1.79486e+06	537818	987899	613647	1.20951e+06	743370
n737	681319	195785	440429	126482	405935	43959	656603	118925	520420	177719	419602	51691.6	546661	171453	764857	236068
n738	142853	44225.5	119435	22122.9	88427	14564.8	103268	51221.2	83565.5	41090.7	83621.5	22153.3	99968	24772	132876	23966.4
n739	61106	9643	55475.2	19119.2	60005	10740	64053.2	38108.6	36322.2	24487.9	58022.8	14134.9	76300.3	21695.7	103654	45691.5
n740	148177	19867.5	190391	33398.1	221499	55879	181694	43303.6	130296	52352.1	160960	51757.4	251871	19882.2	462227	176752
n741	95162.5	35530	126134	34685.1	88676	30759.5	103275	23781.5	81799	17591.9	107314	23844.5	109268	14999.6	200041	28213.9
n742	69517	26547.1	132505	28537.4	77132.8	12425.1	96178.5	31867.9	113297	72096.2	101733	9232.09	85331.3	48184.8	505.333	358.974
n743	2985	#DIV/0!	3930.5	2181.42	#DIV/0!	#DIV/0!	4160	1533.01	2644.5	819.537	3371.5	853.478	2426	#DIV/0!	#DIV/0!	#DIV/0!
n744	363193	138519	653350	153903	386576	65637.6	516085	195080	573693	251906	604544	101661	522877	214182	3556	655.581
n745	740344	217359	1.40729e+06	351568	819485	88209	1.05913e+06	327961	1.14342e+06	607273	1.10963e+06	108699	920160	451979	14121.3	10198
n746	177975	63225.3	195582	38015.9	229919	19390.2	157081	39310.8	189690	70060	165796	46796.8	182674	51074.6	212505	40791.5
n747	7030022	918565	6389513	841946	9475105	969736	7.23202e+06	1.66403e+06	8.51577e+06	2.28942e+06	1.14414e+07	742047	1.05844e+07	2.24152e+06	1.39451e+07	2.38322e+06
n748	1.67467e+06	367773	1857923	306737	2.79438e+06	479548	1864511	519557	2.12698e+06	592200	3274991	283500	1.924e+06	661860	2.01693e+06	1.02883e+06
n749	13636.2	3593.8	17909.2	9878.76	15193	7259.87	15987	6450.65	15944.5	7519.4	13090.5	10129.4	13902.3	2761.17	21324.5	3135.42
n750	53002.5	34033.7	57182	20535.3	41825	7777.95	129134	127017	57546.2	26555.2	43530.2	17829.1	63299	52786.7	49395.5	7558.97
n751	520820	241836	460436	58859.2	302140	151775	622539	130305	428601	185648	361674	93475.9	555082	121058	610441	305376
n752	294662	31776.2	263064	45929.2	258308	40890.1	270892	35255	212786	50237.3	251697	55058.5	324077	39352.8	395560	48360.5
n753	112600	23727.4	97565.8	17773.7	86411	19360.8	117998	12744.7	60337.5	13532.2	75277.2	24681.6	110719	9527.88	172841	29891
n754	120326	37534.8	26853.8	18197.8	86259.5	42321.6	60252	44230.6	115198	49107.7	93219.5	32734.3	57759.3	37086	7738	3277.06
n755	#DIV/0!	#DIV/0!	#DIV/0!	#DIV/0!	#DIV/0!	#DIV/0!	#DIV/0!	#DIV/0!	102	#DIV/0!	#DIV/0!	#DIV/0!	2341	#DIV/0!	#DIV/0!	#DIV/0!
n756	40236	26812.5	14767.2	5532.89	18812.2	14720.2	27201	9011.27	21042.8	13272	13448.2	3857.01	12097.3	11109.8	19081	11114.2
n757	2.09335e+06	457786	742258	171353	1.33765e+06	230642	1.58969e+06	691871	1.90493e+06	341179	1.80028e+06	559007	1.44279e+06	527353	3.26601e+06	1.13368e+06
n758	287380	202729	674992	165926	767113	107961	581843	202011	430144	121556	652667	166675	908780	200709	1.56674e+06	233924
n759	283371	207457	674992	165926	767113	107961	581843	202011	371894	210354	753856	80501.4	908780	200709	1566646	233879
n760	60139.5	9459.35	178219	73286.8	102184	52259.4	133570	36254.5	91788.5	65476	114124	37543.4	186202	174587	175009	101736
n761	135424	23345.1	211834	57479.4	142247	24929.9	163236	87144.8	118987	3863.39	128694	39285.6	199586	43579.7	113930	10269.5
n762	210775	40573.1	179269	20032.5	197328	24899.4	160533	33932.8	202441	21713.4	207282	24394.1	200127	20377.2	210708	17726.9
n763	3.13187e+06	424507	2.06561e+06	346751	2.48978e+06	517425	2.20232e+06	473040	2.70133e+06	402784	2760735	357973	2844591	299666	3340679	171400
n764	54428.5	6845.15	36326.8	10715.7	53824.5	21719.2	45325.2	22903.3	59580.8	27748.4	53396	8569.61	33538.3	1485.94	76765.8	18549.7
n765	490130	199485	234286	88509	269157	127649	328339	62971.7	423162	56843	237311	96492.6	256553	21357	296091	28662.3
n766	355799	72388.4	193727	13883.1	309646	49262.8	248556	59113.8	352465	139160	313372	63471.4	261266	41466.4	333591	70135.8
n767	490130	199485	234286	88509	321382	23783.4	328339	62971.7	423139	56823.5	219464	100481	256553	21357	296091	28662.3
n768	11526.3	11193.4	45671	24132.8	70068.2	24943.6	32706.5	24565.3	17134.2	12540.6	54144.2	14218.4	51159.3	10182.3	132201	8610.12
n769	24934.2	27212.4	97183	38106.3	103660	16515.6	66505	20857.1	52474	35613.3	123771	41386.4	97415.3	36351.8	223819	49276
n770	22145.5	18811.3	93633	28443.1	110842	17792.8	67754.5	14086.8	53013	36929.8	127869	14161.3	120754	21621.3	237680	42769.4
n771	89839549	3.79153e+07	173256480	3.33021e+07	183012008	1.81086e+07	146293010	2.01447e+07	123228080	3.90062e+07	191274684	2.59756e+07	182276448	1.2548e+07	301096512	2.79459e+07
n772	1711438	614122	1.81716e+06	188537	2.71728e+06	407104	1774761	297013	1990191	448847	3.1997e+06	992161	2527234	359014	3.4058e+06	210218
n773	30456801	9.49979e+06	32734571	2.37353e+06	40959781	3.24584e+06	31640184	3.59683e+06	3.53718e+07	3.66637e+06	43626685	8.16955e+06	3.61246e+07	7.42081e+06	45706500	1.96945e+06
n774	545902	106676	648248	59541.6	834050	145517	645806	65730.3	584213	68294.1	979908	224226	969408	88373.9	1.31164e+06	127092
n775	298834	48166.4	417760	100040	404675	128829	363320	95519.2	331298	47703.8	403074	48446.2	324931	70691.8	498792	52896.8
n776	599166	134672	760675	55709.5	347119	112208	746317	44269.4	608622	247746	643870	150468	715711	337994	705616	151781
n777	1479932	341375	3.78766e+06	1.52215e+06	2.59667e+06	354783	2.73232e+06	385694	1332488	586933	1.77421e+06	406557	3.15611e+06	1.4411e+06	3.26455e+06	90982.3
n778	300708	150818	280300	50725.9	260254	52053.7	343465	95340.7	183948	65768.3	206934	24290.1	244992	64629.3	257336	55564.4
n779	456381	165036	767342	240945	659045	99081.7	756157	270716	447940	143434	499702	86023.1	703011	282753	939025	300829
n780	182488	40507.5	219906	22830.1	300383	49633	299535	91670.7	173713	69484.8	209722	22133.5	182995	31996.1	223483	4806.74
n781	1795262	106448	1.51093e+06	136316	1.75191e+06	241159	1.58088e+06	400561	1.72134e+06	131176	1.89142e+06	358043	2.38818e+06	741567	2423011	146267
n782	23479.8	27133.4	76287.2	50214.4	103682	21280.2	79073.8	2749.34	43885	38052.1	119897	13839.5	134879	34882.5	222252	29352
n783	208041	50830.4	35263.8	18660	136812	60858.9	88342.8	39780.9	187300	73502.4	150867	33378.2	56248.7	48349.6	16236	15449.3
n784	127038	50039.2	216254	54506.2	143780	48361.4	191977	59790.7	91512	93533.7	96605.2	28364.9	193943	151110	115673	48136.4
n785	41086	17922.8	67851.2	14483.8	98017.2	16314.8	66002.8	14307.2	59197.2	5934.88	105259	38367.8	109464	17128.5	156271	19045.8
n786	#DIV/0!	#DIV/0!	#DIV/0!	#DIV/0!	#DIV/0!	#DIV/0!	#DIV/0!	#DIV/0!	2274	380.423	2393	#DIV/0!	81	#DIV/0!	#DIV/0!	#DIV/0!
n787	52365.8	28156.8	93394.2	28742.1	86443.5	15692.1	95958	37576.7	62465.5	31801.9	64141	11382.6	78870.7	33792.7	115644	51470.5
n788	189550	31757.7	430412	164091	301568	52549.9	300717	21189	166162	71641.9	218414	37268.2	369592	172871	364754	8877.36
n789	109897	22045.3	52827.8	30677.8	115661	42176.5	84518.5	49069.6	91519.8	63038.1	59436.8	43384.4	195738	198645	4160.5	156.271
n790	12396.8	9293.29	47514.2	43083.6	92618.5	92162.1	80444.8	65067.2	88404.7	73838.7	112092	92916.6	85906.3	33438.4	152439	53459.7
n791	1.20846e+06	135207	1.04078e+06	109138	1.07288e+06	101388	958819	146687	1.01524e+06	90400.6	1.0665e+06	179173	1083078	59178.9	1161337	85950.2
n792	317977	51098.2	286747	25072.6	271196	22555.4	319977	46198.6	343221	24170	282070	34184.6	225700	31646.7	131240	35871.7
n793	19287.2	11852.3	13344.5	7959.03	7298.75	8744.34	18252.8	3207.75	35067.5	17613.4	30378.8	19186.4	11104	6288.71	3254.5	659.731
n794	391891	141990	304526	36352.9	249222	71031.1	275303	52597	332450	144895	207263	33231.3	282748	84628	160098	13974.4
n795	2.97127e+06	619350	3857116	836261	3.08188e+06	580514	3643639	855126	2.81302e+06	668405	2.41858e+06	451137	3709134	1.49357e+06	4151898	1.18244e+06
n796	1.61277e+06	548410	1.39128e+06	96561.1	1.40131e+06	251132	1567311	304493	1137620	590001	1.05844e+06	86496.9	1.26809e+06	320024	1.29484e+06	190143
n797	304686	54793.8	220636	29300.4	317696	33225.9	258475	9275.34	305517	7312.16	306234	36646.6	231770	28191.4	79334.2	11192.7
n798	2.61246e+06	546969	2316938	470368	3.0775e+06	288186	2.55921e+06	308316	2746709	478026	2553022	237371	2364929	137761	709609	164082
n799	1.48818e+06	348929	394404	98780.1	1130994	323863	748544	296234	1662916	684351	1.39999e+06	487115	659454	355078	200504	20910.2
n800	1.04451e+06	392860	359258	60941.8	1.1482e+06	340528	577971	105931	1068051	163743	938323	505110	612940	345928	151317	46288
n801	533037	33726.5	162832	37882.3	406000	101185	276531	75492.5	538915	182486	477136	106753	291879	88995.6	109744	25842.9
n802	91737.5	53220.9	119246	12528.9	171534	43627.1	181765	29816.9	128930	15744.6	148410	43566.9	119222	76668.7	47214.5	14553.6
n803	271838	23013.6	111853	63195.5	204055	58881.7	224617	211611	295216	103472	277335	72546.1	168903	52157.2	129996	36383.2
n804	916071	164328	336200	37644	723554	222826	485884	177741	971209	366991	817342	152373	484541	188188	168068	25498.8
n805	525647	83643.4	176719	43491.7	418392	116358	274673	109948	594483	210515	463228	103314	309229	121193	122828	37854
n806	901407	210622	221684	77865.5	661111	260390	481774	194943	890988	447007	945090	425929	533887	228827	158795	40270.9
n807	29541	17398.2	30661	17998.1	13023.5	11427.2	20964.8	13549.5	50153.2	32279.4	22400.5	14711.1	26476.3	21859.9	39751.5	8336.39
n808	257210	26648.3	212195	32380.8	215134	35878.7	216767	51428.1	230533	21756.2	225435	49767.6	231482	11310.9	240536	33579.5
n809	137878	42160.2	87129.5	87579.2	63605.5	18456.1	89508.8	82455	175947	142921	170954	70055.1	112102	83226.6	169241	31315.7
n810	#DIV/0!	#DIV/0!	2560	#DIV/0!	4385	#DIV/0!	#DIV/0!	#DIV/0!	#DIV/0!	#DIV/0!	105	#DIV/0!	#DIV/0!	#DIV/0!	#DIV/0!	#DIV/0!
n811	#DIV/0!	#DIV/0!	2639	#DIV/0!	3365	#DIV/0!	2734	35.3553	76	#DIV/0!	2508	#DIV/0!	#DIV/0!	#DIV/0!	#DIV/0!	#DIV/0!
n812	224766	65095.4	162207	92904.8	131891	24972.5	168015	70044.9	224713	115715	192486	50981.7	185360	85643.9	231692	35981.8
n813	63519	18864.8	50213.5	16020.9	52123.8	19526.5	66133	5876.01	77599.2	15531.5	70317.2	29119.4	29339	16241.3	76526.8	12334.4
n814	61133.8	56719.5	20495	16049.4	20153	11584.4	29383.2	3669.36	48455.2	36513.5	20708.8	10731.9	9661	6190.01	2730.67	178.842
n815	7.6981e+06	2.92364e+06	1.01686e+07	743112	9575672	4.98674e+06	1.02904e+07	3.65923e+06	7.50314e+06	3.34507e+06	6169583	2.04796e+06	9434211	7.6895e+06	6185665	1.08675e+06
n816	4.42773e+06	715693	3.49742e+06	253714	3.8592e+06	1.12748e+06	4.26507e+06	544077	4.93584e+06	375884	3.91666e+06	660192	5.03043e+06	389672	2.14106e+06	278315
n817	942922	99760.4	763815	44067.1	667598	79375.8	932350	462436	758230	137381	583776	78116.2	490380	154899	306092	103393
n818	1.39567e+06	600270	833597	185848	1.13121e+06	313433	774208	291071	1.08821e+06	337981	1.10689e+06	205581	1.10211e+06	246050	807664	235451
n819	230509	145961	813642	60365.4	327526	89909.2	918271	930097	334756	161709	261332	55514.3	592600	612189	300962	119691
n820	668725	180189	572286	113647	685929	269704	565975	164191	635283	117882	634538	130051	943696	211524	1220463	98855.7
n821	529287	295648	278421	31566	336612	42955.9	343041	135621	307280	166971	284882	68536.6	365360	65600.6	320836	80339.2
n822	1.32504e+06	330321	1218171	194846	1143991	282030	1.11447e+06	410941	973670	451656	1080253	102193	1.40248e+06	276117	1173961	217793
n823	437604	64101.9	429682	61143.3	439363	101166	387138	128681	386194	48164.6	357607	49237.6	425700	48661.5	503723	94284
n824	282190	341297	139869	24518.4	333370	155434	283193	67927.6	331126	268544	351710	236253	93993.3	19204.9	30459.5	24833
n825	76938	6256.09	82353.2	9548.32	76233.2	14245.2	71464.5	16624.1	78278	11008.9	79491.2	9455.15	79909.7	5876.12	64887	11434.2
n826	54491	12351.1	68259.2	8026.3	51569.2	8377.26	59781.2	15039.4	54829.5	11234.3	59736.8	14183.4	47574.7	13586.7	58235	7778.39
n827	127317	20677.6	121305	20428.1	161102	21518.5	131122	10784.9	111602	13694.8	136020	16503.8	149050	20451.8	44110.5	5610.01
n828	29515.5	2433.86	23817.5	4477.99	32285.5	6466.69	27656.5	5288.06	25682	9523.51	30013.5	3352.21	28925.7	1780.09	11673.5	5077.41
n829	1346835	129015	781308	64019.6	1.56183e+06	302033	1.09454e+06	180008	1.40223e+06	177335	1.60862e+06	222252	964846	206762	712890	87821.7
n830	67696.2	25907.1	35918.8	18200.4	73894	26611.7	42063.2	20052.3	65740.5	13257.1	72922.8	17147.9	41033	36010.5	32685	16775.9
n831	42301.8	10385.1	49893.2	13570.6	49530.8	28799.3	45866.8	20259.1	39060.8	25702.8	43785.2	15715.2	69357.3	7185.96	13770.5	5725.98
n832	144016	15314	149876	40479.8	197569	28588.6	140144	38225.9	149763	60563.2	157409	12511.1	191546	16358.6	45960.8	6137.24
n833	2.79249e+06	396269	3.48123e+06	918077	4001968	439433	3.28036e+06	580411	2.24285e+06	686271	3070476	416164	4.01339e+06	1.00962e+06	501111	58729.2
n834	234417	49615.2	178781	25743.3	246247	89649.7	284696	65893	200588	103609	252164	48389.2	237255	6103.81	86721.8	23796.4
n835	1614283	168595	1.39631e+06	159030	1.88352e+06	488677	1.55874e+06	467543	1398305	666666	1.70183e+06	325786	1.76038e+06	263504	567330	146131
n836	374199	72073.5	449987	111013	526764	72167.6	418257	63421	300260	82005	409640	48564	498805	95451.6	95213.2	7915.94
n837	75036.5	19128.4	87053.8	27711.4	93259	23120.1	78713	4907.22	59509.8	29193.4	80051.8	23108	108117	27350.2	20374.2	6811.74
n838	73004.5	25748	131254	49884.5	91500.2	50406.6	65352.2	28716.4	64594.8	21143.4	58614.2	11703	152716	35626.5	18629.5	13149.7
n839	63766.5	17074.4	76289.8	26545.2	118545	20819.4	80513	29538.5	120007	27012.7	102883	26396.2	66513.3	45357.4	60872	29460.1
n840	60018973	4.28927e+07	138169486	3.07449e+07	45331993	1.32455e+07	179412934	1.93652e+08	92691952	3.87779e+07	74915054	3.10666e+07	90786364	3.49147e+07	73529175	2.21249e+07
n841	65600865	1.90276e+07	68572405	3.22065e+06	52960419	4.48592e+06	74940963	3.46345e+07	64513926	7.62694e+06	60562983	1.25755e+07	57482788	1.66917e+07	44291393	5.66461e+06
n842	1.19202e+07	3.57169e+06	9.45185e+06	1.6484e+06	1.28359e+07	816462	1.18722e+07	2.02206e+06	1.19485e+07	1.61498e+06	1.50429e+07	823716	12246513	2.18004e+06	1.4525e+07	1.41377e+06
n843	11260491	5.96032e+06	22851924	5.56766e+06	7994983	1.70162e+06	2.87328e+07	3.06061e+07	1.52649e+07	5.75545e+06	12870706	5.12815e+06	1.34263e+07	6.17508e+06	14111569	4.59216e+06
n844	106462	39130.7	71988.2	58302.9	55646.5	25456.9	69365.8	68529.3	285742	222299	128535	82135.4	55612.7	40753.2	138398	55568.9
n845	6640189	1.36116e+06	8.6602e+06	2.27532e+06	7449671	2.57283e+06	9.27445e+06	1.73903e+06	5.58198e+06	3.14643e+06	7108495	899490	1.00477e+07	2.2955e+06	16842547	3.01928e+06
n846	29915.2	16507.9	29497.8	14427.8	55954	27235.7	33667	19049.4	31662.5	14755.3	51272.5	6437.11	55588	19765.7	5386.5	6298.2
n847	70970.2	97247.1	37517.5	9089.69	94159.2	48026	79102.5	26805.3	92430.5	97477.1	101042	68813	19380.7	8902.96	5742	2697.75
n848	#DIV/0!	#DIV/0!	#DIV/0!	#DIV/0!	#DIV/0!	#DIV/0!	#DIV/0!	#DIV/0!	#DIV/0!	#DIV/0!	#DIV/0!	#DIV/0!	25	#DIV/0!	#DIV/0!	#DIV/0!
n849	74862258	8.78048e+06	79377310	6.93769e+06	94685662	7.12015e+06	75461429	1.54154e+07	69389696	1.35214e+07	87733426	7.1574e+06	9.21325e+07	1.19139e+07	2.80698e+07	4.59576e+06
n850	10441369	2.3197e+06	1.1572e+07	1.51936e+06	14448764	1.83587e+06	1.08732e+07	2.31125e+06	9.76939e+06	2.52696e+06	1.33498e+07	1.72671e+06	13118241	2.53778e+06	3424211	336258
n851	1255325	379328	1.235e+06	127083	1.1858e+06	372260	1.19457e+06	294198	1.11827e+06	678721	1095148	190375	1.12204e+06	160527	506772	37720.1
n852	703765	305250	849390	59790.1	1107074	136934	794578	308252	763521	240966	1.18577e+06	149974	1553154	508279	228545	51697.7
n853	487915	67392.1	626557	178830	576776	61324.6	473846	73277.9	519118	149306	581362	66500.7	667864	317866	1037542	214066
n854	26356.8	14885	37486	8480.67	40401.8	7704.77	31218.5	6154.77	22937.2	17329.5	34207.5	18423.4	43510	19958.6	39684.2	17573.1
n855	58184	6872.71	58615	4709.56	46136.5	9487.62	46887.5	7675.84	72158	14558.7	77176.2	5688.08	42548.7	10221.1	288420	30917.6
n856	155242	58941.1	111102	25339.2	161944	15196.6	141863	22026.8	146008	34213.3	193150	15129.4	156083	37414.1	175426	26273.7
n857	3.39564e+06	772088	3807108	192656	4.284e+06	464158	3.84351e+06	387681	3.39313e+06	783512	3.80717e+06	466772	4.05685e+06	711035	4.85529e+06	339012
n858	203160	90049.3	132531	19623.9	158935	37882	134727	26762.9	211894	96736.1	212942	65525.9	156413	33785.4	125308	26548.5
n859	38599.5	22996.5	15183	2818.96	18340	4327.49	16158.8	10734.1	16142.7	8734.05	15210.8	9391.36	17824.3	5521.21	29453.2	8583.4
n860	43147.5	17293.3	71224.5	11432.6	86548.8	12315.9	86513.5	47444.7	63607.5	32114.8	64522	19070.2	59299.3	21378.4	56968.8	15302.9
n861	292070	99496.6	284638	56753.8	229653	24444	346218	161817	250797	59610	207247	36209.7	226248	34347.4	178979	22450.1
n862	909114	167685	982168	72449.3	1.0847e+06	86179.6	1.03431e+06	118585	845460	196650	956827	130828	1059612	170245	1.2643e+06	103709
n863	3.58017e+06	631987	4.18767e+06	769194	4054844	405226	4.62509e+06	356692	4.87844e+06	212684	4174062	413199	2.94931e+06	514791	1698707	359992
n864	97276.5	15935.9	103199	17609.4	111005	17100.2	115370	13965.2	93163.5	50679.8	75568.8	14808	123569	14015.3	123798	32167.6
n865	96625	43958.8	59040.8	20079.4	91647.5	38564.7	45483	22831.7	143650	49043.5	117676	35854.2	68221	3973.1	65165.8	4136.41
n866	253414	57607.4	164605	23633.1	184800	21621.1	184792	31591.4	181719	41977.1	199293	38762.2	196413	19970.9	285084	4769.97
n867	1063821	1.0457e+06	1.1852e+06	261028	521490	223271	1.39673e+06	316955	1.01447e+06	275574	742426	163615	1046666	647738	318923	152808
n868	870218	691015	1.18524e+06	261143	719347	261357	1.39661e+06	317127	1014399	275439	742388	163653	611147	191265	213535	145088
n869	27291.2	17525.1	51665.2	7142.98	60409.2	11140.8	55544.5	15123.4	23624	12516.2	40964	10545.5	44224.3	10099.7	66898.5	12334.8
n870	239016	156766	137607	35909.1	154504	66588.7	141729	35907.1	210280	85995.1	138101	58395.9	123478	60003.3	102731	27161.8
n871	543922	41337.6	586946	70843.4	595543	127032	486334	109232	441167	51253.9	535878	41471.1	710712	47176.6	848906	145406
n872	#DIV/0!	#DIV/0!	2811	#DIV/0!	#DIV/0!	#DIV/0!	6841	#DIV/0!	#DIV/0!	#DIV/0!	2969	364.867	980	#DIV/0!	2655	#DIV/0!
n873	485198	240168	1111732	406333	523103	301998	800279	492871	696496	212960	815194	636075	924843	724821	968568	293973
n874	485198	240168	1111732	406333	564982	247281	784126	507841	695222	211922	939113	520218	924843	724821	968568	293973
n875	1774294	1.2971e+06	2361368	966792	1.06863e+06	541434	3.51883e+06	4.03076e+06	1885974	1.18765e+06	1.02264e+06	790456	3342583	3.66368e+06	1126408	293239
n876	27582.8	19579	19811.2	8830.54	37472.5	11440.4	19150	7863.16	23419.5	14988.5	28204	14063.1	37805.7	2054.93	34250.2	15723
n877	45898.2	27844.4	71078	19362.5	74054.5	13713.7	43695	28911.2	69131.5	29467.9	67996.8	29194.4	43699	23043.4	14620.7	5642.61
n878	3705.33	1246.77	3910.67	1234.45	11709	#DIV/0!	1204.67	1905.76	2664	251.003	4834	#DIV/0!	#DIV/0!	#DIV/0!	3495	#DIV/0!
n879	311026	102622	236432	56722.4	224814	71590.6	277236	108407	297884	89416.9	220629	9119.09	223723	48301.7	121673	24274
n880	48040280	6.66377e+06	38257403	6.79161e+06	39247871	3.42587e+06	41520520	3.22067e+06	4.45434e+07	1.00164e+07	42091385	2.71411e+06	3.54816e+07	6.42118e+06	4.43988e+07	1.07269e+07
n881	112365	37244.6	99474	21004.9	47386.8	21732.6	171840	134358	102174	56644	123795	139245	66412	27232	83656	52751.2
n882	443041	133771	496662	77961.7	324169	100401	487514	283744	412821	304669	329800	62217.3	218890	175860	312184	271246
n883	3.69471e+07	1.84596e+07	2.64e+07	1.9441e+07	39173116	3.43898e+06	8.19818e+06	777361	2.38228e+07	1.81705e+07	25191496	1.94086e+07	18665303	2.07968e+07	44313716	1.07265e+07
n884	193398	43557.2	179736	41214.3	165658	31823.1	169550	48248.6	159486	45462.3	153640	36648.8	206177	17114	276430	46304.1
n885	#DIV/0!	#DIV/0!	#DIV/0!	#DIV/0!	#DIV/0!	#DIV/0!	#DIV/0!	#DIV/0!	#DIV/0!	#DIV/0!	2657	#DIV/0!	#DIV/0!	#DIV/0!	#DIV/0!	#DIV/0!
n886	#DIV/0!	#DIV/0!	2627	#DIV/0!	#DIV/0!	#DIV/0!	#DIV/0!	#DIV/0!	#DIV/0!	#DIV/0!	#DIV/0!	#DIV/0!	#DIV/0!	#DIV/0!	#DIV/0!	#DIV/0!
n887	209738	60810.1	709908	304015	181748	61972.8	630085	349057	319570	281170	267060	129740	554547	435025	728665	337011
n888	#DIV/0!	#DIV/0!	#DIV/0!	#DIV/0!	#DIV/0!	#DIV/0!	#DIV/0!	#DIV/0!	#DIV/0!	#DIV/0!	#DIV/0!	#DIV/0!	#DIV/0!	#DIV/0!	2557	#DIV/0!
n889	29684.5	16535.8	29811.5	10441.9	29891	19881.1	18329.8	10651.6	19394	3352.42	43076	15794	31058.3	14990.8	43831.8	28099.9
n890	20994.2	19413.7	22631.5	13124.6	26720.5	14149.7	23610.8	5394.61	23271	10712.2	42326.8	18905.7	23449.7	14092.7	41647.8	16735.8
n891	321490	56348.1	274972	39884.7	361710	63109.2	248196	51249	309923	69795.4	287442	32682.5	327085	30746	425916	47659.5
n892	105572	59652.3	139584	61159	118193	40804.3	139458	35328.8	110684	58164	126532	55471.1	172415	29752.9	161543	28378.1
n893	122051	31632.3	137104	59944.6	119072	41028.3	123572	66059.9	114436	54459.8	137244	66408.5	172550	29436.4	149494	39039.8
n894	89714.8	47552.2	107695	50182.6	124365	64211.5	124351	67557.5	128626	47412.8	156702	51831.9	121533	86520	186686	86875.7
n895	82609.8	21447.5	110089	34739.2	114091	60867.4	105274	60577.3	79022.5	61584.5	96461.5	40160	142009	43174.6	107500	23848.6
n896	1.99441e+07	3.56043e+06	18205417	3.72372e+06	1.80094e+07	3.39429e+06	2.15862e+07	2.89633e+06	1.89585e+07	3.73862e+06	2.13442e+07	2.3141e+06	23011412	3.74614e+06	25661714	6.35895e+06
n897	282034916	1.85341e+07	302336392	1.30465e+07	310631736	4.02675e+07	293134768	2.75534e+07	282937596	4.69029e+07	325248144	2.61101e+07	3.27084e+08	1.91482e+07	414539064	2.4926e+07
n898	3.33545e+06	150317	3.06952e+06	182802	3.56094e+06	372613	3.20472e+06	334638	3.33322e+06	590409	4.01695e+06	413194	3.84314e+06	166886	5.45378e+06	432181
n899	2529.5	311.834	#DIV/0!	#DIV/0!	#DIV/0!	#DIV/0!	3525	#DIV/0!	4084	#DIV/0!	#DIV/0!	#DIV/0!	2747	#DIV/0!	#DIV/0!	#DIV/0!
n900	407139	131111	341807	226648	237178	31056.6	308010	158836	472636	277893	412648	109383	343311	233794	573268	54577.2
n901	110496560	8.21146e+06	101859356	1.20581e+07	107155714	7.60335e+06	111877562	3.96417e+06	89897901	2.13872e+07	92390308	1.03172e+07	99666584	1.13167e+07	120470770	1.17732e+07
n902	1.82985e+06	500900	1.91832e+06	790515	1.57467e+06	905821	1280013	453829	1122444	867995	1066483	441160	1.67881e+06	1.10775e+06	1278363	158100
n903	93836.8	21324	16717.2	6186.6	57518.5	16706.2	32959	17983.3	109490	39547.5	90537	23733.9	46089.7	32067.6	2422.75	1187.78
n904	184136	9890.71	200955	8988.21	189412	22341.1	191838	18532.2	203941	28375.8	184452	23636.6	192962	15102.1	202287	27147.7
n905	613944	120717	168427	64863	487488	154389	288292	102007	644978	204473	569415	152874	325763	159920	56440.5	11452.9
n906	64799.5	12315	69813.2	12849.7	78898	9043.2	66604.5	10001.9	76170.5	19383.9	68844.5	9647.16	66093	12417.3	66887.2	13053.7
n907	485802	150173	134261	54607.6	407594	131377	221884	131486	554680	101316	570024	235292	278743	224134	34308	12490.8
n908	203511	25724.4	50878.2	22221	178978	36159.9	90892.2	15967	236856	87101.5	207314	69552.2	110038	58498.4	15479.5	10390.4
n909	#DIV/0!	#DIV/0!	#DIV/0!	#DIV/0!	#DIV/0!	#DIV/0!	2383	#DIV/0!	#DIV/0!	#DIV/0!	#DIV/0!	#DIV/0!	3027	#DIV/0!	#DIV/0!	#DIV/0!
n910	#DIV/0!	#DIV/0!	#DIV/0!	#DIV/0!	#DIV/0!	#DIV/0!	#DIV/0!	#DIV/0!	2732	#DIV/0!	#DIV/0!	#DIV/0!	#DIV/0!	#DIV/0!	#DIV/0!	#DIV/0!
n911	422979	122833	350637	275086	237921	23319	340139	229409	649864	493381	631178	238075	379470	271703	562067	119876
n912	33785.8	5857.07	25635.5	6408.13	35900.8	6865.39	21157.8	6281.58	31196.8	13691.3	33356.2	8720.93	29894	8894.7	49341.2	3162.87
n913	1.08291e+07	2.712e+06	9.49818e+06	251837	8.96727e+06	887885	1.15586e+07	3.38319e+06	8620407	1.4189e+06	7.95575e+06	488604	8974613	308560	8934015	393448
n914	604922	391955	794043	185729	723446	142197	627541	70730.2	602653	206176	631963	138668	685687	64296.8	796687	178394
n915	1.17662e+06	572276	1.43688e+06	285452	642072	190103	1299914	829502	784543	566348	643132	205660	894568	434402	853450	113134
n916	164997	16845.5	167859	18841.1	158666	21853.3	175752	11695.3	132973	14164	135419	25511.5	177558	7063.28	114531	13724.2
n917	7605612	1.69172e+06	6760396	1.09427e+06	7.43812e+06	1.44407e+06	7.27582e+06	1.92548e+06	7.91344e+06	2.33893e+06	9.7336e+06	3.0097e+06	10019143	2.79073e+06	1.3989e+07	1.19765e+06
n918	1.27919e+06	183606	1267026	77571	1.08902e+06	85276.6	1509515	205236	1.11445e+06	121331	1.01505e+06	112256	1.37585e+06	164460	1.53013e+06	297427
n919	116348	51814.7	101327	11101.7	112898	28494.2	109727	43074	71107.8	40275.1	75859.8	16804.3	93208.3	19692.7	81119.2	19590.2
n920	83246.8	43965.5	57486.8	30751.2	37060.2	15117.8	79753.2	30528.8	57993.2	32708.1	44991	25141.2	65642	26731.8	88282.5	15017.1
n921	4243	2029.4	#DIV/0!	#DIV/0!	2502	#DIV/0!	#DIV/0!	#DIV/0!	#DIV/0!	#DIV/0!	3196	#DIV/0!	#DIV/0!	#DIV/0!	#DIV/0!	#DIV/0!
n922	691139	95141.8	948394	263017	1.08763e+06	129766	1.01818e+06	180844	694311	219086	871767	99283.4	875623	150168	258444	60502.2
n923	100898	42362.9	86398.8	25627.1	132482	51239	103980	46048.5	66250	54405.1	71611.5	25686.8	107914	33749.7	12644.3	9701.78
n924	79101	20926	55033.8	4204.32	86005.5	14973.2	46817	6238.3	78687.8	30322.5	54924.8	11326.3	40025	10722.3	3375.75	1464.17
n925	126145	89623.5	168016	27526.4	58075	26465.6	147985	89377.5	88845.5	92741.3	71073	38151.9	82380.3	62569.9	98848.2	25901.7
n926	25958.8	15194.8	69535.5	17133.3	22487.2	4602.7	43690	12497.4	32379.5	15148.3	26147.8	18862.6	41861	33657.9	6871.5	2686.63
n927	195751	26498.8	182928	32472.4	198357	21202.8	202625	28505.6	140722	46235	154603	26835.9	175529	22982.4	194362	55922.1
n928	96164.8	13985.9	65263.5	28791.9	45554.2	18214	59682	18898.6	83602	39440.3	87424.2	25462.7	93434.7	39461.8	90297.5	9740.9
n929	871975	160458	801113	115381	668666	74398	958064	108616	1.0394e+06	285743	784502	111886	449708	185808	504989	48262.1
n930	10173309	2.26179e+06	5.20494e+06	1.88446e+06	8.99336e+06	2.90765e+06	6.40357e+06	2.5195e+06	7838629	2.22511e+06	7.13729e+06	1.37716e+06	6574523	2.68852e+06	4440175	775537
n931	166789	27362.2	155880	37069	180028	72281.4	181528	86232.9	129596	57141.5	148099	27735.9	155710	25925	88599.5	29778.5
n932	78096	28095.4	79392	31686.1	78511.8	30051.9	76582.8	34384.4	86935.2	35087.5	115326	50615.5	128500	40671.7	172537	14426.7
n933	98625.5	25031.8	63444.5	23079.2	73407.5	27707.8	79828.5	22362.2	58564.5	22263.2	59991.5	10502.1	83926	37034.1	116620	35535.8
n934	197601	43453.2	146896	29389.7	200452	65847.8	137600	53013.3	87738.8	43472.3	104348	23436.2	118330	48306	3008.25	649.633
n935	#DIV/0!	#DIV/0!	#DIV/0!	#DIV/0!	#DIV/0!	#DIV/0!	#DIV/0!	#DIV/0!	2421	#DIV/0!	#DIV/0!	#DIV/0!	2503	#DIV/0!	#DIV/0!	#DIV/0!
n936	97376.2	22234.9	91497.8	17104.7	91994.2	33547.8	97761.5	17341.4	80912	49534.7	80144.2	18057.4	80481.3	20790.2	20149.5	6438.12
n937	1359907	503191	1.39639e+06	250273	1.35377e+06	490865	1251742	473988	1233924	887529	1130175	303189	1.27416e+06	325516	444469	84606.9
n938	1.03702e+06	276926	839528	196873	1.04859e+06	429054	801414	307744	1047718	707647	929487	151782	809570	136504	217812	37641.2
n939	124688	42826.3	134038	25978.1	122249	27380.4	122062	38186.4	110021	83465	91641.8	21732.3	116773	21484.3	34590.5	4798.03
n940	27011.2	19894.3	47262	26158.1	43671	14523.3	52015.5	19933.2	30108.5	19602.3	39625.5	17353.5	46377.7	39363.4	56984.2	20384
n941	43658.8	24155.6	68861.5	23416.3	41132.2	24268.5	54728	11731	63414.5	66388.1	44430.2	30743.2	51342	45472.4	76655	21588.8
n942	236450	30209.6	309415	44478.7	371426	54211.7	336196	103588	360522	59419.8	490341	118284	351180	39423.1	619866	73467.8
n943	80978	29428.8	67255.5	29999.5	69475.5	11952.9	98609.8	25587.5	48695	30425	37175.5	19258.8	77351.3	22267.9	75409.5	41582.5
n944	92727.5	39697.9	99031	21737.6	80641.8	12441	83272.2	11260.7	51459	30807	56827.8	17548.3	75105.3	49707.3	114413	28864.8
n945	3317.5	321.734	2281	#DIV/0!	#DIV/0!	#DIV/0!	#DIV/0!	#DIV/0!	#DIV/0!	#DIV/0!	#DIV/0!	#DIV/0!	#DIV/0!	#DIV/0!	79	#DIV/0!
n946	#DIV/0!	#DIV/0!	3574	#DIV/0!	#DIV/0!	#DIV/0!	#DIV/0!	#DIV/0!	#DIV/0!	#DIV/0!	2485	#DIV/0!	2746	#DIV/0!	2452	#DIV/0!
n947	5.44517e+06	1.93861e+06	4.67869e+06	1.19348e+06	8.25403e+06	1.89502e+06	7138790	1.14639e+06	5401589	1.07312e+06	9.0692e+06	1.22807e+06	8.09183e+06	3.68754e+06	2215317	551035
n948	63794.8	21657.2	119391	25577.9	77781.5	18349.6	103050	31637.1	126901	71550.3	131117	24527	106868	50027.2	2899	#DIV/0!
n949	#DIV/0!	#DIV/0!	#DIV/0!	#DIV/0!	#DIV/0!	#DIV/0!	#DIV/0!	#DIV/0!	#DIV/0!	#DIV/0!	#DIV/0!	#DIV/0!	#DIV/0!	#DIV/0!	3307	#DIV/0!
n950	320	#DIV/0!	#DIV/0!	#DIV/0!	#DIV/0!	#DIV/0!	2740	#DIV/0!	#DIV/0!	#DIV/0!	3128	1623.52	#DIV/0!	#DIV/0!	#DIV/0!	#DIV/0!
n951	2493	#DIV/0!	#DIV/0!	#DIV/0!	2993	#DIV/0!	2296.5	410.829	#DIV/0!	#DIV/0!	#DIV/0!	#DIV/0!	#DIV/0!	#DIV/0!	#DIV/0!	#DIV/0!
n952	#DIV/0!	#DIV/0!	#DIV/0!	#DIV/0!	118	#DIV/0!	2583	#DIV/0!	#DIV/0!	#DIV/0!	#DIV/0!	#DIV/0!	2329	#DIV/0!	3307	#DIV/0!
n953	#DIV/0!	#DIV/0!	#DIV/0!	#DIV/0!	#DIV/0!	#DIV/0!	#DIV/0!	#DIV/0!	#DIV/0!	#DIV/0!	3213	#DIV/0!	#DIV/0!	#DIV/0!	#DIV/0!	#DIV/0!
n954	#DIV/0!	#DIV/0!	#DIV/0!	#DIV/0!	#DIV/0!	#DIV/0!	2740	#DIV/0!	#DIV/0!	#DIV/0!	#DIV/0!	#DIV/0!	#DIV/0!	#DIV/0!	#DIV/0!	#DIV/0!
n955	78	#DIV/0!	#DIV/0!	#DIV/0!	1277	#DIV/0!	1325	1784.74	#DIV/0!	#DIV/0!	#DIV/0!	#DIV/0!	#DIV/0!	#DIV/0!	#DIV/0!	#DIV/0!
n956	#DIV/0!	#DIV/0!	#DIV/0!	#DIV/0!	84	#DIV/0!	#DIV/0!	#DIV/0!	2415	#DIV/0!	36	#DIV/0!	#DIV/0!	#DIV/0!	#DIV/0!	#DIV/0!
n957	201638	57248.7	46523.2	11822.3	142490	22802.1	76940.8	37172.9	147072	27920.9	150081	32173.8	109695	14182.3	157204	23637.8
n958	1433649	539411	1.22328e+06	294067	2.32294e+06	505197	1967795	379025	1.43403e+06	298973	2537611	365795	2.30271e+06	1.09429e+06	580565	141500
n959	#DIV/0!	#DIV/0!	#DIV/0!	#DIV/0!	#DIV/0!	#DIV/0!	5939	#DIV/0!	360941	#DIV/0!	#DIV/0!	#DIV/0!	206023	#DIV/0!	2688	#DIV/0!
n960	#DIV/0!	#DIV/0!	1526	#DIV/0!	#DIV/0!	#DIV/0!	#DIV/0!	#DIV/0!	#DIV/0!	#DIV/0!	#DIV/0!	#DIV/0!	#DIV/0!	#DIV/0!	83	#DIV/0!
n961	130781	26917.8	120126	18339.9	104662	8513.46	118250	28608.4	141854	15822.5	100805	17318.8	71647.3	24186.7	38268	19300.5
n962	67892	38209.5	292253	54008.9	129835	36710.4	178407	65499.2	32033.5	14177.2	48596.5	27891.3	216752	78356.3	138306	31292.5
n963	21107	7515.64	29662	13821.6	28766.5	13047.9	25605	14580.7	19806.2	7642.12	31150	8969.55	30498	13545.7	16936	9965.85
n964	2498	#DIV/0!	#DIV/0!	#DIV/0!	#DIV/0!	#DIV/0!	2306	#DIV/0!	3626	#DIV/0!	2762	#DIV/0!	3049	#DIV/0!	#DIV/0!	#DIV/0!
n965	1.34859e+06	751493	3.47268e+06	1.72706e+06	2.53422e+06	1.49594e+06	2.1111e+06	1.18095e+06	2.62279e+06	1.84725e+06	3.82527e+06	1.62954e+06	4.19958e+06	2.21677e+06	3.84013e+06	1.37776e+06
n966	533927	102656	475215	36371.5	438955	54177	437553	131613	395471	108914	430724	95933.6	572194	85005.4	673521	69938.4
n967	2.59826e+06	392148	5.98226e+06	1.13947e+06	3.11451e+06	2.3618e+06	4.07994e+06	1.43158e+06	2.54415e+06	1.86885e+06	2.25038e+06	622965	4.3126e+06	2.33778e+06	53449.8	19883.8
n968	197475	97516.2	174076	59008.5	225531	23466.9	205625	170613	152524	68153	194840	83417.8	264563	42731	287644	105811
n969	244156	33154.3	228256	58028.8	225531	23466.9	321951	95659.4	205368	64663.3	242674	38404.2	264563	42731	98141.8	11176.4
n970	280182	196292	143915	63929.6	140920	65370.6	196491	50195.1	173645	74670.1	109066	23272.3	68610.3	29509.1	#DIV/0!	#DIV/0!
n971	90319.8	28339.1	64048.5	29518.8	89997.5	61831.3	72593	28503	77132	50789.7	64713	33730.4	110495	70624.1	92693.5	48329.2
n972	163677	59394.2	197137	80164.6	145281	43057.9	181152	128930	130851	56776.3	158968	25035.9	171987	172471	117983	77960.2
n973	132668	71864.9	127530	33853.8	154498	90599.2	95253.5	51821.4	101359	77590.3	90128.2	46255.6	143991	136546	89422.5	21604.2
n974	#DIV/0!	#DIV/0!	#DIV/0!	#DIV/0!	#DIV/0!	#DIV/0!	2495	#DIV/0!	#DIV/0!	#DIV/0!	#DIV/0!	#DIV/0!	#DIV/0!	#DIV/0!	#DIV/0!	#DIV/0!
n975	301696	77846.3	390136	72209.3	393827	68708.6	297142	47140.1	268484	48227.1	298634	19963.4	354881	111113	108660	1642.15
n976	90704	5612.36	73891.2	18465.1	71776.8	18193.2	77679.5	15513.8	73524.2	5871.79	73128.2	4489.48	87186	6615.69	74970.5	13892.3
n977	1.21488e+06	324409	1.00572e+06	121168	1.09631e+06	176301	1.11061e+06	172065	1410804	423407	1.28201e+06	264192	616244	239467	1486305	169983
n978	372763	167693	366064	80757.3	272692	98683.7	418267	92263.8	302724	134694	314317	43812.7	445279	106384	612395	175882
n979	268768	99031.4	233319	31724.6	237462	7881.35	247355	27340.2	223776	52931.9	213136	36089.9	289821	42019	276773	79175.4
n980	982371	365522	759260	152290	900112	412380	696238	83008.9	639917	352882	586369	161590	651341	343190	543900	81093.2
n981	2462	#DIV/0!	#DIV/0!	#DIV/0!	#DIV/0!	#DIV/0!	#DIV/0!	#DIV/0!	2645	#DIV/0!	2644	#DIV/0!	#DIV/0!	#DIV/0!	2444	60.8112
n982	159720	165242	18411.5	13403.9	33126.5	26236.2	24813.5	19053.6	74844.8	126954	21367.8	12232.4	8805.33	1367.82	22663.8	9482.1
n983	47870	10838.8	64450.8	28423.6	50123.2	21769.3	44808.8	8397.9	42322.8	23806.1	32677.8	1682.09	54790.3	27337.1	59998.2	12378.4
n984	68563.8	22616.4	52370.7	37228.9	23336.5	5628.44	43676.5	40545.8	112609	91378.7	97215.8	50101.7	47553	36504.6	94122.2	42274.2
n985	54382.5	4438.61	50860.2	12627	24282	11713.1	42638.8	16883.5	41505.8	15872.3	40673.2	14359.3	33345.7	14318.9	69865	16987.9
n986	7575	1187.94	3192	#DIV/0!	5280	#DIV/0!	6597.33	4691.25	2930	#DIV/0!	2587	#DIV/0!	3092	48.0833	2969	#DIV/0!
n987	#DIV/0!	#DIV/0!	#DIV/0!	#DIV/0!	#DIV/0!	#DIV/0!	#DIV/0!	#DIV/0!	6588	#DIV/0!	#DIV/0!	#DIV/0!	2873	#DIV/0!	2948	#DIV/0!
n988	#DIV/0!	#DIV/0!	#DIV/0!	#DIV/0!	#DIV/0!	#DIV/0!	2904	#DIV/0!	#DIV/0!	#DIV/0!	#DIV/0!	#DIV/0!	#DIV/0!	#DIV/0!	#DIV/0!	#DIV/0!
n989	4.67355e+06	1.18033e+06	3.75945e+06	2.95273e+06	2.66952e+06	216755	3.79655e+06	2.87127e+06	7.47161e+06	5.98834e+06	7.11702e+06	2.96206e+06	4383444	3.1668e+06	6991173	1.94964e+06
n990	957182	241396	2.28314e+06	1.00402e+06	886531	155957	1.06449e+06	199840	1.16258e+06	145111	1.31431e+06	333004	2.70801e+06	848341	2.02494e+06	554752
n991	315599	201532	77722.2	75414.2	287800	219222	289228	248239	177530	132672	171942	126111	20001.7	5275.09	84762.2	94098.7
n992	503545	93110.7	259750	71644.1	413827	110981	330938	163114	319252	244607	317170	48053.8	438407	89436.4	513401	42330.3
n993	1.02216e+06	423307	1.03103e+06	119558	818828	88065.6	1.00017e+06	128780	714629	290624	733799	148849	1.01449e+06	373194	1.38482e+06	367916
n994	8.65084e+06	2.66548e+06	5.70981e+06	1.53798e+06	6.51428e+06	2.31313e+06	5298913	1.91515e+06	5196098	3.28128e+06	5.73974e+06	1.18712e+06	6.45827e+06	2.60376e+06	6225838	1.02345e+06
n995	479491	172750	376388	65946.5	401904	47300.5	355350	150284	328088	187329	298048	32412.3	439351	74298.9	442284	126542
n996	248716	158132	184714	96274.2	163693	99563.3	335509	218738	167298	169687	139442	76056	208346	214058	374524	104710
n997	15760.8	7913.08	47389.5	21173.7	28599.8	7371.04	28768.2	10937.9	12044	7822.07	22765.8	18506	60838.3	8947.54	112966	29831.5
n998	104958	55635.8	94675.5	23815.1	74747.8	24582.2	74890.8	31527.9	71630.5	46103.6	41594.8	7652.23	80674.3	44385.5	85543.8	14060.4
n999	80493.5	14795.1	81715.8	22566.5	46384.5	27429.9	46640.8	20215.7	39548.5	30996.6	34510.5	22981.4	58461	9602.89	33862.2	14398.2
n1000	125334	19026.2	77183.2	35308.2	80598	13277.8	69475.2	16734.3	85822.5	36196.6	54172.8	1428.14	94191.7	46509.7	62568.8	18297
n1001	69523	31802.4	79137.8	9651.78	77291.2	12784.4	88079	14387.9	71110.8	23574.6	63885.5	21754.5	77136.7	25766.9	159020	28412.6
n1002	45	#DIV/0!	2960	#DIV/0!	83	#DIV/0!	#DIV/0!	#DIV/0!	#DIV/0!	#DIV/0!	#DIV/0!	#DIV/0!	#DIV/0!	#DIV/0!	#DIV/0!	#DIV/0!
n1003	#DIV/0!	#DIV/0!	#DIV/0!	#DIV/0!	#DIV/0!	#DIV/0!	#DIV/0!	#DIV/0!	65	#DIV/0!	#DIV/0!	#DIV/0!	#DIV/0!	#DIV/0!	#DIV/0!	#DIV/0!
n1004	#DIV/0!	#DIV/0!	#DIV/0!	#DIV/0!	#DIV/0!	#DIV/0!	#DIV/0!	#DIV/0!	#DIV/0!	#DIV/0!	#DIV/0!	#DIV/0!	354	#DIV/0!	1458	#DIV/0!
n1005	#DIV/0!	#DIV/0!	5335	#DIV/0!	2616	#DIV/0!	#DIV/0!	#DIV/0!	#DIV/0!	#DIV/0!	#DIV/0!	#DIV/0!	#DIV/0!	#DIV/0!	#DIV/0!	#DIV/0!
n1006	19953.8	10657.3	49031.2	33498.4	55065.8	18961.4	47976	13793.8	17161.5	17345.5	31796	19766	39104	27048.2	3032.33	463.088
n1007	1.01348e+06	134829	903503	153111	928645	228402	864920	209340	1075131	283649	1.04319e+06	173062	982966	161432	1.34434e+06	229115
n1008	1.01348e+06	134829	904127	153510	928645	228402	865047	209315	890804	567366	1043189	173062	982966	161432	1.34411e+06	228842
n1009	103366	57876.4	100794	14237.8	85449.2	21436.6	90208.2	28952.4	62425.2	43870.2	65647.5	22553	91434.3	55267.6	104786	29569.2
n1010	44856	9592.96	21312.8	14239.8	23620.5	10197.5	33280.2	11785.9	37403.5	12519.7	40174.8	13980.4	18009	26899.7	6945.75	4109.24
n1011	83006	36549.6	115514	48015.1	89392.2	9689.72	102663	27952.8	98982.8	40045	102148	20689.2	82237.7	52672.9	167393	28288.3
n1012	82208.2	14757.5	97503.5	39159.8	100480	74460.8	56544.5	15434.9	84708.8	33951.1	68611.5	20848.9	116521	54176.1	242617	21481.5
n1013	620040	104624	484662	164710	1.52258e+06	1.0119e+06	746799	396108	799932	542322	1.38252e+06	337746	1.27837e+06	1.23246e+06	37337.8	22838.1
n1014	534289	262609	343148	64738.9	365039	131022	324003	139681	304449	190442	238993	19853.5	333725	140652	368474	82820.2
n1015	140257	25391.8	239859	105883	185987	32983.7	175494	45930.2	118346	72770.8	137986	32824	239810	105442	311122	76592.9
n1016	429998	150548	439944	136755	411026	76735.4	389961	69387.6	407620	102189	525124	107682	253878	170343	191009	53594
n1017	120221	32414.9	59575.5	14041.5	85597.2	18608.8	73333	32749.2	125886	32477.2	103710	2882.55	80369	28905	97743	11326.6
n1018	308156	39975.3	154537	74130.2	302616	87423.1	217075	99921.9	321802	95830.6	276694	72776.8	156886	58014.4	34648.5	19777
n1019	34242	5602.73	27810.8	7448.33	57978.5	5073.03	40559.8	8903.94	24539.8	11785.4	43461.2	5720.56	47598.7	23671.2	#DIV/0!	#DIV/0!
n1020	447379	53640.3	234476	59062.5	333778	37445.5	314105	130467	490590	183605	400389	72701.7	389073	42635.6	631298	136610
n1021	66685.2	19047.9	39090.8	11411.4	73075.8	23932.9	49078	28825.7	75198.5	37950.5	101036	30056.8	95057.3	32168.4	106200	34565.3
n1022	342753	103084	451414	83181.3	295762	52769	451032	87325.8	465034	162060	381497	85007.1	270263	97879.1	433458	58135.7
n1023	18701.2	10372	15374.8	6245.55	28143.8	7328.91	19150.2	7820.44	22114	12866.6	24359.5	5642.62	26225	6113.1	32680.2	23902.2
n1024	355885	155737	297955	59341.5	251951	68698.2	267456	91753.6	230846	139849	216984	35674.8	266300	66741.5	340142	35207.1
n1025	150920	68942.1	121922	21982.1	103989	27808	111166	36964.4	82025	43661.7	82915.8	30458.4	153508	56274.5	180185	36677
n1026	103448	92618.5	60871.2	24856.7	60455.8	23713.8	52057.7	8847.87	40284.2	44089.6	17844.8	9043.3	55521.3	50005.1	49844	13387.8
n1027	75033	34597.9	81248.8	10106.9	118958	30165.3	130694	21796.2	76422	28856.8	116516	11180.5	84502.3	39535.8	23662.3	2829.2
n1028	69288.8	44470.4	66606.5	23473.9	86489.2	30566.8	69149.2	13858.5	97854.2	34653.9	85736.5	18619.4	63700.3	6055.38	51334.2	18178.8
n1029	218552	102801	485731	71764.8	245386	44657.9	426054	73232.5	268854	63092.9	235684	15785.5	312372	161403	209898	60866.2
n1030	261419	81085	282145	35067.7	248382	102496	289042	16655.6	324026	93696	278678	107755	270842	17695.2	216064	19620.4
n1031	#DIV/0!	#DIV/0!	#DIV/0!	#DIV/0!	#DIV/0!	#DIV/0!	#DIV/0!	#DIV/0!	#DIV/0!	#DIV/0!	302	#DIV/0!	1959	#DIV/0!	#DIV/0!	#DIV/0!
n1032	47634.2	21813.1	40866.5	11745.2	45999.8	20798.3	35105.2	7132.57	46423.8	20950.7	41302.2	18002.1	73193	27059.3	63699	13370.5
n1033	170450	149047	200295	33226	265304	85940.7	149096	4176.6	217831	115846	336062	137902	293146	154903	73976.2	19643.4
n1034	57160.8	12081.7	200295	33226	265304	85940.7	149096	4176.6	217831	115846	336062	137902	293146	154903	73976.2	19643.4
n1035	1.07595e+06	702058	1306860	224437	1.56713e+06	546447	1.20195e+06	436291	1223791	522375	2.18396e+06	832424	2.09544e+06	1.12648e+06	487558	112987
n1036	#DIV/0!	#DIV/0!	#DIV/0!	#DIV/0!	2253	#DIV/0!	2699	32.5269	#DIV/0!	#DIV/0!	#DIV/0!	#DIV/0!	80	#DIV/0!	#DIV/0!	#DIV/0!
n1037	#DIV/0!	#DIV/0!	#DIV/0!	#DIV/0!	2584	#DIV/0!	90	#DIV/0!	938	#DIV/0!	#DIV/0!	#DIV/0!	#DIV/0!	#DIV/0!	79	#DIV/0!
n1038	1.70801e+07	1.24459e+06	1.82823e+07	2.86479e+06	1.63582e+07	1.04801e+06	15032582	3.89678e+06	14741847	3.55478e+06	1.55902e+07	2.27665e+06	1.81157e+07	1.53251e+06	20454447	1.12489e+06
n1039	4.38284e+06	268957	4.77604e+06	931434	4.49762e+06	537510	3.98366e+06	463303	4.04105e+06	831390	4.56765e+06	432218	4.52775e+06	601760	5.2898e+06	759824
n1040	165306	57007.3	108330	36261.7	117046	26425.3	115277	19267.3	144577	43372.5	138801	6214.13	136358	20078.8	220243	18273.7
n1041	111526	43101.9	126843	25447.6	153988	46992.8	110856	57382.1	102485	46989.8	198526	86145	281681	57847.9	702590	48616.6
n1042	91030.8	14746.9	79001	24377.8	114470	50998.6	118589	11477.5	90092.5	63114.6	104053	17122.5	98898.7	12595.6	14270.5	9011.41
n1043	188921	27310.6	167709	30597.6	209018	80859.3	250893	55722.1	187706	110610	245317	30866	202590	40832.8	54671.8	6967.81
n1044	259292	98694.1	333072	57790.3	279961	83596.1	263192	63810.2	306836	89482.6	305460	43887.3	276187	117102	112838	28674.2
n1045	966564	336052	1.56853e+06	1.14922e+06	655536	205734	941584	68259.2	1.04571e+06	507508	687081	65543.7	856480	400914	472130	106726
n1046	48862.5	28105.1	51406	11828.2	49199	34877.8	43579.5	14503	53568	26927.3	50458.2	36685.7	52556.7	10135.7	25108.5	10545.9
n1047	2.20061e+06	109738	1.49486e+06	765340	2.29866e+06	409673	2.24646e+06	1.0424e+06	2564407	746445	3157144	262896	2172966	662164	38600.2	35554.8
n1048	1.82535e+06	774042	1.87969e+06	454823	2.29866e+06	409673	2.24646e+06	1.0424e+06	2564407	746445	3.15714e+06	262896	2172966	662164	38642	34920.7
n1049	42695.8	20301.4	18149	6797.9	29033.2	14429.7	12236.2	8144.63	48949.8	32027.8	42629.2	14132.9	33567.7	9496.35	17065.5	7579.97
n1050	143662	42798.9	225903	146372	97400.5	20377.4	137676	19983.7	159902	74069.7	94906.2	18497.3	127793	42672.3	75465	10484.2
n1051	77873.8	45392.1	34915	10440.7	72152.8	19380.5	40253.8	13557.6	77597	35577.7	56865.8	16071.9	63020	19143.9	83237.8	10040.2
n1052	81170.8	26657.2	51947.5	15115.8	69230	7268.69	59934.5	28192.5	60016.2	18392.8	57717.5	4024.01	82063	23721.6	82085.5	13978.4
n1053	57132.2	17583.4	56990.2	10046.3	72932.5	15190.5	65376.5	7054.25	49695.8	43451.9	72448	19841.1	66616	8534.36	10052.8	1274.93
n1054	242589	37463.3	278335	28823.8	331066	36698.2	268522	57565.2	240817	35325	290822	9563.91	338133	46272.7	102510	19172.5
n1055	56921	30808.5	262626	55233.9	97855.2	28209.7	156434	40463.5	23089.5	9934.56	54953.8	17406.5	153064	80587	150594	7359.15
n1056	568908	159960	500858	144944	513112	216278	631094	283002	753330	156574	914483	72769.7	534054	314011	10286.5	10516.8
n1057	52896	44060.3	61524.8	58281	32559.8	20376	112906	133051	68571	86677.4	44361	39423.2	140133	144956	64524	23800.6
n1058	59650.2	23792.9	#DIV/0!	#DIV/0!	61673.2	25036.4	14043.5	8044.75	59768.8	16096.4	59646.2	29723.3	25014.3	20788	40778	18917.3
n1059	64806	11330	81710.8	4510.91	85784.2	7251.16	70389.2	11560	58527.5	20409.3	90425.5	11525.5	92165.3	20489.8	22979	5059.35
n1060	#DIV/0!	#DIV/0!	#DIV/0!	#DIV/0!	#DIV/0!	#DIV/0!	#DIV/0!	#DIV/0!	#DIV/0!	#DIV/0!	#DIV/0!	#DIV/0!	#DIV/0!	#DIV/0!	#DIV/0!	#DIV/0!
n1061	116531	82270.8	26643.8	16563.4	47665	21155.6	38378	21691.3	63820.2	20049.5	40664.5	17240.8	32245.3	24520	8326.67	2777.42
n1062	84280.8	16348.9	46186.5	10663.4	79920	15053	43286	22201.2	77992.2	26411.9	53358.8	9495.96	19826	12647	91	#DIV/0!
n1063	1.36426e+06	274972	895300	58673.7	1.19563e+06	156201	1.02564e+06	428510	1.11591e+06	407118	1.34723e+06	238798	760563	71744.8	832314	126052
n1064	68692.2	34585.8	41713.5	23868.2	113135	46192.1	91262.2	30166	54230.2	29156.9	95539.5	19417.7	110235	59847	190160	31081.8
n1065	57646	48822.5	135375	63051.7	128174	90476.6	77438	15703.3	53242.2	36690.7	144750	22976.4	223677	40826.1	295782	54079.9
n1066	61617.5	8701.33	117476	54070.1	90113	18599.7	82625.8	9160.73	45997.8	17162.1	52104	17003.2	100135	32559.4	92035.5	4486.3
n1067	733796	259296	1.62369e+06	479919	1.10366e+06	259402	1.17619e+06	160691	908224	529412	1214234	121180	1.40974e+06	900613	1596377	613054
n1068	156551	65340.9	439985	130619	187702	68201.1	314700	152488	230031	42630.3	235940	45810.3	260927	152840	205948	99436.1
n1069	47947	20188.6	57734.5	18910.6	43615.2	20396.7	80953	22816.9	39797.2	24611.2	35344.2	17251.8	57151.7	17244.4	65077.2	20831.2
n1070	133313	65274.1	102535	5099.1	90644.2	24037.1	85791	29857.1	91120.5	68555.4	77522.2	1479.09	61286.7	19454.3	101442	24982.4
n1071	#DIV/0!	#DIV/0!	2383	292.742	#DIV/0!	#DIV/0!	#DIV/0!	#DIV/0!	#DIV/0!	#DIV/0!	#DIV/0!	#DIV/0!	#DIV/0!	#DIV/0!	#DIV/0!	#DIV/0!
n1072	117164	34285.7	144088	25897.8	132611	18963.1	110616	28254.2	95090.5	25407.7	120405	8173.84	125417	41500.6	36493	8596.54
n1073	95232.8	15572.6	107187	11319.3	100700	12980.8	93358.8	18043.5	94375	13372.7	100676	23137.7	105461	2964.35	95732	9174.34
n1074	#DIV/0!	#DIV/0!	2780	#DIV/0!	#DIV/0!	#DIV/0!	#DIV/0!	#DIV/0!	#DIV/0!	#DIV/0!	#DIV/0!	#DIV/0!	1644.5	1085.41	#DIV/0!	#DIV/0!
n1075	2580	#DIV/0!	#DIV/0!	#DIV/0!	70	#DIV/0!	2573	#DIV/0!	#DIV/0!	#DIV/0!	#DIV/0!	#DIV/0!	2809	#DIV/0!	#DIV/0!	#DIV/0!
n1076	#DIV/0!	#DIV/0!	4826	#DIV/0!	#DIV/0!	#DIV/0!	#DIV/0!	#DIV/0!	#DIV/0!	#DIV/0!	#DIV/0!	#DIV/0!	#DIV/0!	#DIV/0!	#DIV/0!	#DIV/0!
n1077	61211	33337.3	31229.8	21941.9	46665.5	23658.8	47736.2	13597.9	79002	38010.5	61084.8	15469.1	47165.7	9763.8	56188.8	23639.7
n1078	166786	43536.8	72187.5	42954.6	83336.5	1631.97	143313	110362	197194	30648.9	142855	71306.3	36546.3	9590.89	33505.5	25053.7
n1079	293434	138787	330418	40784.6	289930	68390.7	315621	48629.8	376746	92235.5	344148	103334	239553	83329.2	562051	97734.1
n1080	121784	51014.1	151021	37722.2	103251	16692.1	141424	100078	152025	65975.8	117986	49815.4	172791	104644	133426	67289.1
n1081	#DIV/0!	#DIV/0!	#DIV/0!	#DIV/0!	#DIV/0!	#DIV/0!	84	#DIV/0!	#DIV/0!	#DIV/0!	#DIV/0!	#DIV/0!	#DIV/0!	#DIV/0!	1682.5	2267.69
n1082	7462	3232.89	#DIV/0!	#DIV/0!	#DIV/0!	#DIV/0!	2470	#DIV/0!	#DIV/0!	#DIV/0!	2831	291.328	3542	#DIV/0!	3417	#DIV/0!
n1083	1345502	390998	990847	776678	721049	145618	976182	780056	2.52343e+06	2.25782e+06	2.14749e+06	1.16769e+06	993457	700512	2.29301e+06	948493
n1084	116668	17382.2	108374	75335.9	59163	13114.9	96404.2	71010	262972	267283	234984	133541	104870	83390.9	240176	100666
n1085	154394	101491	59446.2	33542.3	74627	56330.7	75777.8	12695.9	115465	77074.2	51971.8	13157.8	25845	18582.3	6578	3701.81
n1086	1.08535e+06	323727	851190	102407	912438	141831	942365	334316	790177	413875	782806	132579	1.15653e+06	160469	1117117	210767
n1087	897026	399481	260593	113656	629746	259268	328100	290721	701021	330666	550550	233861	290779	3988.71	39337.2	11341.4
n1088	93050	28584.2	56705.2	21864.2	95421.8	33473.9	90585	44165.1	84119.8	16149.8	82289.2	7045.9	103206	17439.9	84009.5	23336.1
n1089	739823	174337	495650	71387.1	804289	279327	577968	125155	561659	146179	648460	58913.4	584406	157902	601969	127066
n1090	7.17541e+06	1.01013e+06	7.19545e+06	1.975e+06	5.61572e+06	896345	6078834	1.97463e+06	5.66181e+06	2.29406e+06	6300984	1.69921e+06	7.35314e+06	1.21691e+06	1.03069e+07	969391
n1091	109213	22242.8	84431.5	12907.6	82664.8	22109.8	76582.8	19323.7	89505.8	27085.9	104056	25375	105677	16620.5	148257	26374.6
n1092	34437.5	18419.7	48455.8	24650.2	42417.2	29589.1	19273.2	9181.64	34281	15481.7	45903.2	2610.18	73197.7	5831.43	6513.33	991.206
n1093	375815	147444	752981	283903	522803	112665	398619	71457.3	451631	119319	584494	71992.3	814105	139892	133517	63227.5
n1094	11502.5	5488.34	5926.67	3287.82	7541.33	3381.31	5987.5	8355.88	6434.75	3029.6	7165.75	3649.26	22603.7	13642	22007	9818.38
n1095	#DIV/0!	#DIV/0!	#DIV/0!	#DIV/0!	3354	#DIV/0!	#DIV/0!	#DIV/0!	#DIV/0!	#DIV/0!	#DIV/0!	#DIV/0!	#DIV/0!	#DIV/0!	#DIV/0!	#DIV/0!
n1096	578290	226785	668300	49098.8	618576	272528	660764	186787	538020	237168	475392	137782	681942	451234	474676	54206.2
n1097	88980	31328.5	74524.8	27767.7	95377	48697	76759.5	30463.9	81169.5	19647.8	92510.2	29641.8	134683	26600	197124	16156.7
n1098	286745	80903.4	157514	38871.5	198310	36858.6	188656	78351.6	182718	83326.5	199827	31770.8	185903	49588	175186	33893.6
n1099	322786	44749.2	272970	54348.6	380031	142883	522579	253681	238975	186607	279592	95405.8	378051	218306	340575	132438
n1100	63014.5	32004.4	32241.8	23809.3	50900.8	29035.4	55717.7	12306.5	32187	33774.5	24269	15755.6	26936	19243.4	138660	17199.2
n1101	280497	193844	133729	44924.4	139084	77807.4	125398	62915.5	131215	81343.9	97656.2	7642.41	144509	101668	139613	29278.5
n1102	228884	113810	87597.8	26608.6	142130	110666	85591	45579.8	115358	37814.9	108802	34266.2	108578	61042.7	157238	40663.1
n1103	568184	297787	299711	75768.7	356229	277810	305219	150821	290185	120509	235300	33746.1	366177	247750	367722	97490.2
n1104	183168	41642.3	242760	73592.6	199388	53999	158299	79456.3	158875	44793.4	175825	76582.3	350416	79412.4	544654	74298.6
n1105	2.24674e+06	1.79046e+06	185611	197915	1612913	1.27273e+06	450116	439713	1.23245e+06	1.84773e+06	1906751	1.08624e+06	514540	553922	1397558	1.11816e+06
n1106	127211	15913.2	143424	20955.9	127600	9008.27	145996	18347	128655	11486.8	130307	15180.4	158822	18265.9	153042	14829.1
n1107	182389	81854.3	548030	115158	270382	101108	303259	70914.3	269989	128666	328380	36384.5	351067	275662	#DIV/0!	#DIV/0!
n1108	108736	32831	86333.8	20024.2	84590.2	34431	148872	181145	123779	43483.6	83883.5	39876.6	110770	23931.9	94534.2	23096.8
n1109	663662	167725	418570	87883	513006	54625.8	534510	81786.4	589290	132081	508885	50130.2	472864	126175	560044	176087
n1110	127480	59431.1	263184	59186.6	97848.8	36361.2	280130	155087	141726	62363.2	128255	56503.6	207805	112492	225825	117008
n1111	199136	23222.6	186649	32055	175876	39936.1	225824	37603.6	257168	75227.7	200445	38606.1	103665	75598	145867	8749.04
n1112	2.14215e+06	101516	1.24909e+06	416194	2291859	546416	1342546	826141	1895462	376068	2.22203e+06	758104	1.97718e+06	889039	33457.5	10341.1
n1113	1.75313e+07	4.39508e+06	1.22621e+07	4.75206e+06	1.54602e+07	5.25509e+06	1.23116e+07	6.43317e+06	1.58579e+07	3.55702e+06	1.80292e+07	6.00954e+06	14159345	3.75438e+06	155127	93982.6
n1114	126628585	8.50064e+07	131048162	3.72096e+07	168467248	3.21244e+07	129548900	5.79886e+07	162047368	4.57222e+07	197952340	3.34725e+07	1.57001e+08	4.02035e+07	3742155	2.50143e+06
n1115	370278	63563.2	316540	32911	317393	58998.6	372452	90157.3	413402	36568.1	357197	45175	312188	101152	50158.5	21762.2
n1116	119506	40947.4	98761	12922.6	108520	27098.5	108550	23487.4	121506	35577.2	132929	12813	127359	33334.6	159092	18969.3
n1117	38613.5	37502.3	78979.5	19599.6	54903	19655.3	75406.8	21273.5	43934.5	29267.5	61044.2	21981.4	76267.3	7481.62	64237	23602.4
n1118	96590.2	66415.4	141131	42726.7	115547	27469	130316	32338.8	122294	54575.4	142628	33647.2	124571	18973.8	102549	30045.9
n1119	#DIV/0!	#DIV/0!	#DIV/0!	#DIV/0!	#DIV/0!	#DIV/0!	#DIV/0!	#DIV/0!	#DIV/0!	#DIV/0!	3376	#DIV/0!	#DIV/0!	#DIV/0!	1591.5	1574.73
n1120	319559	160742	180569	31968.7	200953	77126.3	199092	44356.5	181126	69580.7	152101	7410.26	198914	76982	223953	38805.3
n1121	4.83336e+06	1.28304e+06	4.31276e+06	783989	3.63032e+06	858834	4.883e+06	894439	3.8417e+06	1.57095e+06	2.76605e+06	183148	3.22904e+06	532869	3.93378e+06	674735
n1122	77690	45796.8	42458.5	5532.88	41784.2	23334.6	29509.8	15442.2	36510.2	34297.1	23949.5	10212.5	31757	17590.8	53133.2	27377.2
n1123	361660	198167	196124	95790.1	275246	101059	238279	46006.2	248928	86671.2	149968	73313.5	197484	119529	371424	62384.2
n1124	271128	71469.1	152024	63471.1	227050	63985.7	202598	74089.4	247058	105980	249086	67233	202328	39896.6	207863	44729.9
n1125	258154	104131	225336	108272	262871	107276	156422	45590.5	170177	88140.9	169861	64697.5	228658	152862	158374	74307
n1126	#DIV/0!	#DIV/0!	#DIV/0!	#DIV/0!	2446	#DIV/0!	#DIV/0!	#DIV/0!	2969	#DIV/0!	#DIV/0!	#DIV/0!	2408	#DIV/0!	2729	#DIV/0!
n1127	#DIV/0!	#DIV/0!	#DIV/0!	#DIV/0!	#DIV/0!	#DIV/0!	#DIV/0!	#DIV/0!	2834	#DIV/0!	#DIV/0!	#DIV/0!	#DIV/0!	#DIV/0!	#DIV/0!	#DIV/0!
n1128	2815	#DIV/0!	#DIV/0!	#DIV/0!	3264	#DIV/0!	#DIV/0!	#DIV/0!	2434	#DIV/0!	#DIV/0!	#DIV/0!	2805	#DIV/0!	#DIV/0!	#DIV/0!
n1129	33448.8	22239	64618.5	29324.1	20129	14847.7	82357	41144.9	35855.2	22350.1	33085.8	22155.6	62154	38760.5	77599	36658.1
n1130	2.31903e+06	501530	1.83941e+06	538513	2.47065e+06	571458	1.9463e+06	941875	2.51843e+06	822231	3.01637e+06	537552	2478934	667272	17506.2	16376.9
n1131	151246	37666.2	171104	42475.5	222472	47231.9	184475	53626.8	158129	23181.3	166373	29353.9	291825	52159.3	416115	86122.4
n1132	747567	41947	549449	93961.9	651458	91688.4	653827	116741	849354	134669	894659	26817.8	556619	53575.1	905984	75171.9
n1133	129512	12166.6	127578	2812.75	128759	17857.5	140689	34348.6	139062	24089.2	150736	10656.7	146704	28973.2	151651	12003.7
n1134	73636.8	39754.8	56295	13659.5	48886.5	12655.8	57417.2	22627.3	54290.2	39726.8	38283.2	12744.6	44915	27141.8	69877.8	17676.8
n1135	#DIV/0!	#DIV/0!	#DIV/0!	#DIV/0!	#DIV/0!	#DIV/0!	2471	#DIV/0!	2745	#DIV/0!	#DIV/0!	#DIV/0!	#DIV/0!	#DIV/0!	#DIV/0!	#DIV/0!
n1136	187281	35180.7	81047	88228.7	85579.5	4574.2	153441	151975	223375	39478.8	127266	28808.6	37351	19861.2	24814.7	11873.8
n1137	322480	63580.6	317500	123443	319524	70400.6	496988	253696	345639	89356.3	336970	79101.5	346328	40495.7	421666	72552.3
n1138	6.66597e+06	297999	6.8647e+06	832881	7524571	991106	7.97209e+06	1.05017e+06	7.10554e+06	1.51502e+06	8.07418e+06	143257	7.6486e+06	410616	8.64133e+06	650866
n1139	226657	78326.5	341919	46860	168942	147452	303208	85968	133670	78267.8	119530	50706.8	217139	45485.5	8754.5	3420.28
n1140	90892	21670.3	56863.5	11237.4	53529.2	15107.2	58472.8	32031.9	48353.8	29780.1	50349.8	12666.3	66188.7	21800.2	53486.2	14060.2
n1141	#DIV/0!	#DIV/0!	#DIV/0!	#DIV/0!	#DIV/0!	#DIV/0!	46	#DIV/0!	#DIV/0!	#DIV/0!	2782	#DIV/0!	2741	#DIV/0!	#DIV/0!	#DIV/0!
n1142	257265	182939	125018	44715.3	121324	99793.9	88683.2	47738.8	159214	115849	112854	74634.4	89805.3	6841.61	57133.2	26834.6
n1143	171983	105036	81718	23483	69817	60355.9	58491.2	43365.5	103588	74879.8	105778	39071.6	96204	11053.8	136950	28109.6
n1144	799666	110425	793830	121512	702202	203872	670623	164138	773140	224611	797082	172615	869262	142238	1278353	101118
n1145	243724	44869.4	216228	72303.3	180686	29740.1	186588	69628.2	193660	42729.5	206929	74807.8	270588	87871.7	292189	25050.8
n1146	350961	109481	237256	25043.6	239228	57264.7	237859	65100	293583	142301	269928	37332.7	259045	46946.7	371638	33998.6
n1147	#DIV/0!	#DIV/0!	#DIV/0!	#DIV/0!	#DIV/0!	#DIV/0!	2520.5	10.6066	#DIV/0!	#DIV/0!	#DIV/0!	#DIV/0!	#DIV/0!	#DIV/0!	3657	#DIV/0!
n1148	801	#DIV/0!	#DIV/0!	#DIV/0!	#DIV/0!	#DIV/0!	#DIV/0!	#DIV/0!	1294.5	1711.91	#DIV/0!	#DIV/0!	79	#DIV/0!	#DIV/0!	#DIV/0!
n1149	101262	34503.9	103388	23840.9	94561.2	8153.3	88871.5	26009.9	102570	39784.3	100072	21552	108979	53785.5	117492	11323.9
n1150	101957	47582.5	75183.2	7699.44	65699.5	10977.9	69059	33394.9	63532	20181.9	59599	13300.9	60552	7051.24	52772.8	11800.2
n1151	173020	34173.7	185768	49181.3	156358	17812.2	153718	65573.5	137462	40160.9	161016	24486.3	278092	49274.3	375354	40715.5
n1152	1.67705e+06	71788.7	1676245	234876	1.85806e+06	247527	2.0169e+06	300264	1.75515e+06	407306	1974639	37521.7	1.89685e+06	143375	2.13152e+06	167356
n1153	2626	#DIV/0!	1482	#DIV/0!	#DIV/0!	#DIV/0!	#DIV/0!	#DIV/0!	2431	2244.12	#DIV/0!	#DIV/0!	#DIV/0!	#DIV/0!	2166.5	1969.29
n1154	81805066	7.66082e+06	81393140	1.42393e+06	89110870	5.14069e+06	84219600	8.1058e+06	86251340	8.57513e+06	91308518	3.79921e+06	8.93392e+07	3.938e+06	88276640	4.06597e+06
n1155	22825566	3.36977e+06	20005799	3.7401e+06	2.84663e+07	7.17121e+06	2.39058e+07	1.00382e+07	2.44423e+07	7.13512e+06	27194755	8.11017e+06	27144142	1.25931e+06	3.83674e+07	8.66471e+06
n1156	53319.5	13039.6	92701.5	14813.8	44242.8	18530.8	100469	41674.1	63230	27508	67322	9389.38	97817	20589.4	93914.5	27402.5
n1157	#DIV/0!	#DIV/0!	#DIV/0!	#DIV/0!	#DIV/0!	#DIV/0!	2741	#DIV/0!	#DIV/0!	#DIV/0!	#DIV/0!	#DIV/0!	#DIV/0!	#DIV/0!	#DIV/0!	#DIV/0!
n1158	157822	14254.1	148491	13255.6	173404	24790.3	183759	45319.4	172468	43530.5	180016	14328.1	167161	17750.8	186514	29421.6
n1159	51917.8	24772.7	283264	60037.9	105541	32606.4	156986	66276	31862.5	15436.8	51898.5	30339	161117	69735.6	146883	7822.9
n1160	#DIV/0!	#DIV/0!	#DIV/0!	#DIV/0!	2743	#DIV/0!	#DIV/0!	#DIV/0!	#DIV/0!	#DIV/0!	#DIV/0!	#DIV/0!	77	#DIV/0!	#DIV/0!	#DIV/0!
n1161	75620	15366.2	59918.8	19111.7	83622.2	18285.3	66452	14501.5	73907	13704.9	75172.2	12050.7	70634	34142.8	6568	4862.07
n1162	292044	54087.2	378739	41209.8	374184	29838.2	383429	67357.7	351811	128561	409506	67659.3	486527	65814.5	911296	173694
n1163	801275	271219	1.10851e+06	228335	787678	376398	1.1648e+06	601562	939936	320136	833545	223123	1020753	187199	1.11815e+06	290391
n1164	29689.5	25372.3	10296.3	3275.75	42700.2	21729	28311.2	22760.1	71586.2	58349.6	65416.2	38856.6	14620.3	10814.6	150916	42288.6
n1165	32979	14415	6659.5	4481.1	49503.2	16232.5	32765.2	25381.1	75977.5	64998.3	70542	34984.1	19477.7	18428	154571	38157.7
n1166	158266	55942.7	94594.5	29223.9	141663	20265	141190	59484.1	158530	49897.1	111229	18930.3	73124.3	43653.7	57061	32670.7
n1167	197418	23283.3	208344	11658.8	208010	18269.3	201983	50718.2	191952	21571.5	203251	17347.1	225030	28056.9	80935.8	21919.5
n1168	121070	35319.2	126243	24849	74671.8	22868.5	100793	20177.2	64809.2	41281.8	67425.2	8439.29	124564	44301.4	125204	14125
n1169	956475	361169	929774	106478	599627	122308	770953	195687	623192	289581	505277	121040	803653	274063	919169	103076
n1170	90186.8	37996.8	87550	24853.4	145781	28361.3	116873	16848.4	87900.8	35982.8	151466	23415.7	138437	87737.5	33563.2	15433.8
n1171	71582.5	9428.9	62333.5	13228	77724.2	15378.4	77498.2	17222.1	54540.8	13456.8	68343	25434	87092	15207.2	70964.8	11807.6
n1172	87068.8	66426.1	97617.2	30949.9	143097	22813.8	122416	35905.9	100622	17850.2	123150	36709.4	74589.3	19539.4	90810.2	29607.2
n1173	5.28998e+06	611333	4487460	1.02398e+06	3.93555e+06	708316	3.86707e+06	708413	4462194	873918	4.16006e+06	724897	4150270	418258	3.67854e+06	420016
n1174	1.07072e+06	357659	1.58877e+06	423537	916772	292857	1.32884e+06	449056	1049991	341998	1.82946e+06	429536	2.08767e+06	391028	1.82279e+06	762832
n1175	365044	157522	589956	192234	367724	128475	576035	189912	426822	118405	755482	245697	940496	272681	542715	183078
n1176	73314762	9.09116e+06	58914481	1.0736e+07	61152065	5.32273e+06	66049949	2.35164e+06	67592849	1.40119e+07	64153084	5.3041e+06	56904984	9.85704e+06	70339185	1.71517e+07
n1177	3.31375e+06	987825	1.10667e+07	4.75107e+06	2995736	998273	8137389	6.18697e+06	5339176	5.23082e+06	3.93736e+06	1.29692e+06	7.44614e+06	6.38799e+06	9.49471e+06	5.52022e+06
n1178	703502	88938.6	812575	84617.2	503195	175399	792866	436576	819907	337429	535356	106138	371182	185041	459212	402581
n1179	1.21082e+06	514355	628759	163632	914081	315687	659874	225573	854828	514986	862669	143702	726452	205888	946693	89510.8
n1180	368456	314660	136795	82639.9	372419	126324	326144	201483	593504	471458	467815	243364	86850.7	57707.9	1.2736e+06	554719
n1181	356648	324532	136795	82639.9	340814	164122	315751	216099	594590	473548	409552	283798	86850.7	57707.9	1.27374e+06	554664
n1182	84	#DIV/0!	#DIV/0!	#DIV/0!	#DIV/0!	#DIV/0!	#DIV/0!	#DIV/0!	#DIV/0!	#DIV/0!	#DIV/0!	#DIV/0!	5364	#DIV/0!	81	#DIV/0!
n1183	828.333	751.373	3338	1912.36	2608	1460.21	1970.25	1782.77	7572	10800.1	5594.25	3980.75	1101	1448.15	2453.75	2388.76
n1184	20210.3	15642.1	25344.7	29042.9	44132.8	26900.5	38629	27955.1	29467.8	31336.8	78301	47461.9	41160	37101.9	53920.2	36912.1
n1185	73476.2	31561.6	38200.2	10799.5	28983	23365.7	40916.8	20921.8	58897.8	11849.6	30411.5	15184	76661	45589.3	67999	23773.9
n1186	87217.5	42028.2	35409.5	17636.6	46587.5	41722.1	57653.8	24173.7	81504.5	19077.6	33692.2	18163.4	92420	50713.3	90054.5	29380.8
n1187	61839.2	24195.9	145109	56878.9	83630.2	14285.1	129120	78410	82293.2	35844.9	78902.5	20758.9	123749	66603.3	63919.8	23834.1
n1188	#DIV/0!	#DIV/0!	#DIV/0!	#DIV/0!	#DIV/0!	#DIV/0!	#DIV/0!	#DIV/0!	90	#DIV/0!	87	#DIV/0!	#DIV/0!	#DIV/0!	#DIV/0!	#DIV/0!
n1189	185810	73431.2	89475.2	20716.6	142346	41060.8	92551.2	37243.8	121475	73808.7	126242	35457.5	101224	27013.5	145602	17672
n1190	51687.2	11670.8	48083	9599.28	64334.5	10435.4	46859	17481	59633.5	10155.1	54990	10795.1	53028.7	8849.24	91672.5	5825
n1191	1.9386e+06	262806	1.65881e+06	376390	1.45053e+06	269914	1.43223e+06	209141	1.65419e+06	319762	1540792	263968	1551729	129707	1.41295e+06	174077
n1192	93930.5	79994.7	22612	17689.4	44167.8	37998.3	48211	9064.86	74034.2	46050.8	33147.2	17288.3	17985.7	1648.52	2575.33	4292.62
n1193	#DIV/0!	#DIV/0!	#DIV/0!	#DIV/0!	#DIV/0!	#DIV/0!	102	#DIV/0!	#DIV/0!	#DIV/0!	3091.5	630.032	#DIV/0!	#DIV/0!	#DIV/0!	#DIV/0!
n1194	#DIV/0!	#DIV/0!	#DIV/0!	#DIV/0!	#DIV/0!	#DIV/0!	#DIV/0!	#DIV/0!	#DIV/0!	#DIV/0!	2728	#DIV/0!	#DIV/0!	#DIV/0!	#DIV/0!	#DIV/0!
n1195	#DIV/0!	#DIV/0!	#DIV/0!	#DIV/0!	#DIV/0!	#DIV/0!	#DIV/0!	#DIV/0!	#DIV/0!	#DIV/0!	#DIV/0!	#DIV/0!	#DIV/0!	#DIV/0!	2605	#DIV/0!
n1196	124567	96609.9	45420.5	27022.7	65024.8	37486.9	65105	13523.4	108984	53468.6	55319	10972.4	39101.7	12094.7	3663.33	1969.14
n1197	650686	168728	343057	70812.8	704114	235915	550663	254569	487880	77606.5	832590	251047	710498	386496	354358	40192.4
n1198	3.20717e+06	868414	3.47064e+06	807175	5967006	1.5935e+06	5727688	2.2226e+06	3054145	1.31646e+06	7.47214e+06	1.59332e+06	6.98625e+06	6.68732e+06	7490531	690413
n1199	445978	111575	357097	95328.5	706410	207448	630306	296933	356392	59808.2	742840	127158	749968	641955	513983	101385
n1200	227084	42568.5	151279	28657.3	308543	87461.7	241924	95093.5	180212	74783.3	388372	57313.2	326542	210172	277274	50568.3
n1201	129421	8004.72	90120	25804.6	148889	21597.2	142582	61728.3	160988	34787.1	148457	49004.8	105675	16515.3	107017	13532
n1202	526013	73952.7	270081	40720.3	380396	27401.4	352862	54337.3	518485	46887.7	400666	23243.1	307501	30706.2	360253	37342
n1203	809405	627570	584157	145341	425746	133346	421532	210141	473510	429841	345677	110119	608319	311856	609194	76479.1
n1204	1.54401e+06	409976	1.54977e+06	624593	1.32192e+06	728211	1.07483e+06	400799	906989	663352	896652	370386	1477956	930551	1.12136e+06	49713.4
n1205	565572	235479	539441	190458	406582	221888	384824	143349	333772	301286	282229	113852	487833	383692	391487	24655.9
n1206	53521.5	26544.8	73543.2	22679	42284	15922.4	92750	35388.3	32663.2	25191.6	51306.8	30349	60961.7	18646.4	86667	31308
n1207	104884	46890.8	32806.2	9998.25	89849.5	20032.2	43077.5	25848.6	90825	47717.1	75868.2	10997.7	59154	12326.6	77487.2	23143.6
n1208	2435	#DIV/0!	#DIV/0!	#DIV/0!	#DIV/0!	#DIV/0!	2684	#DIV/0!	#DIV/0!	#DIV/0!	14	#DIV/0!	#DIV/0!	#DIV/0!	#DIV/0!	#DIV/0!
n1209	51114.8	33554.3	69039.2	20061.4	39768	25139.3	52272.8	17235.8	48513	53158	30610	9750.37	52907	48470.1	73217.2	35005.9
n1210	89419.8	42265.9	73132	13051.9	46305.5	16121.9	70504.8	20705	66789.8	59059.6	31388	15830.2	67957.7	27995.6	111212	27849.3
n1211	#DIV/0!	#DIV/0!	#DIV/0!	#DIV/0!	#DIV/0!	#DIV/0!	#DIV/0!	#DIV/0!	#DIV/0!	#DIV/0!	#DIV/0!	#DIV/0!	#DIV/0!	#DIV/0!	#DIV/0!	#DIV/0!
n1212	#DIV/0!	#DIV/0!	#DIV/0!	#DIV/0!	2598	#DIV/0!	#DIV/0!	#DIV/0!	#DIV/0!	#DIV/0!	#DIV/0!	#DIV/0!	#DIV/0!	#DIV/0!	#DIV/0!	#DIV/0!
n1213	61983.5	57137.3	61165.2	19354.5	52821	29593.1	36865.5	30052.8	42292.8	22567.7	62582.2	12322.5	73167	19725.6	51302	13867.7
n1214	109905	26237.9	62560.8	16652	143252	33699.8	89845.2	15942.7	136866	23514.9	212654	88433.2	110213	25942.8	118634	13083.3
n1215	1.73139e+06	408351	1.60568e+06	131660	2.67083e+06	507375	1.78129e+06	289447	2.05932e+06	293324	3.14814e+06	726165	2.18337e+06	184028	3065926	154493
n1216	1015654	247127	1296970	172494	2.00016e+06	380065	1.25001e+06	189305	1.14589e+06	154884	2.07993e+06	711406	1.9909e+06	123449	2.40062e+06	297372
n1217	773468	76778.9	469487	105781	585983	47414.4	486565	195616	660072	81604.3	691952	135522	671852	130346	466180	78373.2
n1218	966974	498004	842258	303485	394996	144945	1.48714e+06	1.47313e+06	724623	347378	323624	42558.7	476757	242506	441416	115413
n1219	62094981	2.3741e+07	60508489	1.67424e+07	35631367	7.61033e+06	78377572	5.79404e+07	49484626	1.41328e+07	26440307	1.87944e+06	35287846	1.49479e+07	38341164	7.39615e+06
n1220	77112	38349.2	13994.5	9509.55	33031.2	26325.1	43695.5	39410.6	44665	26523.2	39387.2	15374.9	15412.7	9237.78	17269.2	2566.73
n1221	385864	378207	56937.8	12509.4	125472	71960.1	165731	76413	238484	158372	74713.2	65531.5	44716.7	16045.5	62319	26734.5
n1222	44305.8	41671.5	62709	26507.9	28802	13727.3	76937.2	62260	37139	25508.7	19394.5	8699.77	38745.5	25161	22823.7	11626.3
n1223	65341	30457.1	31838.8	14333.2	71370.8	24779.5	56938.5	39849.5	84186.8	44277.2	136170	53777	88219	42339.5	122012	39238.1
n1224	255722	15671.6	98943.2	31041.4	193044	39388.9	116457	50804.9	270819	114253	248498	53562.4	162423	67050.7	179864	55488.6
n1225	1.24328e+07	4.30741e+06	8.02354e+06	1.00215e+06	1.55455e+07	4.64694e+06	1.43599e+07	8.27852e+06	6.43489e+06	904644	1.28023e+07	3.29028e+06	1.23325e+07	6.40961e+06	10396110	2.79233e+06
n1226	302221	111759	197493	31121.4	350941	159109	316153	96234.9	166968	58347.5	266915	72243.3	253980	85934.3	204921	47950.8
n1227	452750	162921	388371	12774.2	331128	30443.7	454481	49907.6	368310	129453	341263	88405.8	417111	144991	394880	104184
n1228	235199	204509	92523	70881.1	92800.5	123170	77898.5	52273.6	55073.2	32748.4	45074	22943.7	139664	180671	117207	63034.3
n1229	138165	91554.3	67173.8	10748.5	60086.5	24686.8	55700.8	20814.5	71466.2	55417	48897	19169.8	60079	37767.3	57806.5	12747
n1230	107574	73694.4	56514.2	12939	72108.5	34030.5	58980	24764.7	58695	44005.7	76977.2	41804.4	45632.3	17874	88889	23855.9
n1231	#DIV/0!	#DIV/0!	80	#DIV/0!	2322	318.198	90	#DIV/0!	2477.5	103.945	#DIV/0!	#DIV/0!	2722	435.578	881	#DIV/0!
n1232	1.84613e+06	259376	1.66239e+06	288500	1656351	137785	1.76279e+06	203690	1.88151e+06	393892	1.96811e+06	307854	1.98449e+06	43349.9	2.38433e+06	184826
n1233	45064.2	24534.9	50521.5	9216.57	52251	6635.43	69956.8	2257.83	53311.8	16973.4	59909	15145.4	57224.3	13280.8	61613	10452.5
n1234	2116610	449266	1.38136e+06	51999.9	1.72014e+06	255629	1.87221e+06	231736	2.25261e+06	605953	1.83124e+06	287600	2074455	202690	2361291	492371
n1235	14742414	944801	1.13569e+07	3.30328e+06	1.05585e+07	1.70291e+06	11609081	1.32058e+06	12990943	2.49962e+06	1.15138e+07	2.2995e+06	1.21433e+07	1.26767e+06	1.26563e+07	1.40135e+06
n1236	4.30056e+06	637871	2812166	632784	3.79208e+06	189662	3.87636e+06	409114	4864448	907288	4.47025e+06	494494	4.28529e+06	769912	5181265	372969
n1237	1.86281e+06	522091	1178336	402959	1.63073e+06	646417	1.15177e+06	219832	2085199	391791	1.31823e+06	944402	1.19428e+06	528792	1.75494e+06	468120
n1238	311114	35116.5	190178	54599.1	228098	90483.3	196504	90721	326124	59804.4	315766	114626	293840	46395.7	307299	74245.2
n1239	5651.33	2514.28	2820.5	262.337	13271.5	6354.77	3775.5	1976.36	87801	129194	12096	10272.4	1360.5	1825.04	8100.25	4289.78
n1240	2.22895e+06	1.2739e+06	1030347	345127	2.66628e+06	2.24302e+06	880440	422590	2.1803e+06	1.62031e+06	2.84153e+06	1.13141e+06	1907926	1.1605e+06	1.11547e+06	557591
n1241	483005	204962	172480	58861	427163	411459	190228	99528.9	384015	197860	438309	205481	265153	132987	102782	38923.5
n1242	#DIV/0!	#DIV/0!	#DIV/0!	#DIV/0!	#DIV/0!	#DIV/0!	84	#DIV/0!	#DIV/0!	#DIV/0!	#DIV/0!	#DIV/0!	#DIV/0!	#DIV/0!	#DIV/0!	#DIV/0!
n1243	300373	39758.8	363493	23834.2	343094	60351.7	348888	54556.4	278201	39733.7	336862	37683.9	382607	83472.2	504639	36817
n1244	204039	150118	112510	37020.2	144906	88335.5	106571	56933.1	116464	75769.8	85902.8	11758.7	149226	132861	148101	36842.9
n1245	204039	150118	112679	36835.5	144906	88335.5	106571	56933.1	116464	75769.8	85902.8	11758.7	149226	132861	148101	36842.9
n1246	126142	44563.1	53975.2	25044.1	91198	10674.9	75157.2	68625.6	101433	114719	98015	39160.1	108284	29315.2	114204	61121
n1247	748721	775075	390174	81561.7	376395	200840	401865	301121	304890	458477	198922	93390.8	487929	428195	526343	235182
n1248	75010.8	46649.3	24463	16901	26066	8144.93	16970.5	6540.08	40311.2	12654.9	29152.2	11349.4	35087.3	12655	43191.2	14267.8
n1249	87411.2	61329.7	23120.2	8725.83	52462.2	17129	37018	14600.5	51460.2	31284	93952.8	22191.1	54869.3	25960.8	114776	13950
n1250	42836.2	12777.8	23629.2	10295.3	35740.8	9114.01	30928	14620	49683.2	14244.4	42392	15725.9	31404	9595.54	69214.5	8456.5
n1251	327060	126837	116740	33480.8	203954	31119.7	166634	69860.2	279880	105652	349928	46396	189103	91932.6	381871	54943.8
n1252	#DIV/0!	#DIV/0!	#DIV/0!	#DIV/0!	#DIV/0!	#DIV/0!	#DIV/0!	#DIV/0!	#DIV/0!	#DIV/0!	#DIV/0!	#DIV/0!	2489	#DIV/0!	#DIV/0!	#DIV/0!
n1253	139266	51640.9	125594	46145.4	70962.8	15540.2	164418	137718	96972.5	33695.3	44754.5	8143.78	65160.7	41438.5	66419.5	17834.4
n1254	73615	36997.8	82803.2	24257.7	85973.2	16004.1	73782.8	14340.8	79756.5	33354.2	89228	20283.5	71054.7	8860.99	#DIV/0!	#DIV/0!
n1255	37202	15324.1	34109.2	15044.7	53240	9774.23	47146.2	19698.5	37326.5	4856.48	46726	12482.9	58157.7	21877.1	9903.25	5086.79
n1256	13146.8	13427.4	5068	#DIV/0!	12329.5	7244.31	6032	4459.9	181393	266298	14352	11105.3	5485.5	4364.97	6377	6107.99
n1257	72657	12396.8	67621	11635.2	82196.5	2556.33	68836.8	18186.5	59780	10149.6	70932.5	16184.8	86389	13888.5	94894	25232.8
n1258	721868	380722	809885	154688	448796	264998	964197	494569	557288	190004	519498	220881	436341	294543	180192	34189.4
n1259	591910	288965	473923	109960	365676	149461	652016	311089	499383	162932	443622	172594	305356	129254	149904	31855.4
n1260	46191	15231.6	45894.2	15561.5	82155.5	23374.6	46927	27810.7	41597	13513.8	69198.2	19754.9	87958	38194.7	69456.5	32585.3
n1261	#DIV/0!	#DIV/0!	#DIV/0!	#DIV/0!	2924	#DIV/0!	#DIV/0!	#DIV/0!	79	#DIV/0!	#DIV/0!	#DIV/0!	#DIV/0!	#DIV/0!	#DIV/0!	#DIV/0!
n1262	74643.8	27738.9	44957	8702.52	52114.5	15192.6	37512.2	8510.55	69308.2	61986.4	54134	8345.01	53401	15362.4	70302.2	20380.9
n1263	29991.2	29367.2	34547.2	20315.2	30314.2	21738.6	28691.2	18313.3	46239.5	18503.4	30544.8	25596.1	62755	43491.8	103687	14285.7
n1264	126457	27076.9	63649.8	8424.47	117406	30250	76376	26557.2	110692	22811.5	125132	32980.2	92350	23899.7	132471	27359
n1265	24859	7042.94	13519	5145.89	22483.5	12201.6	14692.2	5236.47	19393.5	10705.5	25205.5	10312.9	21973.7	7572.74	24407	11405.4
n1266	48440.8	18593.1	66632	4881.63	69645	22224	53389	13276.5	38837	13485.7	54466	10467.7	67316.7	19574	11735.5	8660.2
n1267	263099	55680.2	284110	32085	313244	26068.4	281168	39024	277868	60115.2	256410	44058.6	287536	38795.1	332938	26092.2
n1268	#DIV/0!	#DIV/0!	#DIV/0!	#DIV/0!	#DIV/0!	#DIV/0!	#DIV/0!	#DIV/0!	#DIV/0!	#DIV/0!	#DIV/0!	#DIV/0!	#DIV/0!	#DIV/0!	#DIV/0!	#DIV/0!
n1269	33297.2	6836.87	45226.8	8468.05	29476.2	8603.57	58474.8	9147.55	60195.8	39285.7	50545	24637.3	24875	26319.8	44099.2	8482.71
n1270	47042	17744.1	9273.75	1104.62	50095.5	46002	24692.5	25232.1	139535	158362	74248.2	44136.1	9901.33	5304.32	18333.2	7110.36
n1271	238203	152082	38337.5	23971	155357	117675	83481.5	76787.4	419418	376059	260353	173897	34613.7	11609	6725.25	4284.38
n1272	238203	152082	35384	28533.1	145363	129676	83775.8	76434.6	419418	376059	260353	173897	23125.7	14807.5	6162.5	3637.03
n1273	76232.2	20284.1	42432.5	9938.23	58349	15662	45395.5	21049.1	69826.2	15583.3	79100.2	11920.5	82040	32336.7	21285.2	4857.31
n1274	59033	9717.42	91238	24328.6	72084.5	5712.65	64851.8	20985.2	51669	14050.9	71666.2	14415.5	97842.3	8113.2	104164	11427.8
n1275	2456	#DIV/0!	#DIV/0!	#DIV/0!	#DIV/0!	#DIV/0!	#DIV/0!	#DIV/0!	#DIV/0!	#DIV/0!	#DIV/0!	#DIV/0!	#DIV/0!	#DIV/0!	2584	#DIV/0!
n1276	159922	51258	87820	38658.1	172494	77417.7	103849	52924.9	198559	57282	190363	81565.6	163505	106120	180339	45603.5
n1277	131447	88949.7	96944.5	55609.1	58741.2	36824.8	129988	26529.9	104546	9639.99	76940.2	22161.1	30365.7	12179.2	35485	18614.1
n1278	127272	112088	223815	34686.1	117115	91418.3	1.56486e+06	2.8409e+06	891653	1.58143e+06	114904	75730.1	654023	940754	103540	33364.6
n1279	50094.5	40387.8	75267.5	3743.25	67521.5	18744.6	85670	10196.2	105402	68707.9	116415	66149.1	47399.3	33413.5	#DIV/0!	#DIV/0!
n1280	#DIV/0!	#DIV/0!	#DIV/0!	#DIV/0!	2752	#DIV/0!	#DIV/0!	#DIV/0!	#DIV/0!	#DIV/0!	#DIV/0!	#DIV/0!	#DIV/0!	#DIV/0!	#DIV/0!	#DIV/0!
n1281	83272.2	46846.3	238682	88555.7	184991	74500.9	183834	19125.6	123915	113479	231184	85836.5	321406	146980	129042	75566.8
n1282	43893	19194.4	80223	57792.6	184991	74500.9	117859	91297	42494.8	34400.7	137996	60425.9	191716	112850	82579.8	42353.4
n1283	112434	58048.4	95696.8	13129.4	83269	25329	90789.2	12188.7	48139.2	56357.7	54843	30045	55812.7	28585.5	91331.2	41592.2
n1284	160304	51378.1	21848.7	9015.78	110588	29172.1	35819.2	26975.7	104910	52774.1	126581	33750.7	50179.3	29274.3	82778.8	19469.1
n1285	75874.5	44569.2	30261.8	3787.29	51504.8	13707.2	47977.8	11585.4	41973.2	12958.4	50140	13379.8	51620.7	13013.1	65802.5	4283.07
n1286	569615	127308	668509	50994	711306	36815	577212	101185	553184	69331.1	648680	20501	660200	115971	259947	4400.94
n1287	#DIV/0!	#DIV/0!	3024	#DIV/0!	29	#DIV/0!	#DIV/0!	#DIV/0!	2826	#DIV/0!	77	#DIV/0!	#DIV/0!	#DIV/0!	#DIV/0!	#DIV/0!
n1288	1047200	366669	764969	167459	630347	124026	712464	237517	697226	205104	618156	142648	927730	255085	1.35836e+06	165833
n1289	55661.5	26301.1	195436	42530.3	85360.5	31898.4	149390	40978.3	21301	15817.6	42966.8	15538.9	164617	105633	159444	29040.5
n1290	61772	26030.8	110115	28760.2	120066	14383.2	102430	43490.9	56700.2	41534.2	76949.2	26089.2	113470	51750.7	84697	31390.2
n1291	10881129	5.72114e+06	7.93988e+06	2.50953e+06	6.80135e+06	2.073e+06	10761160	1.95383e+06	9151749	2.20522e+06	6.74095e+06	1.0889e+06	3.44042e+06	1.4002e+06	3828530	1.1248e+06
n1292	354970	179457	314441	95154.6	426392	270707	265329	101483	261995	195349	260304	134157	434171	386142	237480	83828.3
n1293	60621.2	12350.9	46575.5	5462.55	51811.5	5234.94	45438.5	20526.8	46147.8	10317.5	44161	5795.09	55919.3	7923.25	59987	13858.7
n1294	210959	161701	22393.2	8685.05	67176.5	4225.03	35283	22943.8	96804.8	81386.3	71297	30234.5	44823.7	18845.6	61385	24177.3
n1295	1.06945e+06	361589	958290	250607	964940	95337.7	933557	95529.9	1.25789e+06	885011	930162	263515	1006898	307862	1.08035e+06	28702.8
n1296	80485.8	36182.6	94466.2	27190.7	48521.2	11266.7	60679	22059.9	51314.8	24836	38934.5	8072.24	76078.7	16123.4	70683	13831.8
n1297	2497	#DIV/0!	#DIV/0!	#DIV/0!	318	#DIV/0!	5859	#DIV/0!	#DIV/0!	#DIV/0!	#DIV/0!	#DIV/0!	#DIV/0!	#DIV/0!	#DIV/0!	#DIV/0!
n1298	50570.8	24139.9	70780.8	19140.3	80564.8	14920.3	61778.2	6582.26	39344.8	30108.8	41972.2	5607.67	64205.7	17791.6	7458.25	5233.02
n1299	9852550	1.31202e+06	8.23301e+06	1.2498e+06	8.19532e+06	1e+06	7.62403e+06	1.32499e+06	9.03851e+06	1.59089e+06	8.20389e+06	585074	8.88689e+06	695823	9.76931e+06	448677
n1300	76742.2	17947.8	65502	15558.8	61857	11478.1	76301.8	9506.93	74610.5	19916.1	73224	19443.2	33950	26180.8	81832.8	11765.5
n1301	2477	#DIV/0!	2574	#DIV/0!	#DIV/0!	#DIV/0!	2761	#DIV/0!	3853	1373.2	3176	#DIV/0!	3193	#DIV/0!	#DIV/0!	#DIV/0!
n1302	#DIV/0!	#DIV/0!	6114	#DIV/0!	#DIV/0!	#DIV/0!	#DIV/0!	#DIV/0!	#DIV/0!	#DIV/0!	1453.5	1945.25	#DIV/0!	#DIV/0!	#DIV/0!	#DIV/0!
n1303	726760	104806	549504	85552.7	735838	122688	711856	312057	773382	303423	1.00148e+06	255128	1.0926e+06	534017	1.03761e+06	189746
n1304	382721	107166	301555	26567.7	373062	98434.1	356233	166310	294243	157652	456639	284146	534759	345785	570179	27497.5
n1305	274766	93414	218937	49956.3	215348	27616.2	190149	54980.1	189641	101023	189740	79638.9	200012	114413	201684	94308.7
n1306	128838	20763.8	91822.8	12649.2	84100.5	16674.8	83238.8	22142.2	102780	30696	86352	18460.7	113798	26423.7	67678.8	17509.8
n1307	200496	137435	69410.2	23236.9	83805.8	34778.4	84121.5	47342.8	92773.5	86414.6	73134	25829.3	78271.3	38367.6	123201	26091.5
n1308	174056	99252.7	145381	14019.5	112630	37450.4	136304	51477	107327	55382.8	110775	33678.3	119529	33572.9	215767	50513.6
n1309	#DIV/0!	#DIV/0!	2938	693.074	#DIV/0!	#DIV/0!	#DIV/0!	#DIV/0!	#DIV/0!	#DIV/0!	#DIV/0!	#DIV/0!	#DIV/0!	#DIV/0!	3756	#DIV/0!
n1310	644368	321136	506171	72837	373982	79128.3	449411	128739	357134	223225	308204	60461.7	440140	152612	558925	85826.3
n1311	316483	119519	214649	35928.2	197440	28555.9	182406	79083	181468	77870.3	185189	27566.1	210170	37089.2	305150	13647.9
n1312	87112.8	13070.4	48528.8	19920.2	69406.5	16222	64687.8	9935.83	70706.2	28988.6	59780.5	12545.1	54959.7	25601.2	65442.5	30316
n1313	2.51757e+06	387516	2021012	339222	1.98996e+06	300181	1.83223e+06	328237	2.20401e+06	361786	1986326	99408.8	2217303	311831	2.3797e+06	224693
n1314	202912	85876.7	168232	38716.3	220848	60156.2	169143	84498.2	221127	133292	198775	76444.8	197777	69001.1	137522	12533.1
n1315	261197	87922.3	393076	82290.4	301391	84447.5	329132	82694.9	455850	272212	417981	85405.5	384347	171935	77138.8	13467.1
n1316	1262025	527819	700002	827683	1.93514e+06	1.4615e+06	1.18687e+06	725221	1.27675e+06	1.50044e+06	1.61716e+06	1.21403e+06	462167	341263	954498	691303
n1317	1.16631e+06	531394	435668	349514	1.44461e+06	836037	850864	461507	1.0881e+06	944079	1099571	677539	338099	90263.6	640925	462593
n1318	386366	162900	129274	108740	451154	307008	304194	212095	360139	365268	385932	252160	83529	21428.7	203286	113812
n1319	40262.5	22356.2	93840.8	14958.8	54258.5	23490.5	93755	19755	46409.2	15911.9	46634.5	14239.3	103338	9196.68	118163	12684.8
n1320	205477	99944.5	278655	108211	142253	55761.9	274312	96106.7	150773	118534	123661	19983	221096	136459	327978	79504.4
n1321	88829.2	36090.9	138483	46627.5	68537.5	42792.8	154129	84996.1	49474.5	31832.7	33849	12440.6	96107.7	71732.9	93156	44950.9
n1322	122030	10823.2	105718	19727.1	117942	24404.9	97025.8	44664.7	94990.5	26672.6	98054	19965.1	114348	10550.6	141074	21907
n1323	2.43925e+06	795668	1.55057e+06	202749	2.49927e+06	591737	1.89877e+06	1.09317e+06	1.72512e+06	514071	2.33578e+06	213083	2699661	906471	2282140	342182
n1324	163422	57755.6	84576.8	36995.4	121495	38773.5	98648.5	41331.3	91644.8	49920.7	108867	21881.7	126281	37046.9	117180	37212.3
n1325	773619	633247	200137	32942.4	307110	107908	198876	90705	382104	334731	270081	69614.5	268176	26964.7	286643	91945.2
n1326	167833	114939	86462	16917.6	68827.8	36794.9	66720.2	26906	95072.2	79735.8	71041.5	18972.8	77532.7	5500.78	89746.2	19970.9
n1327	#DIV/0!	#DIV/0!	#DIV/0!	#DIV/0!	2648	#DIV/0!	#DIV/0!	#DIV/0!	#DIV/0!	#DIV/0!	#DIV/0!	#DIV/0!	#DIV/0!	#DIV/0!	#DIV/0!	#DIV/0!
n1328	178378	120777	79335.5	30340.2	82433.2	38682.9	81011.2	46730.5	102076	92044.6	64620.2	39569.7	84414	49278.4	93319.5	14880.9
n1329	83607	14102.2	73049.2	22567.1	88910.2	6003.08	68455.5	17754.7	76180.5	14834.9	86322.5	9983.71	88740.3	33690.8	131716	16095.4
n1330	1.11653e+06	133395	1116976	51547	1.39571e+06	276034	1.01052e+06	112878	938118	280631	1131426	100380	1411052	257774	388910	77327.9
n1331	107716	84706.7	15619	5482.33	46469	34639.9	29578.7	21783.1	44036.2	45701	48747.2	29548.7	41466	15272.1	43589.5	12138.6
n1332	1.49479e+06	1.23164e+06	1.14497e+06	179930	999044	485034	1.34885e+06	417787	941827	1.08112e+06	811728	491095	1.12125e+06	593005	1488422	707958
n1333	289762	185908	170329	98648.9	109486	17629.2	351582	324764	231904	27217.9	149532	33334.3	81084	21977.3	22729	15323
n1334	9.34259e+06	1.43933e+06	6.73681e+06	664460	7.67537e+06	1.1168e+06	8437874	1.56481e+06	9984954	2.50477e+06	8.21728e+06	1.58144e+06	7.27793e+06	1.32874e+06	7210656	694037
n1335	855698	601220	632061	164660	375122	163705	603705	118447	464616	376316	330653	103710	635527	321155	568310	139069
n1336	4961150	2.06845e+06	2.29781e+06	613401	5.56919e+06	2.0648e+06	3.81336e+06	2.37296e+06	2.70524e+06	953686	4.55362e+06	2.37123e+06	3.33523e+06	1.42388e+06	1.91043e+06	298501
n1337	797304	154102	612208	142480	743889	205166	853948	261516	574602	190106	776229	252365	684544	91523.7	605298	152316
n1338	94116.5	24970.3	74256.2	33504.2	84970.2	15904.3	80479.2	33380.8	76075.8	11968.6	58774	18280.6	48138.3	5193.48	155470	29341.2
n1339	92116	43479.2	107457	25137.1	108792	27082.9	98957	27318.8	75332	23769.5	81313.8	32649.3	95599.7	2756.47	105932	26508.8
n1340	405606	29867.1	249121	55310.5	323466	52171	325367	119338	415373	89555.6	433399	80944	319176	105674	595014	85173.9
n1341	64211.8	13558.9	38396	26351.2	80384	50453.3	49464	17145.8	95876.5	82978	79961	30309.5	57762.7	15551.2	85027	25863.5
n1342	139200	96105.1	21788.8	12186.2	64836.5	53971.4	39362.7	20517.9	72284.5	82600.6	76270.2	34907.4	52429.5	20146.2	58321.2	11627
n1343	21145.5	11156.6	45277.8	13565.9	57925.8	21011.4	26389.8	12606.1	35403	18157.1	50702.8	12044.3	50310.3	6890.9	289194	211474
n1344	44698.2	27934.6	93136.2	28505.2	25394.5	13675.3	56940.8	12881	44783.2	37468	43661.5	26223.7	51034	36839.4	165787	57523.1
n1345	336724	154992	184476	112202	237388	88758.7	559876	816875	373172	218829	168970	25155.5	73951.3	8674.07	23836.2	8956.75
n1346	#DIV/0!	#DIV/0!	#DIV/0!	#DIV/0!	#DIV/0!	#DIV/0!	2595	#DIV/0!	#DIV/0!	#DIV/0!	#DIV/0!	#DIV/0!	#DIV/0!	#DIV/0!	#DIV/0!	#DIV/0!
n1347	1.3774e+06	902381	489536	138173	565981	159908	656842	171184	930173	143974	709231	126031	366967	138261	289757	68560.1
n1348	87	#DIV/0!	#DIV/0!	#DIV/0!	#DIV/0!	#DIV/0!	2567	#DIV/0!	#DIV/0!	#DIV/0!	#DIV/0!	#DIV/0!	#DIV/0!	#DIV/0!	#DIV/0!	#DIV/0!
n1349	845749	400426	878832	179816	595889	181512	704558	262401	486040	332566	397626	101997	659786	312912	725964	180118
n1350	173038	74468.4	104784	58845.6	121854	75155.5	106787	63353.9	94347	43017.6	94569.5	51785	152436	67640.6	171289	5854.26
n1351	173038	74468.4	124547	28361.5	153424	41090.1	133950	32630.4	94347	43017.6	116016	23267.8	152436	67640.6	171289	5854.26
n1352	431659	178701	324655	41491.5	280551	36343.3	332358	82601.5	359633	214368	348096	71006.1	331219	26450.2	448105	50009.1
n1353	139399	42337.6	136190	25884.1	137963	6706.04	155348	19079.6	83647.2	52640	92196	22140.9	142664	29136.8	195498	47009
n1354	27556.8	10212.6	15328	8978.92	38774.8	24615.5	17542.8	2464.78	45473	20530.4	42250.8	11324.2	17581	11966.1	41024	5249.08
n1355	2.20562e+06	168794	1.9001e+06	94385.1	1.94148e+06	277074	1764933	347719	1879004	175222	1.99997e+06	374818	1.98736e+06	100866	2.11465e+06	78521
n1356	332773	121097	304580	73189.6	211330	71521.2	303086	38701.4	248813	86230.9	320963	57165.4	279924	92803.1	101292	32502.4
n1357	161827	84913.4	134347	35328.3	86993.8	31722.1	145291	37658.9	141701	42940	165353	23641.2	107891	15441.5	21139.2	17573.7
n1358	149022	61437.7	170954	67103	166669	36310.9	200033	40093	151304	36098.4	152512	51124.4	99169.3	94824.1	11476.8	9250.08
n1359	154324	90225.3	64204.8	21704.8	66171.5	47861.4	66549.2	36677.8	130235	90077.1	97003.5	6702.75	116271	69137	111546	29531.2
n1360	154359	90243.4	64351.2	21874.7	66171.5	47861.4	66576.5	36714.1	130235	90077.1	97547.2	6971.35	116274	69133.6	111546	29531.2
n1361	#DIV/0!	#DIV/0!	#DIV/0!	#DIV/0!	#DIV/0!	#DIV/0!	#DIV/0!	#DIV/0!	#DIV/0!	#DIV/0!	2714	#DIV/0!	529	#DIV/0!	#DIV/0!	#DIV/0!
n1362	#DIV/0!	#DIV/0!	#DIV/0!	#DIV/0!	#DIV/0!	#DIV/0!	2597	107.48	#DIV/0!	#DIV/0!	90	#DIV/0!	#DIV/0!	#DIV/0!	#DIV/0!	#DIV/0!
n1363	#DIV/0!	#DIV/0!	#DIV/0!	#DIV/0!	#DIV/0!	#DIV/0!	#DIV/0!	#DIV/0!	76	#DIV/0!	#DIV/0!	#DIV/0!	874	#DIV/0!	#DIV/0!	#DIV/0!
n1364	652502	52351.5	566561	39821.4	590250	76534.2	526256	98852.7	549734	78246.2	571740	88038.8	593186	17279	626160	52090.8
n1365	809820	176271	412364	81942.1	1.14759e+06	458832	515918	180789	954395	528122	1.34046e+06	511934	915543	241341	2037403	384753
n1366	274242	230000	64761.8	32527.1	115892	44866.7	113465	70838.7	212040	52519.2	129090	21747.1	105107	71095.9	222962	112125
n1367	165590	41075.2	134359	25746.2	142491	50074.1	122704	16953.7	158698	37017.8	165858	36353.5	189073	42579	174360	56652.2
n1368	667740	209096	535952	68612.5	730183	221320	562330	100793	666686	246138	640260	130899	579352	166726	662488	93993.2
n1369	83849.8	42481.2	14250.2	9353.63	65870.2	26326.2	20688	10858.8	57003.2	34514.5	61257.8	47272.5	14399.7	13329.8	32704.5	13278.6
n1370	38573.8	18363.9	27374.5	4734	33208.2	27054.8	40975.2	27308.7	32147	42638.2	23359.2	9075.36	23617.3	9306.72	15806.7	7946.68
n1371	729926	252071	486870	60074	481956	98451.7	494349	147317	648792	175725	619146	85841.2	670123	126568	754116	101050
n1372	92232	51522.8	74725.5	23586.2	59271	10813.3	66255.5	30717.8	59170.2	37033.8	50806	15757	77332.3	33651.8	79003.5	12025.9
n1373	21138.5	9274.5	9458.67	8986.76	16755.8	6286.56	19856	17578.7	26765.8	17819.3	38785.5	7327.45	18400.5	14711.4	75717.5	24203.7
n1374	65318	12888.4	55761.5	8004.47	60422.8	19294.7	53104.2	16139.5	59610	9474.17	60158.5	16115.2	64584.7	7287.61	64126	12289.3
n1375	52871.2	44524.6	239529	44750.5	108420	44083.9	163269	61760.2	27341	19472.1	48226.5	14743	169509	52083.7	119611	14314.3
n1376	169572	40919.4	161834	45725.3	134938	48906.5	222516	37121.7	183859	44727.3	153075	32359.1	99656.7	28634.3	109907	39163.6
n1377	83773.5	38632.4	223630	41893.7	81503	30855.1	165053	39239.7	73869.2	5398.94	91433.8	32585.5	103770	83906.9	30605	20427.3
n1378	171730	61010.8	320242	21805.6	141428	52292.5	266336	53841.2	148808	32835.7	118042	29711.7	116541	99611.1	30343.2	23235.6
n1379	23916624	2.97548e+06	1.35025e+07	3.56235e+06	23943962	2.79176e+06	1.74867e+07	5.60784e+06	2.56467e+07	5.50496e+06	2.46332e+07	4.16269e+06	1.75921e+07	4.98599e+06	549358	263342
n1380	543644	99287.6	484769	116146	678903	218366	584568	73839.4	837186	455166	778012	29575.8	677734	132358	831114	21933.7
n1381	6857351	3.4413e+06	6138268	1.1059e+06	4.09375e+06	1.19444e+06	5.11369e+06	1.35058e+06	4.04436e+06	2.19757e+06	3.21041e+06	876768	5.15864e+06	2.2863e+06	6.02651e+06	345149
n1382	168234	108676	94881.5	26039.2	89610	36902.5	91452.2	39949.6	95988.8	61409.5	61280.8	30923.2	88112.7	44167.5	84133.2	11702.2
n1383	781706	395099	720567	139460	546193	131518	590494	113187	487972	233302	471040	132485	628011	187112	653459	72934.5
n1384	620148	264961	294173	68069.6	358808	106463	306288	70656.8	439849	240888	368683	76236.1	373464	35500.4	377332	35945
n1385	307797	69109.6	352625	23923.5	371876	28445.5	321765	41671.6	310412	48335.7	345672	27972.9	366329	64143.4	149096	22159.4
n1386	16276	11554.1	55300.2	11850.1	9242.75	12512.6	26145.5	11147.4	3497	#DIV/0!	5142.5	71.4178	38257.3	32838.3	43475.8	20732.4
n1387	16584	15983.4	85076.2	25902.6	21833.5	8862.49	70056	33841	9188	6542.15	13003.3	11291.8	60528.3	55533.4	66215.8	21774
n1388	30808.3	38255	87266.5	19072.2	20564.2	10142	51596.2	26036.6	13616.5	7109.96	11793	910.754	57386.3	48009.4	80645.5	4134.71
n1389	74245050	3.50555e+07	180957556	2.30371e+07	94887716	2.5257e+07	144782230	2.48315e+07	4.52177e+07	2.77133e+07	58018212	2.36855e+07	1.41788e+08	6.77414e+07	169367408	1.34399e+07
n1390	4.94603e+06	2.6964e+06	1.30142e+07	2.14353e+06	6.54922e+06	2.18652e+06	1.13867e+07	2.62431e+06	3.01606e+06	1.97632e+06	3.86243e+06	1.81866e+06	9837037	5.70412e+06	1.14444e+07	1.5334e+06
n1391	4.01208e+06	2.03773e+06	1.66052e+07	3.98563e+06	6.31517e+06	2.247e+06	1.12662e+07	2.85642e+06	2.10423e+06	1.66784e+06	3.52187e+06	1.75646e+06	12929256	7.93926e+06	16364155	1.56325e+06
n1392	651380	167991	2.59355e+06	717874	1.07304e+06	335364	1.70889e+06	502574	517848	101219	694292	278262	2074349	1.11472e+06	2.49562e+06	287649
n1393	6.70411e+06	1.52545e+06	7.42731e+06	2.10682e+06	5401218	1.63706e+06	9.01946e+06	1.96209e+06	7.06618e+06	1.5105e+06	6.24835e+06	800432	4.27094e+06	1.01411e+06	3.9084e+06	1.13685e+06
n1394	67785.2	30727.2	177193	98729.5	114015	23636.2	131048	50140.3	156806	155835	114225	11199.2	198416	214894	31972.5	12957.1
n1395	1.3124e+06	848596	420310	96287.1	748050	172022	555341	53474.3	764988	522621	690221	280934	320303	78987.1	491201	114597
n1396	622248	157243	708850	201087	451363	54705.4	1.55089e+06	1.89054e+06	446402	140281	295823	50032.2	425387	184806	535199	173865
n1397	29258.8	23561.2	20898.2	13220.5	8643	7578.52	15789.7	4956.15	28637.8	18627.5	42119.2	8946.19	44354.7	10618.1	37998.5	15471.2
n1398	217169	191098	24080.2	17873.3	7024.67	2066.91	16863	13042.7	97120.7	162440	9761.67	5686.71	22369	#DIV/0!	7990.5	7157.86
n1399	334119	95020.9	248196	35006.6	243387	36094.5	242533	52796.8	258909	115383	222550	9964.14	306924	58971.1	338258	61385.9
n1400	75799	36549.8	155812	32651.3	95727.5	35712	119416	23873.7	54925	66550	74014.8	34790.4	102128	62500.7	111422	20311.9
n1401	173910	43004	218408	38049.8	220702	33267.7	187570	28930.5	159944	31335.5	198553	15709.6	221717	52982.9	76650.5	7050.24
n1402	162615	89040.7	160727	48092.2	244753	25641.6	182613	11533.4	147096	25348.9	246889	20263.9	235062	137754	70591.5	18402.6
n1403	62901.2	6205.2	51231.8	16069.6	46933.8	8669.95	49360	3788.87	54295	12644.3	57039.5	13864.9	55953.3	8024.84	45637	9671.14
n1404	146862	67304.3	153790	51698	80957.2	28578.6	111612	25195.6	85773.5	87579.4	72780.2	28538.9	142826	70724.1	172432	53284.2
n1405	56075.2	13743.4	63496.2	8054.79	49935.5	21606.8	66746.8	5543.61	52822.5	10276.5	62199.5	14543.1	47879.3	4196.01	67610.5	18977.8
n1406	921366	399871	472290	61477.8	537184	70352	481362	66242.8	792634	308778	508336	58628.1	533682	58522	564684	87469
n1407	32426	21302.1	55414.5	28678.5	42209	14634.6	39897	21342.2	7878.25	3741.53	8455	2688.21	72449.3	37568.1	48583.5	31171.9
n1408	74508	51101.1	23456.2	18316	71035.8	43578.3	37775	23763.2	46902	45939.7	73882.2	71412.3	20113	9191.75	49266	23481.6
n1409	146204	48679.8	529436	155265	230422	71003	365510	84158	131228	29015.4	150780	53290.5	413471	233757	530882	50767.1
n1410	3967707	1.08948e+06	3.24978e+06	751041	3683273	734502	3.161e+06	693712	3.92283e+06	1.0273e+06	3.36543e+06	263196	4.08411e+06	859649	5.46913e+06	704917
n1411	3.96744e+06	1.08986e+06	3.24978e+06	751041	3683179	734538	3.161e+06	693712	3.92283e+06	1.0273e+06	3.36543e+06	263196	4.08411e+06	859649	5468966	705148
n1412	2340648	308336	1435534	122290	2.16056e+06	614223	1532123	312358	3.23403e+06	1.14164e+06	3.02997e+06	854589	2.15793e+06	343831	2.20571e+06	296029
n1413	283762	114506	268253	55043.5	166206	29562	346535	137878	237308	34407.8	200237	61061.1	117294	81036.5	111543	41737.1
n1414	229515	77407.2	263223	31159.8	190283	55316.7	277358	63354	245112	58412.5	198849	96287	112696	106008	117653	28620.4
n1415	357170	287633	328305	103366	147695	56528.2	833788	1.15799e+06	190548	89098.5	100455	14758.7	166833	127505	158613	63134.3
n1416	575409	195805	666732	71227.4	514682	68623.1	760536	154337	484189	128287	419320	95058.5	624240	199082	739525	126926
n1417	36253	25269.3	16988.8	14492.5	5980	6292.92	63794.2	119354	29714.8	10069.2	15795	8909.64	1587	2009.6	2407	2254.98
n1418	1.90414e+06	669327	528703	261734	1.30955e+06	715929	611370	435154	1.36628e+06	617589	1.28426e+06	629687	684064	128061	20977.5	17357.3
n1419	140202	78396.8	107874	22091.4	158299	71761.8	97537	66402.1	109237	54967.6	140510	62866.8	155958	77305.3	92276.5	44936.8
n1420	256360	131922	185578	42903.5	138702	20194.3	196830	49172.7	151964	63336.7	129947	15548.2	138824	54906.7	189425	22522.9
n1421	430051	179588	371195	48109.4	259808	44271.9	465581	225700	338337	31928.2	283542	22797.5	285206	48562	462384	88713.5
n1422	1.17833e+06	744159	1184480	525513	886332	472617	744918	432733	798030	844320	701024	424242	1.34818e+06	849195	1.67325e+06	398257
n1423	5.94761e+06	5.41925e+06	1.67027e+06	613858	2.46732e+06	1.46829e+06	1.57736e+06	927892	3501472	4.39505e+06	1.58727e+06	404802	1.21818e+06	179874	1.28742e+06	346296
n1424	2105049	1.68392e+06	1.03464e+06	204739	1056083	310846	919531	313318	1.39542e+06	1.56033e+06	772538	175113	999456	360038	1093717	234116
n1425	1584985	218327	1.59159e+06	465456	1.22272e+06	174465	1337800	441210	1.21836e+06	539556	1.42312e+06	394502	1766788	332561	2.38904e+06	262885
n1426	39916.5	29169.9	41372.8	18459.3	68653.2	13280.1	50928.8	10818.3	44882.8	19561.5	75382.8	12397.9	61366.7	33332.3	14825.5	10226.8
n1427	#DIV/0!	#DIV/0!	#DIV/0!	#DIV/0!	#DIV/0!	#DIV/0!	#DIV/0!	#DIV/0!	3365	#DIV/0!	2831	#DIV/0!	2798	#DIV/0!	#DIV/0!	#DIV/0!
n1428	440972	38865.5	404615	87464.1	343493	15120.6	409673	110762	338367	162028	440579	73455.2	431650	78878.2	678481	227395
n1429	37416.2	10116.3	17425	6031.85	34325.5	19980	14115.5	6023.03	47923.8	33485.2	60665.5	15522.7	40590.3	28401.8	70775	2365.89
n1430	120069	23005	108759	18551.7	139330	26119.7	105202	29620.7	117926	16146.4	158062	20595.8	109451	27231.8	214958	37188.8
n1431	190886	135494	106483	14528.7	91928.2	47250.6	94016.5	29694.2	89120.8	70769.1	64523.2	22939.8	92013.7	49436.6	89855.8	29139.9
n1432	274183	105697	59261	17472.4	307068	239831	162566	153232	524408	489610	391406	84441.3	139286	18273.6	8393.25	6877.88
n1433	25057	16218.7	9315.5	6759.22	28483.5	32217.9	16495.5	24760.9	91198.2	103124	44900	20533.5	14094.7	4902.71	2823.5	61.5183
n1434	885595	746344	272467	99926.1	358310	223892	200644	47597.5	540971	671262	285258	133145	204253	158086	225540	44418.5
n1435	508317	154417	434311	87937.1	461266	109681	402514	78071.1	503904	122713	428768	43486.4	487347	68706.8	661956	86176.8
n1436	10628.8	4701.6	10100	4319.59	10882.8	6898.21	10055.2	9145.65	10763	5460.58	22410.2	14744	30781.7	20526	79344	14325.2
n1437	251392	135992	218751	47112.2	377196	66280.5	225848	74306.2	269506	109671	299800	83701.9	254552	141251	178549	51068
n1438	26132	11834	18946	5441.39	40424.2	10190.4	26003.2	16665.8	36558.2	23985.3	37476.8	13776.8	46680.3	19669.1	111223	13781.5
n1439	643832	102602	618022	68876.7	679118	70582.2	660954	96994.3	607808	59766.2	772142	127268	767053	168965	1.4007e+06	1.27549e+06
n1440	2.67535e+06	336098	2.64828e+06	187405	2836513	240632	2.62183e+06	262333	2.66747e+06	354997	2.5029e+06	583687	2973117	369493	3.4114e+06	184191
n1441	1.93149e+06	957458	1.25507e+06	412403	833322	433352	1.56664e+06	802964	1.55734e+06	399764	750763	243142	364581	247251	491721	399997
n1442	374138	134084	263626	37164.6	702995	874265	247650	72248.2	321917	169488	338861	134560	860648	577258	792173	310976
n1443	243683	178743	115038	31223.9	154899	87217.3	135536	77556.6	162737	178458	84550.2	34018.3	119196	8691.54	109429	66277.7
n1444	58458	9841.14	47054.2	12041.9	69621.5	29494.7	88308.5	50188.6	36052.5	43968.2	38339	17978	61650.7	53753.7	43332.5	20656.1
n1445	54671.5	36289.7	20049.3	28584.1	67339.2	31877.5	19878.5	14081.7	32274.8	44342	45098.8	28538.2	18514.7	15505.5	12655.2	10745.9
n1446	38503.8	24154.1	19917.8	6571.67	36034.5	14629.6	22884	13988	40208.2	33165.8	18920.8	3443.46	16839	8354.54	36471	16337.3
n1447	455998	132268	434276	110301	269258	41021.7	379660	97137.1	334365	136184	263295	61588.4	395650	91712.1	460752	15216.6
n1448	1.96116e+06	600407	3.20499e+06	453609	2.13513e+06	310847	3.72605e+06	2.19991e+06	1.76806e+06	477932	3.57752e+06	933631	3.66295e+06	1.86212e+06	4.12139e+06	2.71971e+06
n1449	82840	42320.3	60209.5	19149.4	74325	38584.6	56602	22284.6	62652	45096.2	50163	18459.4	50579	2318.91	22806	4366.52
n1450	52460.2	27881.4	50611.5	19403.3	61376.8	17014.8	42150.8	19848.9	42575	35134.3	33444.2	16180.1	47666.7	12872.2	20647.8	6302.79
n1451	53897	23456.6	23985.2	8756.93	37646.8	10735	39924.5	26082.2	42065.8	16630.3	43947.8	24017.1	45431	24920.3	59423.2	20280.6
n1452	60937	29002.1	57134.2	11006.2	46421.8	29879.2	47670.5	23648.1	59773	12816.1	48184.2	31516.2	59229.3	26046.9	59577.8	8709.69
n1453	79601.5	42601.3	47154.8	22937.3	61923	13185.6	46923.8	25096.1	70128.5	12630.9	55929	38270.8	77073.7	49812.5	93669	37566
n1454	63786.2	23035.6	88002.8	12432.2	64699.2	8728.85	62938.2	48334.6	88654.2	26382.6	61149.2	31073.2	71979.7	10736.3	69381.5	26524.4
n1455	91802	30555.5	81125.2	21755.4	75891.8	28458.6	84989	26775.8	51174	31941.9	60461	19014.3	101611	20033.1	155103	43234.9
n1456	150512	45244.5	121348	55558	141064	67319.3	181821	48847	161195	22372.5	149931	55495.5	164810	87498.2	199500	39728.8
n1457	122764	33693.3	96935	15325.8	113237	18268.7	94795.2	19830.1	119479	23254.7	115824	22171.6	115879	33731.7	160420	14971.1
n1458	170557	66148.3	107275	33019.1	157022	51878.5	122653	13357.6	168318	56301.3	115026	35584.3	161008	64099	160093	87957.1
n1459	27488.2	17536.1	8423.25	5162.25	16949.3	17010.8	24255.8	40809.7	181678	343626	42641.8	31678.1	2962	#DIV/0!	7044.67	1110.38
n1460	75777753	7.22115e+06	89233754	3.41917e+07	142584430	1.77207e+07	110822330	3.38068e+07	82957870	2.33923e+07	105030970	2.71456e+07	1.37718e+08	5.87775e+07	114189544	4.55298e+07
n1461	354504064	3.83445e+07	304899852	3.70678e+07	229250056	2.20412e+07	282228776	7.01709e+07	324498280	9.00246e+07	292495704	9.27313e+07	2.75301e+08	6.17846e+07	421576944	8.39906e+07
n1462	1.2437e+07	5.35606e+06	1.09334e+07	1.99987e+06	1.28646e+07	2.98172e+06	11497540	7.41165e+06	6.42741e+06	2.24869e+06	1.04422e+07	6.5439e+06	11790502	6.7753e+06	18308268	2.42783e+06
n1463	1.14185e+06	328475	1.53248e+06	182660	1.73627e+06	755673	1.92198e+06	536263	1.04506e+06	115537	2004126	454737	2.67031e+06	944218	2.33622e+06	1.10834e+06
n1464	5.87563e+06	1.84726e+06	2.18169e+06	621138	5.75193e+06	1.58451e+06	2.64527e+06	495906	5679745	1.36043e+06	7.07448e+06	2.9026e+06	5.1256e+06	2.83362e+06	7.88671e+06	2.29856e+06
n1465	108288	48854	107430	28507.1	57488.2	14299.1	97212	27725.6	77499	46226.1	57668	32284.6	86956	27982.4	86958	15977.8
n1466	201727	49327.8	140462	38012.7	168115	49730.7	144810	70281.4	135222	71154.7	125508	40337.2	134092	35607.8	276880	54591
n1467	275912	116097	146580	87571.7	175630	66622.3	182216	87993.5	167021	123835	126833	44320.1	141108	66307.7	510167	98916.6
n1468	41260.8	10442.9	23306.5	13356.7	24960.5	7601.96	23738.5	13615.5	16291.8	14978.2	15819.5	7508.55	26917	9359.7	28461.2	12610.3
n1469	119340	62627.3	101431	27877.9	86689.2	29658.1	107868	25454.5	90422.8	54940.3	75083	28257.8	125930	73666.6	81352.5	45957.6
n1470	119340	62627.3	101431	27877.9	86689.2	29658.1	107868	25454.5	90422.8	54940.3	75083	28257.8	125930	73666.6	102782	32089.6
n1471	24706.8	3434.91	8565	11990.6	28986	17526.2	19385.8	24282.7	39261.8	24691.7	37534.8	17697.9	56714	41965.6	99311.5	29315.6
n1472	#DIV/0!	#DIV/0!	268	#DIV/0!	#DIV/0!	#DIV/0!	1763.5	1112.28	2655	#DIV/0!	#DIV/0!	#DIV/0!	3270	#DIV/0!	#DIV/0!	#DIV/0!
n1473	977708	351859	355967	82017.7	652890	59740.3	494784	136575	751535	182191	792696	123326	582443	104542	838036	75824
n1474	74315	31354.7	39885.5	5848.76	69705.2	31401.3	53958	13709.7	63550.2	33860.2	62082.5	26313.3	69841.3	24666.5	95327.8	21769.6
n1475	247180	66613.4	97855	4274.65	192702	34164.3	120549	35503.5	190349	44485.2	200639	39922.7	151611	26749.2	225331	43336.7
n1476	72855	29546.3	31353	18094.2	69311	31550	52472.2	13174.4	62413.2	34756.3	62974	23175.1	67935.7	23858.2	93084.8	22499
n1477	88827	23605.4	31301	16096.1	77826.5	20696.6	51033.2	13528.7	92790.8	41112.2	89150.8	14601.6	73167.3	31672.5	111734	10064
n1478	179158	57219.7	109404	25244	120933	58216.9	138085	52260.3	177766	38898.5	140302	39568.9	145120	54051	193631	66978.6
n1479	45017.8	9358.5	128652	69143.5	90931.5	63437.4	73337.8	39118.2	53026.8	54634	108840	28338.3	124031	83749.1	34179	25896.8
n1480	110412	56905.7	92685.5	28135.4	59396	7713.15	74062.5	9990.2	72937.5	48684.9	61690	25447.2	110273	53993.7	133092	60307.1
n1481	48513.5	7075.64	38846.2	13213.8	29629.2	16468.4	50088.8	10243.4	53621.8	9290.17	46322.5	25042.4	32641.7	16148.8	63949	41353.4
n1482	60661.8	26041.7	42533.8	29541.3	26409	16573.8	39792.8	13310.1	46703.2	16156.8	34649.2	16243.3	27241.3	10557.4	54353.5	19353.6
n1483	25647	9557.77	21633	#DIV/0!	58690.5	43940.3	#DIV/0!	#DIV/0!	127503	208589	11738.7	9636.46	#DIV/0!	#DIV/0!	#DIV/0!	#DIV/0!
n1484	70527.2	26831.1	37307.2	39801.2	80988	25769.4	109291	130303	99410.5	89450.8	40773.8	26423.4	22821	317.495	8965.25	6311.88
n1485	16372	14756.5	41633.8	25542.6	15045.2	7538.26	33941.8	24231.6	27562.5	26041.9	25250.2	13982.5	28300	33611.1	97886.5	47523
n1486	639319	317223	400283	241300	298357	55825.2	786058	745166	539628	94035.6	323055	75191.6	205195	24533.3	73625.5	36125.2
n1487	49910.2	12700.4	23135.8	19491.3	35786	15373.1	63326.8	110138	63641.2	31662.2	20476.5	19922.3	7266.33	1697.98	4736	2599.32
n1488	654142	445718	363069	98222.7	273192	115034	574655	100723	402930	105660	335679	130529	246039	111318	55841.8	16542
n1489	169934	85670.6	115864	36788.8	91715.5	15317.7	162135	65435.5	117890	16847.2	87628.5	25849.5	41709.3	8713.73	10598.5	10126.6
n1490	152263	60307.9	166564	62488.4	238830	64272.6	143344	75856.7	138472	37150.4	106528	34533.2	238223	72691.4	191887	62512.9
n1491	2537	#DIV/0!	#DIV/0!	#DIV/0!	2560	#DIV/0!	2303	120.208	1714.5	2297.39	#DIV/0!	#DIV/0!	#DIV/0!	#DIV/0!	#DIV/0!	#DIV/0!
n1492	164241	82252.9	79876	28196.4	96711.2	26585.3	101227	24139.2	131219	24463.7	102456	13176.1	63966.3	27687.1	42521	4684.69
n1493	412171	215115	190700	42997.6	185771	43639	231938	55783.7	310148	99281.3	255007	35747.8	158230	43892.2	161488	45216.7
n1494	#DIV/0!	#DIV/0!	#DIV/0!	#DIV/0!	#DIV/0!	#DIV/0!	#DIV/0!	#DIV/0!	89	#DIV/0!	#DIV/0!	#DIV/0!	#DIV/0!	#DIV/0!	#DIV/0!	#DIV/0!
n1495	83	#DIV/0!	#DIV/0!	#DIV/0!	#DIV/0!	#DIV/0!	84	#DIV/0!	2729	#DIV/0!	#DIV/0!	#DIV/0!	2648	#DIV/0!	#DIV/0!	#DIV/0!
n1496	1.63007e+06	693307	1.7672e+06	283942	1.13051e+06	380430	1.64147e+06	243874	1.42325e+06	646490	1247773	227630	1659564	652638	1.9073e+06	166822
n1497	109564	17823.3	92199	18467.2	93127	16293.5	85722.5	30381.3	82648.5	13932.2	116595	32811.2	98310	38591.6	147814	23854.1
n1498	240523	73793.6	283316	120720	444421	36794.6	335019	87926.8	189081	15016.5	377165	97411.6	430455	97741.5	297134	119328
n1499	584006	11626.4	511002	63067.1	578478	107075	447731	68446.7	531712	107304	530626	96945.1	531197	89837.6	720404	86679.5
n1500	353705	105525	324590	104949	198558	35818.4	457750	349090	308896	119317	157538	3401.05	212504	92325.7	276519	32102.9
n1501	222302	124230	112678	11259.5	279982	74776.8	241477	194838	113069	35829.3	210905	70977.3	196598	102435	163497	45519.7
n1502	385700	78418.9	352783	38298.8	353432	55059.6	354132	92339.2	250358	121704	284745	30641.6	442317	23456.6	340746	84435.7
n1503	54823.5	35295.3	28080	9545.75	48777	24349.8	30522.5	24627.8	35803.8	32309.3	22580.5	13365.9	27319	1449.87	80444.5	27440.7
n1504	#DIV/0!	#DIV/0!	2461	#DIV/0!	2982	#DIV/0!	1333	1794.64	#DIV/0!	#DIV/0!	2344	#DIV/0!	91	#DIV/0!	1491	#DIV/0!
n1505	333366	32279.4	384396	104931	393981	57139	288159	103536	396704	188392	415074	102206	589385	31719.8	923362	135212
n1506	130168	81400.8	64483	6679.07	57250.5	13145.4	80590	38416.2	132923	64445	87335.2	5700.71	59555.3	24320.3	92353.8	31975.5
n1507	401433	130605	209256	36699.7	267006	62650.1	215192	75439.8	327304	77905.7	295987	91733.4	303576	7780.51	353314	67105.7
n1508	92221.5	15203.9	55135.8	9136.77	83058.5	41823.1	55110.5	15886.1	105212	33807.1	106841	20712.2	84677	23131.1	107166	25483.2
n1509	#DIV/0!	#DIV/0!	#DIV/0!	#DIV/0!	#DIV/0!	#DIV/0!	#DIV/0!	#DIV/0!	#DIV/0!	#DIV/0!	2777	#DIV/0!	#DIV/0!	#DIV/0!	#DIV/0!	#DIV/0!
n1510	#DIV/0!	#DIV/0!	#DIV/0!	#DIV/0!	#DIV/0!	#DIV/0!	#DIV/0!	#DIV/0!	2165	#DIV/0!	#DIV/0!	#DIV/0!	#DIV/0!	#DIV/0!	#DIV/0!	#DIV/0!
n1511	68045.2	67878.4	105259	68997.2	55958.8	31741.2	73610	50397.5	78201.2	60225.3	113438	53362.1	33178.3	15574.4	4947	3334.72
n1512	112810	18327.1	107340	23853.3	108944	4874.25	90615.5	11157.8	107228	31374.5	93977	14233.5	109395	13880	145710	20496.7
n1513	46436.5	17701	56187.8	26715.6	72764.2	32762.6	70711.2	26679.8	38696.2	14407.4	80733	53349.1	86826.3	29160.6	85729.5	16444.1
n1514	198438	64415.3	506994	89789.1	214286	62250.8	446290	214734	341685	116169	285918	84648.1	332548	91756.5	187306	58166
n1515	59738	34668.9	25397	3770.26	75898.5	25534.2	65133	62390.8	14811	5284.32	50206.8	19002.6	41481.7	24782	38806.5	15286.5
n1516	2195893	1.04279e+06	1.17932e+06	474309	1.70546e+06	599787	1834954	416653	2.06486e+06	1.51914e+06	1482160	734950	1.2728e+06	431807	1498022	653427
n1517	668955	339040	490845	319881	619246	263803	705139	296470	659621	377122	536224	238953	565944	132963	716078	388624
n1518	41278.5	21988.7	33116.5	31480.8	41381.5	18904.9	41315.8	23860.9	32363	25029.3	25623.2	18393.9	26433.7	2618.79	32635.2	18896.1
n1519	119171	76674.8	193111	20007.5	179706	37094.6	194081	16097.9	158859	76631.5	217507	48544.2	242779	52150.4	246796	22680.5
n1520	467744	27227.4	606315	69847.6	615838	99497	813053	241872	614228	94561.6	684513	215770	672850	25216.1	687795	142764
n1521	77096.5	9529.3	85758.8	14185.1	83733.8	14470.8	75734	25112.7	79759.2	17647.8	78805	4731.07	81313.3	10377.4	64974.8	21220
n1522	300223	64769.9	248846	8611.48	239481	34206	269110	24703.2	261204	67861.3	260500	33440.6	305804	56627.7	326541	55646.5
n1523	79839.5	15289.1	89157	14774.5	93568.8	21091.7	82057.2	18417.4	85439	27953.6	100708	19178.6	110877	16833.2	127489	10168.5
n1524	41670.2	27787.1	143094	10153.3	67703	33504.1	111466	33072	14529.8	10077	27784.7	11238	120092	54994.5	75421.8	15046.2
n1525	207360	138539	385606	66016.1	152613	37634.3	207075	145346	320362	126567	242335	96955	287166	86397.9	143360	38184.3
n1526	79884	33672.7	361853	73374.1	138196	46232.7	238976	86617.2	42820.8	18444.7	76027	38689.9	236425	109228	211924	16334.2
n1527	289794	196057	910126	118877	403222	171285	728644	183889	166608	130337	253355	153873	751977	461948	897076	193743
n1528	55418116	1.57413e+07	92078572	1.30616e+07	63828612	1.18717e+07	84494236	1.03269e+07	42817591	1.29476e+07	51396043	1.06343e+07	8.25388e+07	1.73234e+07	121450534	1.26784e+07
n1529	774642	130245	578592	67384.6	768432	168903	732513	114278	804132	227837	764556	134748	840189	222169	1.05904e+06	97631.6
n1530	664716	238314	616510	56935.8	506037	46332.1	606177	47769.9	476562	112593	458709	54768.3	519741	196288	790086	82759.6
n1531	281665	43430.4	267150	37652.9	274870	23945.9	278594	44851.3	239608	26949.5	258038	17646	271280	34712.3	429662	40518.1
n1532	296272	114239	469094	58688.2	435544	77647.1	391820	84963.8	330093	90906.1	397283	71450.2	572583	128308	916690	140317
n1533	217659	58894.7	137499	53093.7	176705	27071.5	171550	40174.9	344532	335135	260141	25140	183733	28280.1	273436	36307.9
n1534	114402	37054.5	102832	37923.1	112600	7866.18	110070	43755.7	114522	6957.55	145380	19854	147368	38824.7	246300	24833.7
n1535	627838	173757	592543	50430.2	626475	57463.3	697971	242662	582905	226064	621596	81654.7	857400	170994	320528	126700
n1536	3.67697e+07	1.09727e+07	36280636	5.21686e+06	2.50817e+07	4.4108e+06	2.97724e+07	6.72893e+06	2.58529e+07	1.00238e+07	22596372	4.33911e+06	31774968	6.73707e+06	3.49057e+07	2.33971e+06
n1537	1.16737e+06	537246	1.31128e+06	172141	803430	235893	1296995	285164	770019	421930	714712	100669	1285491	621432	1.33356e+06	126413
n1538	964965	416242	556193	70431.1	485252	86620.7	556070	129672	604354	287426	478722	40956.5	573021	91466.1	643021	73742.8
n1539	522485	275416	426910	64839.8	286593	85140.4	334031	76603.9	308258	211919	213887	62108.6	358411	95767	362530	19516.6
n1540	310385	72284.6	923050	181798	814755	374377	596570	325850	303182	166221	522465	230711	976744	556085	472844	66642.2
n1541	1216110	180374	1.0797e+06	88230	1.84627e+06	514624	1.19945e+06	149066	949076	361707	1808400	307815	1354039	418410	3.07474e+06	421562
n1542	127194	58328.8	168116	56883.9	176693	40087.2	213271	22983.4	113508	19064.6	155336	54836.4	85182	42005.1	142646	52533.6
n1543	95704.2	120603	521221	334848	288704	325667	209068	117213	76560.2	94231.6	114087	173833	245402	222033	33469	15101.1
n1544	5325.25	4846.7	#DIV/0!	#DIV/0!	14489	#DIV/0!	7468	#DIV/0!	8583.67	10358	4884.5	2348.3	2359	#DIV/0!	13558	#DIV/0!
n1545	4.43698e+06	1.66597e+06	3.97545e+06	124910	4.17053e+06	632609	4.47925e+06	802008	3.78745e+06	1.37324e+06	4.02951e+06	1.08683e+06	4.80925e+06	196652	4.43761e+06	652687
n1546	3.07399e+07	8.93407e+06	2.77356e+07	774610	2.84275e+07	2.6097e+06	29959385	5.43136e+06	2.63392e+07	8.06798e+06	27854754	3.38749e+06	3.05872e+07	1.82585e+06	33119110	2.43031e+06
n1547	842440	182191	849048	129457	894727	15271.5	838403	194241	810442	137939	989223	128415	1.05275e+06	41998.7	1.29845e+06	110668
n1548	1.32331e+07	3.95327e+06	7.92519e+06	374458	1.04717e+07	962592	9.4829e+06	4.33444e+06	1.16881e+07	2.54068e+06	13951588	737758	1.26021e+07	2.1558e+06	16080905	1.71707e+06
n1549	842296	182377	847888	129249	894727	15271.5	838403	194241	812538	136689	989223	128415	1.05275e+06	41998.7	1298529	110672
n1550	217918	56343.9	215721	34375.9	233580	29476.9	206022	48904.9	199944	42825.7	233873	24041.5	197697	22952.5	242585	29478.1
n1551	15184	10279.9	28432.2	29863.4	15149	12609.3	22627.2	21515.3	7048.67	7879.7	4757.25	2995.59	18380.3	20112.1	60483	18057.6
n1552	5.00413e+07	2.72901e+07	141028144	1.52679e+07	64771255	2.45723e+07	105876960	2.36907e+07	2.63922e+07	1.89884e+07	41805792	2.09454e+07	9.89311e+07	5.01349e+07	107646554	1.45799e+07
n1553	6.25215e+06	605883	1.68879e+07	3.39715e+06	10134123	1.76469e+06	13783955	3.60134e+06	4.80986e+06	1.80791e+06	7386509	1.64063e+06	14652586	5.71558e+06	1.83145e+07	1.22509e+06
n1554	5490414	2.94306e+06	1.17589e+07	1.37472e+06	6262518	2.50465e+06	10904652	3.09725e+06	3.09659e+06	2.16028e+06	4.51128e+06	1.92565e+06	8.49689e+06	3.75441e+06	8.6176e+06	1.25044e+06
n1555	1.36842e+06	765735	471652	50406.3	716852	140647	725769	420491	880459	574696	736574	198876	333599	152294	341394	65121.8
n1556	1.98098e+06	742662	3.75861e+06	1.70561e+06	2.59759e+06	2.03756e+06	2.82716e+06	1.72506e+06	2.38368e+06	1.57095e+06	3249532	600463	5374974	2.67305e+06	20177076	3.53808e+06
n1557	903509	456988	450884	47021.4	493237	109079	432687	183273	520340	192130	567227	64748.7	507152	190805	644213	117005
n1558	4.1669e+06	2.22272e+06	3.2597e+06	521011	2229441	666295	2716705	535139	2.31463e+06	1.45299e+06	1.85156e+06	449177	2.60027e+06	813375	3.01654e+06	137566
n1559	2492912	1.06009e+06	1.94135e+06	238779	1.44975e+06	369195	1700814	530325	1.56538e+06	795332	1.2174e+06	280172	1771782	239591	2193133	190493
n1560	1797135	974300	1.20007e+06	244486	1.00958e+06	212389	1.1926e+06	284477	1.2878e+06	445028	1006118	130102	1174697	194534	1290597	148166
n1561	1.43309e+06	770086	875608	179450	713838	159946	818858	242140	756292	422137	640820	94488.2	732785	228742	847019	53860.5
n1562	4.16677e+06	2.22257e+06	3.2597e+06	521011	2.22972e+06	667074	2.71653e+06	534870	2.31984e+06	1.4491e+06	1.84536e+06	448998	2.60027e+06	813375	3016379	137294
n1563	58081.5	61558.8	349460	193507	308176	274417	172440	87800.9	81866.5	82204.7	83024.2	133964	169262	152791	13909.7	7834.1
n1564	248104	94972	185476	17745.2	180644	16015.5	230928	66095.8	234226	15809.1	185736	43821.1	168266	26717.1	175431	21768.2
n1565	#DIV/0!	#DIV/0!	475	#DIV/0!	#DIV/0!	#DIV/0!	#DIV/0!	#DIV/0!	2529	#DIV/0!	2706	#DIV/0!	15237	#DIV/0!	187	125.865
n1566	300911	77311.7	494639	82464.8	363810	34277.7	485206	174962	237907	92635.6	221468	51482.2	402470	170328	430265	72384.7
n1567	63197.2	64911.8	4583.5	2839.03	22101	21264.1	14509	#DIV/0!	29875.3	27875.4	18050	15776.3	3417.5	915.703	2589	#DIV/0!
n1568	150434	95777.3	83063.8	17246.9	64137.8	18657.3	92356.8	24513.8	82923	38328.2	56737.5	9470.57	30665.7	18141.2	21816.2	13549.1
n1569	780600	472985	326890	92890.2	378290	120360	582132	120702	567992	210338	412670	108201	280236	122161	210832	88821.4
n1570	306542	194001	191968	61490.1	133225	36928.5	461406	219041	161318	61642.8	206142	102999	256088	161656	76947	23206.9
n1571	68996.2	30019.9	60619.5	35282.3	132854	37081.5	140879	52446.3	58883.2	30791.4	176790	54104.8	148588	141126	169706	26298.4
n1572	244883	36244.7	189872	21155.8	224290	24551.4	210906	75326.7	213589	18024	213134	29289.9	216739	32350.9	302338	29872.3
n1573	2.20519e+06	150219	2242006	253129	2.1442e+06	274518	2.43233e+06	129378	1.83549e+06	216212	1825047	346642	2.33702e+06	151125	1423207	260387
n1574	2765041	2.04936e+06	1613904	264981	1.31339e+06	319369	1.90589e+06	243342	1.53261e+06	505795	1148485	360438	985827	383295	972597	199274
n1575	632578	92554.9	473283	73965.8	458007	60044.5	689488	564724	474658	240375	427991	92670.4	235538	87191.1	181208	84130.5
n1576	528378	246144	413970	60321.7	346659	49289.8	577526	271466	664301	237313	484332	166236	325190	63389.4	301372	73662
n1577	187482	34732.1	106770	13019.2	119453	50322	115355	10825.7	128711	23426	144028	46099.3	152311	38073.5	297663	38966
n1578	243030	35291.2	178346	34468.2	205476	39694.4	253646	91903	270185	28986.6	250381	69173.7	153655	6805.73	160252	27297.8
n1579	1.11099e+06	848195	796548	231149	613210	188617	592304	280873	672208	589343	537491	147593	790866	415399	742444	92230.3
n1580	2464855	1.22535e+06	2422991	399621	1.36779e+06	350957	1.92255e+06	605823	1.17614e+06	795496	1.13031e+06	323542	1699869	559545	1.89423e+06	34825.9
n1581	1.5582e+06	606139	1.46069e+06	207545	951978	266329	1.32333e+06	249174	1.05095e+06	662436	848515	220106	1.28695e+06	430470	1781169	288092
n1582	512888	295939	245879	48780.4	234348	37887.8	267170	67454.4	313598	116274	242808	39248.1	276558	55482.7	324974	43780.6
n1583	427362	236761	560685	114760	314052	157194	429330	56087.2	404063	274579	241267	94627.8	418706	203534	595604	106254
n1584	296224	118382	271604	36066.1	184884	67378.3	240120	30044.6	199581	134016	152320	78064.4	251634	69833.5	335389	51777
n1585	19010	14307.8	48994.8	7445.08	50225.2	19900	61727.2	38844.1	33470.5	25855.3	29930.2	12744.1	35320.3	26738.7	27861.5	5025.43
n1586	13670.5	7996.73	14064.2	3328.37	16481.8	14544.7	37855	45613.9	11930.8	7636.36	9391.67	5913.27	13283.3	6692.3	24067.5	28504.5
n1587	1.39057e+06	591458	1.4381e+06	350428	964344	412931	1441978	236756	969356	799462	1.15073e+06	221694	1.38464e+06	579642	2716815	720483
n1588	635826	217764	463463	85413.3	371105	89081.5	473819	93093	493649	272791	436389	49857.9	541891	73733.7	814525	177179
n1589	1579061	641812	1.53537e+06	448536	867229	196420	2.05042e+06	1.71554e+06	1.23388e+06	399107	648672	45142.1	841901	344023	947474	213980
n1590	624371	173748	685018	238248	475222	198288	676995	104971	520595	217154	484278	86429.8	630176	277170	653349	188573
n1591	365710	157589	359777	55761.6	226688	57752.7	418984	122812	342941	114154	225404	28053.5	195765	96687.2	193000	32096.6
n1592	1136090	403066	754854	68142.7	1.43674e+06	432864	1.29208e+06	763892	634895	89267.2	1.17937e+06	334998	1119196	625495	945100	273254
n1593	482247	251975	317382	75441.7	301030	99726.1	291147	86273.8	316830	228454	374559	117479	261121	95732.2	467028	65809.6
n1594	871848	68886.6	674759	149200	656625	10971.5	681368	270220	795243	362315	975343	237430	753006	198897	1084272	387783
n1595	45352.2	22148.9	45381	12580.5	30125.2	24845.1	28229.5	12209.2	25603.8	15533.3	21168	11872.3	37575	10578.5	39534.8	22364.4
n1596	74533	18585.8	34874.8	7360.83	57108.5	22400.6	46863.2	12746.6	86781.8	28657.9	60201	8610.65	81424.3	19568.4	101778	20445.4
n1597	762422	243288	303703	40240.5	503865	108847	351161	110754	569743	121393	557626	129967	526134	96861.9	686704	96626
n1598	60236.5	8958.41	42304	17815.4	44041.2	24336	42850	19179.8	56251.5	12445.5	63779.5	25479.7	28528.7	17231	56490.5	17106.2
n1599	3967.67	4247.65	5717	4646.67	14148	12774.3	8273.25	6617.42	15914.7	13390	27568.8	18484.9	16099.3	17687	94355	10215.5
n1600	31956.5	16334.3	15377.2	9689.38	46014.8	26134.8	25968.3	10136.8	75053	44923.4	81621.5	29052.4	73349	56870.1	87700	9613.31
n1601	135598	29366.3	63273	36551.7	105268	14053.6	97790.8	48536.3	122436	38635.8	147194	25626.7	120283	12207.8	176784	64105.5
n1602	36193.8	23826.2	12330.5	4316.25	30839.5	18809.3	33472.2	19095.7	27812.8	12065	54467.2	43164.8	37389.7	8561.11	90610	54104.6
n1603	2.24316e+06	958450	1.02167e+06	407453	1.68669e+06	196243	1.48843e+06	764982	2299411	1.21382e+06	2.21448e+06	97817.4	1.91373e+06	339289	3.07384e+06	883048
n1604	69255.2	23518.4	54168.2	11402.9	63259.8	22753.7	61269.8	8490.68	92741.8	28969.7	78066.5	23156.9	46678.3	5333.38	17920.5	12710.4
n1605	217119	150068	316844	74565.1	198681	108899	228998	97810.9	255213	196951	236630	96565.2	306327	128449	694171	89558.4
n1606	214759	121775	73760	24938.7	112144	22938.2	141676	49805.7	217820	186940	176789	66292.1	176392	88239.8	111052	39028.4
n1607	239692	25522.6	225008	28181.4	232950	21193	254407	17331.3	236022	46200.8	245024	32830.1	255036	33383.6	247350	18002.1
n1608	#DIV/0!	#DIV/0!	3419	#DIV/0!	2427	#DIV/0!	#DIV/0!	#DIV/0!	#DIV/0!	#DIV/0!	#DIV/0!	#DIV/0!	#DIV/0!	#DIV/0!	2644	#DIV/0!
n1609	142506	19084.4	176514	36504.2	155693	27237.7	130758	60267.7	114516	72524.8	93373.2	24809.6	156302	23246.4	267620	56027.4
n1610	678449	404456	434608	73589.8	456345	192597	402661	165470	453860	367740	275187	50724	328358	66882.9	635492	262369
n1611	2627	#DIV/0!	#DIV/0!	#DIV/0!	#DIV/0!	#DIV/0!	2894	#DIV/0!	#DIV/0!	#DIV/0!	#DIV/0!	#DIV/0!	719	#DIV/0!	#DIV/0!	#DIV/0!
n1612	1.59337e+06	646003	874604	296764	1.39054e+06	502562	1.26543e+06	943799	2.15427e+06	2.52777e+06	1789869	915181	1.35442e+06	522607	1790009	1.09254e+06
n1613	397079	45416.3	377400	58604	432239	85723	406753	82649.4	482206	99697	508663	44902.2	444781	56945.6	568780	51708.2
n1614	97270.8	17036.2	17278.5	8508.34	82048	19633.8	19325	7625.68	54818	19788.4	73995.2	16360.5	37749.3	37897.7	68225	24894.8
n1615	80126	32672.3	191753	80937.9	153986	61798	133262	29187.8	124270	68474.5	141456	34415.5	189628	98027.9	885705	172490
n1616	270994	102357	503270	123117	308600	38260.5	407320	127855	446533	210386	472978	76104.5	390152	133760	3227	#DIV/0!
n1617	495478	117569	963452	188420	588764	82141.2	705744	205580	784014	367082	776998	79866.2	647541	326322	4923	#DIV/0!
n1618	194085	52736	167683	42827.1	141033	35874.9	177562	36706.8	176541	35225.6	167503	30392.9	156784	39806.7	121350	6722.04
n1619	251206	70969.5	201745	53232.1	250508	109774	268076	48540.4	346397	90364.5	287209	77699.9	202166	23529.5	182330	36504
n1620	2.12543e+06	995509	1.79192e+06	598737	2171020	875235	2076599	557341	2880333	965039	2.52559e+06	606010	1.71473e+06	174269	1.5267e+06	221140
n1621	127326	63414.8	120273	31282	112659	28235.1	154086	62093.3	104627	48236.5	124390	50467.4	116719	6199.11	87531	34942.2
n1622	747096	74040.3	616678	64023.7	640391	113424	590317	141238	661249	51663.6	682679	153362	648880	65030.7	669632	122031
n1623	747096	74040.3	616678	64023.7	640391	113424	590317	141238	661249	51663.6	682679	153362	648880	65030.7	669705	122091
n1624	326334	103602	172702	74932.5	217026	23218.6	188012	51845.9	350325	126238	242885	47441.6	134960	13145.1	177222	46771
n1625	26448905	5.67698e+06	18267870	4.74123e+06	23162930	5.31266e+06	2.05075e+07	2.64833e+06	31397162	9.95595e+06	26902208	4.37694e+06	17823337	3.89381e+06	8.52936e+06	2.46195e+06
n1626	4.55586e+06	4.08168e+06	3527470	2.15426e+06	2521293	1.28891e+06	4.55699e+06	774761	4199592	2.2207e+06	2714068	980115	1921652	918802	1.68406e+06	661302
n1627	2806571	2.21486e+06	1.89205e+06	1.35434e+06	1639871	817674	2433065	578561	2.71916e+06	1.40699e+06	1.55071e+06	328581	1.10388e+06	103682	858828	316922
n1628	119196	93491.6	58901.5	41312.3	34648	5496.83	120308	151920	91686	36175.5	45348.8	15188.9	26126	22341.5	2780.5	314.663
n1629	91919	19244.2	52538	23770.2	121795	60624.8	69426.8	65107.9	62376.2	27307.9	122498	22854.5	132146	54061.7	112592	10980.5
n1630	144540	73675.8	156295	23309.1	84865.8	46674.2	188733	77878.9	97190.8	38052.7	108365	44650.9	84072	58427	23103.8	5061.29
n1631	6248.25	5553.02	62264	55042.9	39408.5	61631.7	5497.5	2727.8	19056.3	21736.4	26834.8	13208.6	123700	112982	400936	192293
n1632	289602	69899.1	475532	74453.1	373782	98359.7	433289	116050	204784	95665.1	314118	127438	570030	43858	730966	154931
n1633	18420	12551.8	19029	14488.4	17495.8	23781.4	11508.8	7443.55	11140.8	5293.7	23516.5	10843.5	24185.7	5370.41	1186048	319285
n1634	6964.75	4693.98	80399	49844.2	13941.5	14089.6	5939.25	3017.93	19056.3	21736.4	26834.8	13208.6	123700	112982	326279	258587
n1635	#DIV/0!	#DIV/0!	796	#DIV/0!	#DIV/0!	#DIV/0!	#DIV/0!	#DIV/0!	#DIV/0!	#DIV/0!	#DIV/0!	#DIV/0!	#DIV/0!	#DIV/0!	#DIV/0!	#DIV/0!
n1636	122102	9255.92	140472	34998.9	138526	18080.6	127950	27564.2	224830	180515	142798	18301.2	147057	31420.6	174799	33208.6
n1637	1809267	492901	653509	115580	1.47187e+06	179629	790644	346322	1503963	405432	1.6489e+06	398934	1.26079e+06	308709	1.83206e+06	359027
n1638	393538	136701	187938	20340.2	236456	36417.9	234309	67373.1	324387	93164.1	281542	30020.7	254256	23769.7	368834	57233.5
n1639	123995	9104.24	97085.8	18330.9	140281	41817.4	111786	25687	144906	51920.4	145105	16181.5	135195	9989.81	192900	39409.1
n1640	#DIV/0!	#DIV/0!	#DIV/0!	#DIV/0!	#DIV/0!	#DIV/0!	#DIV/0!	#DIV/0!	#DIV/0!	#DIV/0!	#DIV/0!	#DIV/0!	#DIV/0!	#DIV/0!	656	#DIV/0!
n1641	400817	63678	277800	127096	225954	84391.2	291164	115976	321373	170080	356998	95726.9	233860	108956	237256	145897
n1642	288526	40783.6	238276	29515.8	245338	33824.3	206008	58353.6	237448	14737.6	253508	62962	247267	10445.8	256854	40345.3
n1643	58543.8	13524.3	44221.8	14011.9	40077.5	7683.84	58075.8	21323.6	63051.5	9594.8	49716.5	22682.5	44706.3	8406.12	32432	4332.81
n1644	366060	29301.5	253093	124347	275810	123343	230836	109741	192954	128893	203233	71302.8	344944	20096.4	269414	62346.6
n1645	222024	76197.8	165652	64124	101516	36938	114992	73833.3	109281	71811.6	84346.5	36209.2	142914	38118.5	123609	47203.7
n1646	338604	16467	309280	148533	255191	116273	192685	97113.8	193423	114006	193820	64759.4	290059	39971.5	228760	59548.4
n1647	366060	29301.5	253093	124347	275810	123343	182092	126264	192954	128893	203233	71302.8	344944	20096.4	269414	62346.6
n1648	206715	149264	71743	23483.5	67994.5	28920.3	95209.2	34444.3	147690	95301.3	99847.2	31398	61055.7	26857.4	82844.2	5476.82
n1649	6.5851e+06	1.08447e+06	8900876	3.29452e+06	7.02653e+06	1.66401e+06	7842179	887048	5.72271e+06	1.00033e+06	5580720	662300	8.66707e+06	3.0085e+06	7.91248e+06	2.1096e+06
n1650	80376.5	50743	23137.7	10405.6	26782.5	13754.4	40427.7	18863.8	42822.2	34857.9	31209.8	12565.8	23987	18651.1	54424.5	14569.8
n1651	92244	50040.1	8658	3481.73	65276.8	27181.8	20193	12939.8	57098.5	47272.5	92452	55956.2	19111.3	15545.4	46111	34699.8
n1652	#DIV/0!	#DIV/0!	#DIV/0!	#DIV/0!	#DIV/0!	#DIV/0!	#DIV/0!	#DIV/0!	#DIV/0!	#DIV/0!	1558.5	1754.33	#DIV/0!	#DIV/0!	2528.5	7.77817
n1653	4316	#DIV/0!	1228.33	1212.97	#DIV/0!	#DIV/0!	#DIV/0!	#DIV/0!	2521.5	3445.73	7331	#DIV/0!	#DIV/0!	#DIV/0!	2083	#DIV/0!
n1654	#DIV/0!	#DIV/0!	2973	#DIV/0!	#DIV/0!	#DIV/0!	79	#DIV/0!	3055	882.126	#DIV/0!	#DIV/0!	2507	#DIV/0!	2901	#DIV/0!
n1655	115683	60401	64225.5	24650.7	138644	44956.4	82236.5	24847.8	165686	98458.3	227199	66860.3	171774	92949.1	194638	23350.7
n1656	40688.2	5653.51	30200.2	4530.31	33659	11993.8	32939.2	10771.9	40105.5	4952.04	34451.2	19241.3	33745	7484.07	37792.2	8929.02
n1657	45893.8	24993.1	85634.5	8151.28	61832	15676.4	83238.8	13329.3	62254.8	33357.9	47087.8	12633.3	67575.3	36806.9	110856	27962
n1658	622378	232984	1.04688e+06	140789	883007	142738	1.20855e+06	592338	747586	220126	837722	95955.8	1.0023e+06	391933	1.61324e+06	222303
n1659	18986	15011.7	89806.2	48235.3	31525.2	14102.9	60542.8	33413.6	8954.25	6276.26	16673	12788.6	39148.3	4766.76	166577	48134.6
n1660	697196	170989	1462077	241772	924081	93203	1.18784e+06	153620	576717	141090	733380	161421	1.3917e+06	562027	1.88036e+06	175493
n1661	9111.5	8556.7	15058.8	5219.63	23585.7	16917	13674.5	3727.78	22065	13811.1	19205	24513.5	16303	11460.8	7599.67	4185.84
n1662	#DIV/0!	#DIV/0!	#DIV/0!	#DIV/0!	#DIV/0!	#DIV/0!	#DIV/0!	#DIV/0!	#DIV/0!	#DIV/0!	#DIV/0!	#DIV/0!	#DIV/0!	#DIV/0!	3012	224.86
n1663	106170	20125.4	266713	94939.3	145996	50097.2	258314	161717	85584.8	36348.4	93272.8	22277.7	217475	156846	227869	32724.2
n1664	103568	45003.7	199820	139841	94673	61491.9	237040	124936	78165.8	56486.3	68857.2	71853.4	235455	164711	140885	125868
n1665	447816	355752	698231	87519.1	563012	112624	754318	371229	396583	173588	334837	59036.8	651230	209535	608466	128059
n1666	72982.2	14308.8	79256.2	17755.3	95479.2	33911.1	72512.8	30893.4	104687	65788.8	94390.8	23777.5	90663.3	17561.1	28661.5	16541
n1667	2.49628e+06	776253	1.42946e+06	187554	2.12855e+06	917470	1.91651e+06	451728	3.89179e+06	2.40683e+06	3881742	806392	2.46392e+06	752823	4282677	673563
n1668	100124	34565.9	100110	17866	51548	13465	96551.2	24616.5	71952.2	33354.4	69278.2	22498.7	83461.3	21454	97078.2	14337.2
n1669	80	#DIV/0!	2941	#DIV/0!	#DIV/0!	#DIV/0!	#DIV/0!	#DIV/0!	2911	610.94	#DIV/0!	#DIV/0!	3647	#DIV/0!	2592	#DIV/0!
n1670	#DIV/0!	#DIV/0!	2905	#DIV/0!	#DIV/0!	#DIV/0!	#DIV/0!	#DIV/0!	#DIV/0!	#DIV/0!	#DIV/0!	#DIV/0!	#DIV/0!	#DIV/0!	#DIV/0!	#DIV/0!
n1671	74842.8	47762.5	7087.25	6187.59	77555	50170	30190	34535.6	56218.8	85079.2	91731.8	114136	6167.67	3771.45	57213.8	31510.9
n1672	144718	84345.1	25460.5	13684	143265	80228.4	50101.8	46935.3	78577	86740.1	154978	132681	21043	2137.95	55179.2	49421.4
n1673	33847.2	6323.96	96338.2	42475.1	54768	23721.7	87280.2	35200.9	58970.8	24122.4	51017	24787.6	86133	66406.3	16744.5	3905.35
n1674	12566.5	3173.94	41025	12279	26539.2	10912.6	35293.5	14432.7	10118.2	3735.72	12350	9925.05	32172	2099.25	39672.8	10163.3
n1675	18299.2	10417.6	57301.5	18184.7	34484	9039.21	49038.8	12299.2	8530.33	2648.76	9193.25	8849.41	50167.7	10660.7	53847	9940.9
n1676	10539.5	9663.04	56020.5	6151.41	36533.8	12226.6	48920	7475.41	11120	4350.04	26026.5	6084.97	53828	32490.2	44711.5	13306.6
n1677	17423.5	3751.8	48416	13667.7	31831.5	12186	48952	12465.4	8249.5	3347.98	25160.2	14006.8	42455.3	21913.1	42735.5	17799.6
n1678	18218	7042.6	59977.8	27843.7	38671	14860.1	51366.8	11109.6	16608.7	12282.4	21080	8889.13	42901.7	10038	66293.8	12364.7
n1679	24889	11565.9	78732.8	29930.3	41253.8	12817.4	62004	8169.77	17716.2	12215.4	22149	14853.6	69673.7	17546.9	83485.2	9666.47
n1680	25693.8	12655.2	81680.5	17024.3	41629	10822.2	72722.5	6256.71	9754.5	6083.89	34147	8728.41	64739	10982.1	77945	16182.4
n1681	23025.8	12561.4	89649.2	28683.9	38098.2	16487.9	73500.5	23404.4	11752.2	6654.69	19315.8	7492.24	71386.7	14305.2	80503	12467.8
n1682	28468.2	13770.1	87074	2319.26	60475.8	13857.9	76381.8	3791.28	20532.2	16130.3	44096	22986.5	74697	17276.3	102118	8374.85
n1683	41820.5	13424.7	101816	16191.1	64214.5	20895.7	94595.2	16184.3	31450.8	15539.5	46076.5	23520.2	86453	27313.1	102534	29312.1
n1684	74038.8	22151	178847	23427	90821	15437.1	124876	8356.26	53373.5	23693	83284.8	43980.2	140055	39101.7	171524	9437.25
n1685	65598.8	17975.8	152578	40849.5	101580	17909.7	113001	16114.5	38552.5	13528.9	62770	12426.7	127220	43661.9	147343	21562.6
n1686	60614.2	16270.6	179666	41610.5	111462	31609.6	132500	24135.5	47831	28496.6	77358.2	23853.3	148584	41621	140515	19626.6
n1687	67363	15586.2	144550	36654.2	100598	24462.5	97891.5	7146.69	52300.2	20076.6	70196	28202.2	112973	7745.84	119430	39243.9
n1688	#DIV/0!	#DIV/0!	#DIV/0!	#DIV/0!	#DIV/0!	#DIV/0!	#DIV/0!	#DIV/0!	81	#DIV/0!	#DIV/0!	#DIV/0!	#DIV/0!	#DIV/0!	#DIV/0!	#DIV/0!
n1689	6.7525e+06	1.03673e+06	14006851	2.27858e+06	1.0713e+07	1.21358e+06	1.03045e+07	1.50383e+06	5.31011e+06	1.20371e+06	6.32957e+06	1.84076e+06	1.28766e+07	2.22723e+06	1.42311e+07	1.17399e+06
n1690	175617332	2.16838e+07	303905912	2.99377e+07	226670276	2.16512e+07	268604680	2.00161e+07	139949546	2.69497e+07	180365772	3.28474e+07	2.75392e+08	4.68686e+07	307503136	1.15945e+07
n1691	2.52348e+07	4.05149e+06	52202845	9.1868e+06	3.32135e+07	5.78804e+06	47175815	7.83896e+06	1.92186e+07	4.60079e+06	27104321	5.21999e+06	43804440	1.00681e+07	51933449	2.85526e+06
n1692	1.86978e+06	383447	5.65559e+06	1.42183e+06	3.03902e+06	546041	3.5185e+06	1.81621e+06	1.4399e+06	363323	2.1758e+06	557673	2.98696e+06	928426	4.7867e+06	1.91894e+06
n1693	777668	421648	2775709	878884	1012367	424309	1.82962e+06	906428	424348	308085	567621	185628	1.80594e+06	1.38372e+06	1.85021e+06	297527
n1694	1.63634e+06	158096	2015409	1.56839e+06	2.20741e+06	390920	2.52517e+06	293704	1.19725e+06	159050	1710697	406051	2.42418e+06	577831	2.85079e+06	1.47513e+06
n1695	307244	29593.2	3.62186e+06	710526	1.01349e+06	1.17671e+06	2525414	293516	222880	46812.1	1.14644e+06	1.04793e+06	2.42418e+06	577831	3.59511e+06	279437
n1696	55605.2	32372.8	15750.8	4598.63	44348.2	18783.9	27609.5	13375.8	70389	18570	53915.2	9283.47	39507.3	8461.32	48054.2	16434.9
n1697	172306	53855.4	132444	28100.2	154824	21476.6	141116	36456.2	156054	100123	170953	44232.1	156722	76029.8	176913	51651.5
n1698	5.99122e+06	2.27417e+06	2895080	1.07819e+06	7.13142e+06	4.54096e+06	3.45731e+06	2.07971e+06	4.17489e+06	3.19553e+06	4.46369e+06	1.7068e+06	5398185	4.01895e+06	4.43631e+06	1.76608e+06
n1699	1.60788e+07	4.75506e+06	1.43904e+07	3.83549e+06	1.46527e+07	1.71605e+06	1.41328e+07	1.05826e+06	1.85826e+07	1.22805e+07	1.40518e+07	3.6895e+06	14455550	4.47099e+06	1.39923e+07	343346
n1700	44233	17324.1	52179.5	29802.9	58265.8	8422.89	58930	35432.3	72627.2	55693.6	66560	17325.5	94032	12221.2	95409.8	65179.8
n1701	9968.25	10659.8	38157.5	37112.5	58265.8	8422.89	24797.2	33971.4	54393.5	71458.3	53960.2	33649.9	94032	12221.2	179351	85742
n1702	183819	56430.3	144273	27827.3	131230	36350.9	141202	23555.7	181315	57635.6	138466	14966	175204	17005.4	205900	37944
n1703	264849	147339	99452.5	26986.7	167774	8327.76	90922.8	51400.9	163372	70224.4	172402	21707.1	144715	28770.5	187818	84714.8
n1704	296167	142175	330248	84064.4	204213	79165.1	227622	90998.5	205370	116801	173944	65604.5	281459	125354	288106	10821.5
n1705	202322	142571	134733	26143	98896.8	29229.1	124962	29466.3	106691	65279.9	84730.5	31869.5	99672.7	48900.8	125282	11497.5
n1706	32135.8	21710.3	46429	18225.5	28769.2	7589.39	19733.8	12727.3	16695.2	7918.27	23394.5	8738.37	31085.7	12137.7	32226	10122.9
n1707	48478	18411.4	124705	61770.1	74344.8	37316.8	83558.8	61574.6	44815	32682.3	65830	36880	200593	62538.5	352505	40604.4
n1708	#DIV/0!	#DIV/0!	2909	#DIV/0!	#DIV/0!	#DIV/0!	#DIV/0!	#DIV/0!	#DIV/0!	#DIV/0!	#DIV/0!	#DIV/0!	#DIV/0!	#DIV/0!	#DIV/0!	#DIV/0!
n1709	15268772	2.07657e+06	7544655	1.11383e+06	1.37774e+07	2.4985e+06	1.16289e+07	2.21301e+06	1.57533e+07	3.69526e+06	1.62816e+07	2.59248e+06	9.9328e+06	4.51396e+06	1.11517e+07	1.00725e+06
n1710	2.58412e+06	991236	1.88232e+06	324109	1758710	570951	1.93914e+06	458482	1.93096e+06	537592	1.64501e+06	331752	1346430	373716	2.35762e+06	204956
n1711	2.22677e+06	897773	1553203	243070	1.42133e+06	442273	1.58365e+06	277864	1.59391e+06	729893	1.19689e+06	434795	1.17996e+06	517295	1.51351e+06	162103
n1712	381821	51116.9	288638	18020.9	400518	71995.6	403468	144327	407438	67885.1	525124	127981	381435	139792	657736	84710.6
n1713	2.78322e+06	531268	3.15125e+06	3.52765e+06	2.65576e+06	445518	4406026	3.91555e+06	3.01264e+06	753508	3183864	634671	1.94783e+06	875771	2.37531e+06	220676
n1714	219502	44616.1	170121	27607.3	222246	82446.6	205037	54801.6	192322	71161.8	233447	50285.6	214977	131451	309524	49787.6
n1715	110662	26091.7	114281	25706.7	154445	45626.5	116028	24599.7	93741.5	36941.7	108474	28302.7	101771	7569.44	54947.8	8214.66
n1716	40161	16977.6	18844.5	21030.9	39282.8	28045.2	28582.2	21638.9	40055	27501.1	52537.8	21532.3	55323.3	22693.2	26055	13544
n1717	88014.5	36765.2	120133	35291.2	72756.8	31279.9	81049.5	33383.1	96347	54616.5	143429	65385.9	135621	38981.9	40109	12261.8
n1718	#DIV/0!	#DIV/0!	#DIV/0!	#DIV/0!	#DIV/0!	#DIV/0!	#DIV/0!	#DIV/0!	#DIV/0!	#DIV/0!	#DIV/0!	#DIV/0!	#DIV/0!	#DIV/0!	#DIV/0!	#DIV/0!
n1719	68796	27059.4	165605	38424	104864	19171.6	120358	17422.5	51234.8	20906.3	64742	22704.8	148930	40585.3	146043	14628.3
n1720	45706.5	27209.2	110399	14628.2	71282.2	25100.7	95385.8	20720.2	22677.2	9344.57	41228	20559.4	122858	50501.2	112688	10438.3
n1721	38696.5	18096.3	98536	10801.4	55337.5	21144.2	91051.8	7346.98	29742.8	12817.8	36226.8	18322.3	71990	20728.7	99319.5	15295.1
n1722	34136.8	13868	98052.5	14424.8	58820.8	8544.81	79831	16729	23705.5	16052.5	37098.8	11952.2	83419	16137.9	90549.8	20188.6
n1723	45299	11462.5	103924	19072	77437.2	22438	68259	24663.5	19169.2	7398.71	38616	17435.1	78279	11110.2	105971	25583.8
n1724	20092.8	9699.82	96809.8	20414.4	46432	22310.8	73123	4386.5	18142.2	9156.78	26566	12925.4	65724.7	37560.7	86297.5	8948.33
n1725	26390.5	9702.4	73614.5	18608.4	40223.5	10912.7	64929.8	15437.2	24381	13472.3	25344	15426.6	58608	9248.33	88992.2	21530.7
n1726	22120	12034.5	78307.8	29889.5	43178.2	17238.6	59547	13909.1	14574.7	4560.74	14317.8	8000.43	60219.3	7570.15	79491.2	16430
n1727	25036.8	11214.1	58848.2	14522.6	35585	6106.21	50540.8	7152.74	18612	11312.7	26867.2	17890.9	54543.3	13555.6	66235.8	21879
n1728	16293.8	11119.2	58450.5	18996.3	25579.2	13726.9	26620.2	8154.29	13714	11280.9	16034.2	6288.72	32950	9808.75	43688.8	12990.7
n1729	273599	82330.1	211417	74481.2	241422	58234.3	296225	83985.7	381456	70009.5	299204	55327.6	245682	48582.3	225993	45933.3
n1730	1.80434e+06	811668	1.37508e+06	539004	1.64262e+06	466462	1.65995e+06	480071	2442793	540940	1.98247e+06	553505	1.55526e+06	396273	1.57403e+06	423710
n1731	684182	296655	428890	116786	549076	160015	476358	94067.4	841611	135954	717712	132971	454469	100662	468375	96581.7
n1732	259564	32334.9	203476	36936.5	145855	42196	204408	40047.6	311418	60915	245605	62689.1	204009	32984.9	159918	27725.9
n1733	482175	169943	344066	61661.8	341702	116857	349683	71317.3	335734	90335.1	298076	43130.2	267195	66278.8	437994	51705.5
n1734	383818	134061	292889	37008.5	270716	68068.9	293119	51003	292100	121719	236915	69294.6	222103	103756	301136	44937
n1735	74067.8	17386.8	38086	9929.32	77753.2	19180.8	73397.8	39123	59985.5	22761.2	105900	21783.9	56366.3	28804.5	130098	11509.6
n1736	278910	80556.6	285047	41757.6	279236	129626	289908	25585.4	333066	83922.8	296675	116200	268199	27469.9	243204	11001
n1737	8.65387e+06	905893	2.21857e+07	5.19879e+06	1.44818e+07	3.46211e+06	1.70707e+07	3.77426e+06	5.98014e+06	2.80506e+06	9381256	3.97717e+06	1.92674e+07	5.12661e+06	2.24087e+07	3.33518e+06
n1738	35588862	1.19035e+07	73989700	7.4683e+06	4.35136e+07	1.26428e+07	57166994	1.04187e+07	2.1614e+07	1.43338e+07	30261733	1.36722e+07	55546212	1.95567e+07	58924437	6.51443e+06
n1739	336907	91113.8	471552	68074	532158	71014.7	465274	64867.7	374003	87845.9	526255	114396	594482	168585	536138	83007.3
n1740	5.29762e+06	1.90704e+06	3.75983e+06	412706	3.67053e+06	476629	4.33626e+06	201103	4.04482e+06	587120	3.79181e+06	269358	3342292	541620	4.23636e+06	234707
n1741	1.51106e+06	300703	966100	103474	1.27064e+06	387465	1.28796e+06	473624	1.6153e+06	484095	1250377	98340.4	1086819	123101	1.43805e+06	246709
n1742	6.08728e+06	1.09997e+06	4.47363e+06	666213	4.28962e+06	852855	5.78567e+06	1.0372e+06	4.63454e+06	1.5714e+06	4.57612e+06	517508	4331407	777083	6.53904e+06	1.10698e+06
n1743	768578	279484	460552	114655	526833	216224	543690	166187	515241	428890	606050	128029	628346	82278	252149	63606.2
n1744	299666	231158	343793	84917.1	226919	112753	596479	725775	251522	85255.3	130547	35895.6	223761	235606	143992	28729.1
n1745	56661.2	56698.8	20205	10260	35498	26158.9	96790.2	122873	53749.8	28754.2	30529.8	27870.7	12153.7	11267.3	22556.2	10023.3
n1746	308582	60440.2	230401	34552.7	274876	51182	248712	45208.2	271301	13017.7	266428	62963.7	188870	43491.2	174085	35240.6
n1747	#DIV/0!	#DIV/0!	#DIV/0!	#DIV/0!	#DIV/0!	#DIV/0!	#DIV/0!	#DIV/0!	#DIV/0!	#DIV/0!	5622	2788.83	#DIV/0!	#DIV/0!	3084.5	871.863
n1748	605594	138342	445966	109585	366122	71505	427530	127730	515006	176466	435470	101969	515292	17950.3	354250	19681.1
n1749	1.09573e+06	194629	860628	77294.7	1.06701e+06	159291	1.06098e+06	408353	1.16755e+06	458808	1.48285e+06	315654	1.52094e+06	777326	1.52911e+06	249012
n1750	381130	39119.8	293001	83706.5	422449	66863	529118	184868	346482	98984.3	487545	37469.3	553966	92236.7	238676	103515
n1751	3.27996e+06	2.19707e+06	1.58341e+06	287195	1.93418e+06	403361	1.4443e+06	483834	1.59127e+06	1.03492e+06	1615235	354693	1.80825e+06	109457	2.18933e+06	429526
n1752	11353.5	6348.13	21819.2	15248.9	16932	10019.1	14411	11700	23944.5	24254.3	28953.8	13787.9	18345.3	20126	108636	41145.3
n1753	297093	165726	359084	68561.3	136618	48251.4	267920	55288.7	143741	110734	129086	63822.6	193490	67666	240958	49503.6
n1754	604608	345007	566227	142510	360810	102088	470844	141646	358545	272349	290848	58426.7	409642	60770.6	513755	48179
n1755	#DIV/0!	#DIV/0!	#DIV/0!	#DIV/0!	2795	#DIV/0!	1357.5	1801	#DIV/0!	#DIV/0!	#DIV/0!	#DIV/0!	93	#DIV/0!	#DIV/0!	#DIV/0!
n1756	#DIV/0!	#DIV/0!	#DIV/0!	#DIV/0!	#DIV/0!	#DIV/0!	#DIV/0!	#DIV/0!	#DIV/0!	#DIV/0!	8001	#DIV/0!	562	#DIV/0!	94.5	20.5061
n1757	1.01606e+07	1.67563e+06	7.93501e+06	1.45553e+06	1.30244e+07	2.9217e+06	8.51029e+06	1.2693e+06	8658394	4.4153e+06	14360703	2.36867e+06	9.44385e+06	3.28605e+06	19059441	1.58168e+06
n1758	167880	31355.5	160420	24461	230403	68744.4	165041	13965.3	171644	69014	258542	46375.6	188827	39690.8	344010	44891.3
n1759	962303	155081	849076	104109	1.42108e+06	380256	950632	140141	750078	282753	1.37134e+06	175722	1.03455e+06	281323	2.3275e+06	298660
n1760	31434.5	24888.3	15697.5	10098.6	30347	9714.01	31871	22138.5	59200.2	19622.4	39320	14261.2	19769.7	10976.1	41428.2	18523.7
n1761	55819.8	32692	26967.2	4878.48	30062	10973.3	29565	7381.95	51732.8	48566.8	29423.2	14441.1	45997	21948.3	26747	14576.1
n1762	69701.2	46061.1	96239.5	37317.9	89412	36878.3	96049	5646.83	81001.5	33034.3	92706.8	27822.7	133696	26397.1	#DIV/0!	#DIV/0!
n1763	64057.5	25071.2	80370.5	8995.02	64418.2	29104.6	65208	9779.01	77914.2	24126.7	68688.2	27940.6	80864.3	9806.51	54299	9975.22
n1764	#DIV/0!	#DIV/0!	#DIV/0!	#DIV/0!	#DIV/0!	#DIV/0!	#DIV/0!	#DIV/0!	#DIV/0!	#DIV/0!	#DIV/0!	#DIV/0!	#DIV/0!	#DIV/0!	#DIV/0!	#DIV/0!
n1765	96470.2	38213.4	145279	25695.4	57545	25858.7	498795	851174	114378	18905.4	78324.2	31008.3	111643	81873.2	94425.8	48316.8
n1766	850720	308569	864881	290216	486168	125724	2.31148e+06	3.45652e+06	715970	147207	390772	72613.2	470914	301810	499394	142694
n1767	1541685	693326	1.25295e+06	269054	724062	220103	1884046	1.56352e+06	1.12606e+06	490016	753080	71835.6	962391	446930	1405200	226701
n1768	538522	155663	362230	107001	506370	66299.6	386220	67307.9	542328	220789	467641	126712	497853	62508	605286	110974
n1769	193795	24879.3	118352	17764.9	164169	34807	301497	385863	206476	66254.2	127636	16371.6	141530	20557	149480	15041.3
n1770	903332	206194	2.24604e+06	605951	790826	132552	2.50491e+06	2.27364e+06	1.34893e+06	491631	1.46969e+06	779707	1.00948e+06	1.18187e+06	67518.2	15784.2
n1771	1.43348e+06	903048	766282	233078	670496	184570	1.05303e+06	150614	1050670	132960	744233	236130	540306	151315	171071	31591.3
n1772	1312243	283347	865195	144135	726459	143738	950272	144460	1.09444e+06	425123	1201560	326556	961995	141545	1.76894e+06	187137
n1773	1.94059e+06	200074	1.38421e+06	261482	1.66445e+06	118920	1.64533e+06	76533.1	1.94594e+06	555661	1643558	330670	1.20566e+06	133844	680588	53081.1
n1774	647751	362998	715030	139845	533399	49497.3	865262	449024	907183	268525	629079	273352	423538	344072	404150	97926.7
n1775	2.55788e+06	730953	1.49895e+06	285092	2956487	954961	2057239	1.33054e+06	1.80355e+06	568734	2960021	403347	3.10115e+06	1.45679e+06	2.62079e+06	449625
n1776	497109	320688	293303	66605.3	229091	79625.3	265112	95080.9	220634	143950	228258	97380.7	251621	108300	207988	17123.1
n1777	3.62498e+06	2.3487e+06	1.8278e+06	374395	1.6995e+06	606207	1.79353e+06	776257	1.9471e+06	1.2324e+06	1859421	718428	1984671	878399	1.97591e+06	251927
n1778	7.21361e+06	4.38162e+06	4.64442e+06	1.19712e+06	3.94245e+06	1.52093e+06	4.36966e+06	2.12031e+06	3589920	2.21989e+06	3.75033e+06	1.86111e+06	4.69854e+06	2.19631e+06	4511915	554002
n1779	1.01212e+06	706042	623240	141462	559468	238119	543048	250786	557733	512806	496908	257969	532664	262152	560601	60627.3
n1780	220592	45934.1	272430	101595	167571	22717.4	233657	75583.8	128375	94286.3	112416	17033.3	132689	19792.1	95592.2	28466.4
n1781	#DIV/0!	#DIV/0!	89	#DIV/0!	#DIV/0!	#DIV/0!	#DIV/0!	#DIV/0!	#DIV/0!	#DIV/0!	116	#DIV/0!	#DIV/0!	#DIV/0!	2496	#DIV/0!
n1782	324289	80288.2	139834	10797.4	242043	120337	183182	55092	289434	129778	281264	55993.8	226202	73061.6	365010	31810.9
n1783	79369.2	27366.1	111880	28853.6	138460	21636.4	119506	29023.3	94892.8	15572.9	138518	15764.2	104922	35783.6	146794	51198.4
n1784	64888.5	20293.5	29418.5	7265.59	82057.8	21526	50140	20304.7	135550	89429.2	128794	56156.8	94540.3	72652.6	147771	37607.9
n1785	1.04272e+06	413933	572928	69854.6	1.52265e+06	619690	870958	272007	1.7365e+06	927238	2176608	599678	1749040	925678	2177729	65772.5
n1786	137714	20330.1	115126	23102	189400	44147.7	147083	41643.7	176586	44550.2	234521	60195.5	204940	62018.9	61824.2	18093.7
n1787	1.48435e+06	455775	1.67494e+06	265072	1.78649e+06	296020	1.697e+06	396214	1.66082e+06	622784	2488427	371735	2.68533e+06	64764.9	3.18598e+06	426292
n1788	2.09521e+06	772825	2.15037e+06	171627	2.38357e+06	437292	2286671	281144	1908166	348217	2.16655e+06	236261	2627597	564367	365076	56907.5
n1789	199289	78093.2	179087	21261.8	195378	53399.7	211149	50939.9	172058	44164.7	232971	27900.7	207361	34238.2	66186	66860.3
n1790	45212.5	16795.7	48345.8	17211.9	62490.8	19350.2	44810.5	14906.2	52405.2	21879.7	104479	38526.5	72224	34873.9	8894.25	6611.59
n1791	18784	13978.2	8675	5019.25	28574.8	15396.2	14620	3640.94	55030.8	38841	50687.5	37891.8	38710	28998.6	58042.2	13195.1
n1792	2377	#DIV/0!	3834.5	1528.06	#DIV/0!	#DIV/0!	2764	1169.46	581.333	811.695	#DIV/0!	#DIV/0!	#DIV/0!	#DIV/0!	2565.5	75.6604
n1793	67839	12943	64550.8	27638.5	100947	11624.8	65260	10694.4	73737.2	13414.8	113214	38157	98266.3	29379.6	87388.2	20121.6
n1794	2.58607e+06	213738	1415057	231893	3.03266e+06	479479	2.05735e+06	652464	3698066	1.2032e+06	3.77804e+06	875215	3.28508e+06	1.3284e+06	4.38185e+06	227606
n1795	817948	57738	424195	161594	1.0203e+06	182623	804367	300011	1596199	571227	1.68225e+06	492200	995985	474251	575242	58851.6
n1796	111072	30728.2	125911	43867.1	163302	34921.9	126804	12009	144130	36909.1	161554	20714.6	155959	24713.7	306996	104945
n1797	489936	116209	273456	76033.8	364612	136938	611584	333916	463612	162416	363054	165941	409587	162396	501958	135830
n1798	6.55116e+06	1.43626e+06	2.93708e+06	1.03284e+06	4.54235e+06	1.57961e+06	6146812	3.59278e+06	6.73292e+06	1.86345e+06	5.02043e+06	1.7588e+06	4779660	2.24625e+06	4.40564e+06	1.18029e+06
n1799	690182	466962	640983	121832	745488	246611	452451	252389	788779	330328	917994	218628	1.00392e+06	240408	963508	220847
n1800	2.90636e+06	410784	623063	315627	1436881	454436	2591856	3.86404e+06	2.69004e+06	282045	1.56224e+06	636622	857847	532792	687034	139213
n1801	883108	194585	745554	125236	782400	193403	1.02956e+06	325476	929786	291162	773630	109047	1114438	242419	1.1899e+06	269750
n1802	4640221	1.7405e+06	3431580	1.0374e+06	3.54048e+06	1.32925e+06	3.29783e+06	1.76924e+06	5.24462e+06	2.35489e+06	5.00024e+06	799269	4.7005e+06	2.20441e+06	6.80231e+06	309675
n1803	369144	80342.3	255601	23563.1	295856	45218.2	283186	58584.9	400100	130124	330485	56205	280521	22240.5	315145	28941.1
n1804	97282.2	76806	105754	47389.1	54365.5	29319.4	158091	73402	116170	67471.6	53487.5	24181	22616	10656	37237	5514.01
n1805	#DIV/0!	#DIV/0!	#DIV/0!	#DIV/0!	#DIV/0!	#DIV/0!	3145	#DIV/0!	#DIV/0!	#DIV/0!	255.5	241.123	2723	#DIV/0!	#DIV/0!	#DIV/0!
n1806	125456	41411.1	93513.8	18343.7	80579.2	35097	88845.5	24225	89453.2	46185.8	81628.8	8662.26	56136.7	9081.05	77165	9837.08
n1807	123027	62198.5	48881.5	33502.9	66471.2	26599.9	68872.2	38535.7	73925.2	61680.9	58831.8	23965	46253	32016.5	167294	31985.6
n1808	450659	198362	186913	97318.8	334550	93544	258074	48661.9	488406	194221	395405	110763	174657	121587	1220	1599.48
n1809	466203	124457	366071	136518	607792	324063	396317	159624	869064	794030	632060	240279	448774	31469.1	698681	193946
n1810	717154	80974.3	818136	143231	903289	136007	890358	142507	741270	211442	826980	118763	773922	152007	1.18781e+06	202636
n1811	96283.2	8476.39	114187	13138	108834	20229.3	120345	21105.6	95296.8	29531.4	108428	28155.1	111603	26442.1	140863	22492.5
n1812	#DIV/0!	#DIV/0!	2684	#DIV/0!	2650	#DIV/0!	#DIV/0!	#DIV/0!	2536	1.41421	110	#DIV/0!	#DIV/0!	#DIV/0!	115	#DIV/0!
n1813	79267.5	8508.66	83255.2	18199.7	78202.2	27312.4	91664.2	10922.8	68741.2	6441.12	97930.5	24019.4	128526	33265.6	135434	15257.3
n1814	62588.5	35916.8	10360.7	7593.12	41035.5	18724.9	12547.7	7216.18	64351.2	40708	54962.8	16713.2	19098.3	10931.4	19417.7	10495.9
n1815	40084.5	992.386	64255.5	11426	46604.2	18518.1	44493.2	12218.8	48921	12267.3	43700.5	12641.7	31281.3	14586.4	73706.5	25021.6
n1816	569429	280093	366996	68661.6	331346	23199.7	766633	451914	268783	76453.3	503818	464233	369549	30769	203480	19210.6
n1817	1851834	623384	1.65479e+06	108574	1.73843e+06	431862	1874307	1.05356e+06	1.97954e+06	929524	1.72312e+06	286842	2.09785e+06	860513	3.06137e+06	876047
n1818	1910864	862102	1.33476e+06	355254	2352329	821029	2.11253e+06	179695	1.73496e+06	385520	2.07816e+06	301405	2.09889e+06	913680	1.65341e+06	425242
n1819	6092284	1.97803e+06	9.60109e+06	3.41075e+06	9236644	2.85265e+06	5.73089e+06	696874	4124601	455333	4.6984e+06	1.44486e+06	5.78923e+06	1.872e+06	4144346	320910
n1820	475372	204270	589948	36929.7	696477	93503.4	544666	64118.5	475370	89897.2	550786	43679.4	793644	12622.9	224712	141191
n1821	348704	127631	513898	62349.3	536272	57142.9	422905	134958	217832	112313	401821	146615	330007	107560	291234	81437
n1822	296370	165017	170412	22894.7	237575	55215.3	186949	116802	350589	37480.8	259332	121414	348136	164579	257125	199198
n1823	814887	369509	685258	267435	1.02632e+06	189277	934930	110771	682739	94162.5	810619	54779.3	882447	76635.2	686557	80153.2
n1824	427666	81325.3	491974	80140.1	725694	115478	469232	47015.8	422846	96684.5	735442	182073	699103	26081.2	901338	66049
n1825	105522	41356.8	51947.8	18449.3	56870.2	8587.89	82305	12970.4	109957	39679.7	84230.8	57761.6	70075	45794.6	50510.5	17995.6
n1826	245398	92470.1	160031	30639.6	196573	49671.4	156768	32082	303622	58033.4	243896	85486.2	201825	80648.1	118918	25059.1
n1827	98495.5	32834.2	106732	49167.3	140981	53372	138658	117740	115824	30334.1	126187	53101.6	118466	12956.3	202520	40591.3
n1828	137518	59593.2	64307.5	44967.2	97791.5	50732.4	210959	298341	153562	91927.1	63130.2	22103.6	18817.7	7497.43	8200	1228.95
n1829	8223.5	5422.95	32763.2	17348.7	8108.25	4829.08	24536.2	27884.7	15837.7	6920.85	16314.5	9173.33	20487	7144.61	36842.5	15156.7
n1830	216490	150338	138545	50306.9	135308	52238.4	121226	50026.2	175052	193908	109908	44422.9	143482	48444.7	161416	47756.7
n1831	1.35054e+06	514950	538048	78431.8	950937	127462	660928	193319	989822	224897	1.02411e+06	197002	919674	103771	1249424	192115
n1832	249728	84863.8	101077	17524.5	155764	18465.1	148219	48807.2	225000	56565.5	194772	27892.6	155056	32023.7	236449	15089.8
n1833	135341	33027.1	39043.5	17600.9	69631.2	16670	65018.2	42914.3	121218	42282.8	129892	25227	81798.3	53746.2	175174	23530.3
n1834	182713	31597.6	90936.8	16915.8	182752	86848.5	123056	27407.8	216024	85738.8	211552	29447.3	160233	64928.9	230566	34736.3
n1835	35847	21848	68789.8	9405.75	67227.2	20452.5	63819.5	8489.52	40628.8	19223.7	52162.2	25593.7	72608	18292.9	121138	16159.3
n1836	814664	439127	431147	139898	693117	134172	477355	120511	1062450	143420	1002547	409424	659114	280718	623788	199580
n1837	421482	25387.3	374172	35610.3	423300	60592.1	344413	81340.1	402958	70983.3	412962	77987.6	402560	76322	534861	50575.5
n1838	293700	99962.7	158790	45767.6	397871	134804	231994	75482.6	455769	259050	564991	144077	445933	261251	569524	58354.3
n1839	#DIV/0!	#DIV/0!	#DIV/0!	#DIV/0!	3519	#DIV/0!	#DIV/0!	#DIV/0!	#DIV/0!	#DIV/0!	#DIV/0!	#DIV/0!	#DIV/0!	#DIV/0!	#DIV/0!	#DIV/0!
n1840	4166369	2.56106e+06	2.34553e+06	1.65476e+06	2.3753e+06	1.2027e+06	2.68155e+06	584984	3.83268e+06	2.5356e+06	2.92223e+06	711914	1649462	438370	1.50536e+06	386570
n1841	2.34953e+07	6.00705e+06	1.53803e+07	3.42439e+06	1.86905e+07	3.15147e+06	1.61569e+07	2.89646e+06	2.68219e+07	4.56262e+06	2.3436e+07	5.85807e+06	17745315	5.79411e+06	1.06714e+07	2.27516e+06
n1842	23495326	6.00705e+06	1.53803e+07	3.42439e+06	1.86905e+07	3.15147e+06	1.04393e+07	9.30673e+06	2.68219e+07	4.56263e+06	23435957	5.85807e+06	17745315	5.79411e+06	1.06714e+07	2.27516e+06
n1843	85231.2	56717.4	53375.2	35444.1	92518.8	54853.8	40535.5	12864.7	83907.2	39020	91021.2	13893.1	80644.7	68123.1	284428	256736
n1844	59119.5	18858.9	61211	10812.6	52311.8	9691.96	66420.5	15014	38672.8	14308.3	43663	12097.8	56669.7	4338.43	99542.2	21413.2
n1845	81457.5	19460.6	211056	32556.6	65451	32778.4	99053	49924.4	130251	36295.9	216822	122378	160770	76828.8	112715	67368.8
n1846	48866.2	30897.5	115644	24501.7	50953	18205.5	139893	89324.1	53148	33349.2	135363	45983.4	138807	70080.1	218636	158366
n1847	176618	110378	45859.2	12126.1	72122.2	8229.2	80699	76614.2	111642	66976.4	109855	30517.2	63500	29858.2	129344	53580.2
n1848	126175	43173.2	42782	13763.1	82383	31880.5	51995.2	26942.8	116406	71789	127137	23232.6	63296	32122.6	78431.2	8919.2
n1849	153418	47159.8	22608.5	2205.47	105256	19582.7	30069.5	6563.28	93443.8	41366.4	87300.2	22361.5	26271.7	11422.6	50766.8	16847.6
n1850	65087.2	16525.4	37062	8560.76	93342.2	21828	49152	26369.5	129318	64790.3	151620	47717.9	108959	71190.8	135953	15410.9
n1851	1.18442e+06	182466	676305	124489	1.63414e+06	320621	1.00514e+06	430812	2.31051e+06	1.22644e+06	2.68336e+06	674452	1.8591e+06	1.08876e+06	2.82453e+06	226628
n1852	34634.2	13047	7641	10598.1	70567	61255.2	27970.5	11648.5	135880	93730.6	81609.2	35665.7	53160	44264	81536.8	42942.7
n1853	49385.8	31131.2	8004.33	11649.6	49242	28439	12165.5	15163.9	103556	76427	94791.2	58378.7	51968.3	41811.8	71503.8	18249.2
n1854	21759.5	11463.7	30610.2	8033.99	37538.5	16981.2	29999.5	15810.3	35049.2	15214.4	43227.5	16122.4	58737	4343.33	69519	15859.9
n1855	114162	4594.49	98679.2	19211.3	112556	12732.8	87553.5	21338.3	100887	17754.7	102444	21007.1	118179	19208.4	131737	18384.4
n1856	8519	3503.17	19185.7	14578.2	4904	2145.36	7097.25	4794.66	26033.8	21774.6	21436.7	13426.3	7220	4178.68	16404.5	11853.3
n1857	58505.2	13206.9	23422	4270.44	54263.8	26932.3	26179.8	12433	102365	42827.4	108902	49061.3	65096.3	41031.4	71466.8	12954.8
n1858	74795.5	20142.3	61545.8	14467.9	108755	22646	61325.2	11326.7	90066.5	14711.7	124759	24392.3	90588	8564.3	122446	4328.25
n1859	2.17256e+06	197669	2.36636e+06	131598	2.26532e+06	181563	1.89716e+06	508385	2.0187e+06	707012	2.2917e+06	155431	1934988	570075	2.82659e+06	199182
n1860	74562.7	48298.4	52901.5	24644.5	17542.5	17170.8	296801	515395	88120	86780.8	13793	8716.31	43571.3	57733.3	13088	3033.95
n1861	86057	39390.6	29526.8	16834.3	121799	27255.9	105530	56036	32356	16132.8	89420.2	17617.3	74270.3	41028.7	38922.8	19017.4
n1862	124048	28925.6	140767	14608.6	126642	23027.7	146844	32955	113915	26459	125922	13283.3	171803	20650.4	215358	52296.5
n1863	419251	59022.7	409831	43868.2	498680	114118	442305	117954	522814	159283	600461	152981	417356	97883	751520	210644
n1864	93528.2	51144.6	57465.5	9705.78	56497	11780	72118.5	18129.2	53610	29900.5	59937.2	24951.7	58932	14059.6	99323.5	10903
n1865	164672	66531.7	124069	17906	136089	12544.3	115090	43922.9	127090	42610.5	135854	18412.7	148837	11829.6	100230	15303.5
n1866	199725	80974.6	63453.5	13275.9	96749.2	16048.8	78905.8	30298.1	155759	28646.2	153979	10824	113535	20141.6	240696	22856.1
n1867	17072.2	10289.4	41298	26856.3	19765	11652.3	27549.5	24657.1	29548.8	31491.1	25048.7	8919.46	21299.3	12967.4	25160.2	37740
n1868	388135	443556	2212182	1.37902e+06	1.1289e+06	1.35719e+06	850419	478007	282350	360296	482579	750941	978055	1.02674e+06	122438	18956.2
n1869	74917.2	12904.5	73138.5	26027.7	79846	30525.1	112599	73380.6	105663	47312.2	79911	9303.11	62749.3	35521.3	3836.33	1043.5
n1870	214304	34820.6	116550	18631	132459	15329.7	139248	42557.6	223300	32375	193850	51500.1	123018	45099.7	133147	38338.2
n1871	32221	16384.5	20879.8	3723.17	33686.8	4180.65	30034	12436.7	31645.8	15606.9	43322.5	10110.5	44158.7	4240.88	338143	93327.6
n1872	286501	113656	169398	27073.2	292052	56628.7	289522	84269.4	376759	179570	416788	110125	354324	28534.8	2.90252e+06	619779
n1873	574528	151591	784922	71148.8	681012	191867	756998	119900	494527	139900	735536	143314	979959	200540	958463	253672
n1874	54890.5	23094.3	52528.2	45342.5	60361.8	10868.2	87582	27503.4	35414.2	17590.9	58617.8	18221.6	80067.7	17460.9	151509	29461.7
n1875	594913	165403	488274	205704	676820	73108.2	668269	45460.1	459454	256505	656640	57613.7	552837	275844	808065	57626.9
n1876	519589	309563	547104	141540	677969	74306.6	432559	310253	627973	103190	473839	206266	403986	285701	635662	299091
n1877	2.34817e+06	728832	6471255	2.79863e+06	2.5929e+06	538774	4.24094e+06	954258	1.9265e+06	560296	3100694	498791	4998552	1.20776e+06	9.6285e+06	3.46477e+06
n1878	38188.2	7256.37	41070	2440.85	20526.8	9885.14	45513.5	23744.4	27707.8	16697.7	22031.2	7282.48	30789	26908.6	40895.8	18389.8
n1879	467197	105789	828877	89343.9	579828	70537	673898	145620	303074	115717	396001	122613	801679	310532	837513	106800
n1880	151215	44308.5	147021	24701.6	164121	11870.6	169110	49518.2	113051	43243.4	172365	36347.6	169537	41735.4	181936	16427
n1881	216144	34510.8	451236	161423	171041	75153.1	555202	585731	272900	79426.7	124509	50090.8	228082	123481	187440	57861.9
n1882	1.91811e+07	2.60619e+06	1.07134e+07	2.99176e+06	1.95443e+07	2.17866e+06	1.40987e+07	5.12311e+06	2.13064e+07	4.62463e+06	20251840	3.29901e+06	1.43971e+07	4.53145e+06	441801	229257
n1883	2.16936e+06	464673	1.81408e+06	419756	2.80754e+06	974643	2.27381e+06	295211	3436752	2.03125e+06	3126604	181247	2834038	555737	3.39014e+06	226586
n1884	825718	145755	837889	153797	559227	117866	776638	112593	773620	127437	764267	121104	901145	287730	1.08722e+06	78293.1
n1885	317515	106073	146871	49360.9	370823	99484.7	233656	115097	433623	135896	334122	115615	205898	163587	60598.5	12284.3
n1886	185967	126251	97853.2	52360.4	170802	60891.6	126908	89998.3	126066	89189.6	158433	124574	73973.7	31835.3	179813	118851
n1887	106645	78751.7	110370	62163.2	128441	57329.2	105454	65227.5	81803.8	38114.8	111447	99413.7	70109.7	12582.3	152779	103755
n1888	54214.8	32144.5	54309.8	34800.1	76842.5	13623.8	64197	19132.8	51146	9724.54	48499.8	26674.9	38029.3	33771.7	57625.2	21657.2
n1889	200688	105550	109319	12602.4	356108	65284.9	183090	69598.9	388592	216377	441331	188490	329248	210011	165928	63900.2
n1890	196724	111925	109319	12602.4	356108	65284.9	168942	91139.3	388592	216377	369118	263935	329248	210011	131912	98782.1
n1891	1.18146e+06	165330	1179422	107697	1.25555e+06	41701.6	1255478	108685	1.06606e+06	117369	1120866	108867	1.31125e+06	91949.6	1.38395e+06	95860.6
n1892	18350	5188.95	28176.2	7735.06	22075.8	4997.75	21568.2	10567.4	7916	5581.35	13926.5	10850.8	34992.3	15028.1	43270.8	9359.52
n1893	14978.5	5501.63	42466	17775.8	27162.5	10414	29634.8	8091.54	17912	14751.7	14214	7946.32	30026.3	11071.7	57750.5	8280.94
n1894	20128.5	8216.26	48147.8	15452.6	24591.8	17927.2	38176.5	15365.9	14104.7	13348.2	15326	8972.34	39215.3	26320.6	52488	10749.1
n1895	22008.5	8830.09	47648	7808.4	34345.5	7707.32	31329.8	2900.66	10426.5	4370.93	16868	7831.33	38272.7	6129.97	54189	14501.7
n1896	25453.8	6654.43	57531.8	11906.7	40635.2	14329.4	48015.8	21768.6	13977.2	10722.9	19965	12850.7	46651.3	9134.52	62893.8	12472.3
n1897	32784.5	11748	65618	39272.5	53032.5	13468.2	65013.5	9298.17	21292	19217.4	24921.8	18925.6	66419.7	25634.5	81650.8	20695.6
n1898	36377	10161.1	65380.2	11169.3	53488	12569.8	54989.2	14840.5	19194.2	18185.4	36601	22385.1	63268.7	14900.1	69386	8971.21
n1899	31517	4424.48	70355.5	11383.4	53979.2	13996.6	61639.2	21623.2	18885.5	11400.4	33235.2	19538.8	64058.7	22263	80948	16675
n1900	59431.5	22163.7	132126	13870.2	85475.2	12090.4	116859	28013	52127.2	22407.3	57852	25797.9	125770	44122.6	145786	16856.4
n1901	56707.5	11697	113962	19598.1	67334.2	12303.6	81836.5	16561.9	29403.2	26487.5	47912.8	22554.9	87203	21404.7	115825	33638.8
n1902	53511	13823.8	106651	30631.5	92905.5	25966.1	92820	10523.8	41134.2	25997.9	65238.2	36867.7	106426	48299.2	143952	13672.9
n1903	52740	13273.4	94219.8	38182.5	78464.8	9687.55	109410	31409.4	29535.2	16166.7	66393	23480.4	115117	29499.8	124793	20765.7
n1904	9.50858e+06	3.69081e+06	9.50567e+06	1.26156e+06	7.90999e+06	1.32572e+06	9.59486e+06	526078	7.92804e+06	2.59779e+06	9093118	2.26049e+06	9233369	2.97684e+06	8.77803e+06	831951
n1905	9.98762e+06	3.69963e+06	3.65651e+07	7.26807e+06	1.66063e+07	6.01507e+06	24998516	8.82573e+06	5.77996e+06	3.52721e+06	1.00497e+07	5.19473e+06	23512542	1.00664e+07	25759710	4.18584e+06
n1906	165081092	1.95416e+07	287823772	3.13113e+07	218023496	2.9022e+07	244266008	2.8978e+07	124614286	4.45814e+07	160667090	4.69783e+07	2.61163e+08	4.72011e+07	296586240	2.65311e+07
n1907	6456145	813403	6.77847e+06	899638	4.71567e+06	845543	7.56313e+06	3.40945e+06	6.92798e+06	528602	5.09618e+06	506386	5.86478e+06	1.59821e+06	8.37823e+06	1.78227e+06
n1908	61683.8	30380	81119	7111.35	62037.2	16823.1	66446.5	11894	38082.2	8845.75	46829.2	6340.68	70331.3	25697	100044	12876.1
n1909	248996	45147.7	697270	200653	463864	81793.7	376886	225140	126897	90270.1	297225	98849.6	617190	283711	1.21974e+06	754765
n1910	724855	67893.3	735422	448522	893776	150268	1.11079e+06	192342	664261	138481	752098	269258	865061	498470	537382	370077
n1911	1.11923e+06	209053	2779049	679401	1.44846e+06	310902	2.07532e+06	461148	706041	246408	970823	266512	1.87109e+06	918640	2331756	127683
n1912	365888	79684.1	1252701	312145	585565	173259	683282	140878	189966	111274	370936	202172	759588	245541	1.17646e+06	289314
n1913	763469	214768	551232	133543	453111	50845.1	671422	184532	737266	132141	603862	35150.9	613413	59676.7	869751	54160.1
n1914	453	179.605	#DIV/0!	#DIV/0!	#DIV/0!	#DIV/0!	1642	#DIV/0!	2286.5	603.162	#DIV/0!	#DIV/0!	1190.5	1586.04	3357	#DIV/0!
n1915	#DIV/0!	#DIV/0!	2527	#DIV/0!	#DIV/0!	#DIV/0!	2835	#DIV/0!	2513	#DIV/0!	#DIV/0!	#DIV/0!	#DIV/0!	#DIV/0!	#DIV/0!	#DIV/0!
n1916	154522	40616.8	251921	29133.2	181854	83007.1	195959	41865.3	146716	51281.2	109756	11176.6	177488	141264	189870	37398
n1917	1.36543e+06	875384	1.07371e+06	496678	1.31095e+06	852565	1.71825e+06	661152	1475005	727297	1.45012e+06	680778	1.04961e+06	934081	3.71489e+06	1.11139e+06
n1918	895050	132015	546026	133786	856254	51006.7	609646	194429	566770	254755	857698	159078	771405	113216	981150	179540
n1919	8.43941e+06	801363	5328008	1.11703e+06	7.00053e+06	1.15632e+06	5.67221e+06	173858	6.54354e+06	2.78991e+06	4.73747e+06	1.08497e+06	6749595	2.39202e+06	6786735	419545
n1920	1.12336e+06	164229	1.07192e+06	156620	1.24382e+06	229722	1.08262e+06	217562	998203	170201	1.28839e+06	138624	1248354	146398	1177536	81397.7
n1921	222600	63161	183462	40017.4	235480	123313	179636	62135.4	230684	56458.1	203885	27213.7	239919	28662.6	281244	51323.2
n1922	133573	83454.7	24570	12634	89293.8	27309.9	51971.5	44129.1	63471.5	41823.5	90442	70320.2	16462	1727.8	73232.2	50424.3
n1923	203476	102499	125457	26193.7	239648	65018.9	157102	22849.3	157203	98080.8	232684	157164	96494.3	45731.6	180362	63156.6
n1924	61570.8	9362.98	120595	16148.8	89303.5	17540.1	83630	30030.3	41941	28591.9	58818.5	25671.2	104292	6887.25	144520	25873.8
n1925	59650	17798.7	112014	16288	76748	26658.3	90496.8	18509.1	38601	36782.5	58229.2	36506.1	100644	19578.8	131588	9401.49
n1926	30775	6505.89	59535.2	19628.5	54843.2	17817	41946	20859.1	17409	10831.8	30986	20789.7	68393.3	23516.5	71903.5	14793.5
n1927	24010.8	8931.88	58827.8	12890.3	42886.8	25144.7	50479.8	15898	8993.67	8182.38	24500.8	16881.1	54428.3	12372	66183.2	12226.1
n1928	29226.2	6774.75	46003.8	8197.42	48279.2	13689.7	38681.2	11272.3	11795	12250.3	21026.8	19380.8	51957.7	4474.4	52966.2	18216.7
n1929	#DIV/0!	#DIV/0!	#DIV/0!	#DIV/0!	66	#DIV/0!	2655	#DIV/0!	#DIV/0!	#DIV/0!	#DIV/0!	#DIV/0!	#DIV/0!	#DIV/0!	#DIV/0!	#DIV/0!
n1930	37829126	4.35947e+06	65901330	7.24133e+06	49899716	6.69946e+06	56030809	6.80575e+06	2.81716e+07	1.02937e+07	3.65183e+07	1.08452e+07	59935108	1.07454e+07	67154809	5.80878e+06
n1931	170622	52974.3	99568.5	30836.9	92976	19889.3	121712	36972.9	152770	38722.4	105664	14833.3	109253	26243.1	177087	19050.5
n1932	61024.8	59678.6	122277	20038	104455	20925.5	100470	35261.3	50051.5	27204.4	55266.2	15181	123312	51594	83852	27587.4
n1933	5582131	230406	5.76707e+06	706522	6.31141e+06	882751	6.59284e+06	976687	5.86341e+06	1.29711e+06	6752607	126741	6404304	408441	7.28604e+06	545850
n1934	54625.5	13126.5	104520	26643.8	99790	21627.9	116133	29019.3	73698.2	18319.2	114206	20602.6	160266	27768.1	142403	28218.7
n1935	634847	36456.9	391480	165446	328204	207078	586458	518822	555800	77663.9	450408	246564	405283	166417	362767	226228
n1936	98492.5	22822.3	52558.2	40217.6	85169.8	48833	78140	22681.3	102223	28766.7	122579	73226.4	119251	53367.8	157377	53190.9
n1937	11874512	3.5162e+06	5.92232e+06	1.14373e+06	10620292	1.44501e+06	7473149	951794	12025759	3.42112e+06	10585033	1.69463e+06	8.07651e+06	1.18935e+06	9728501	1.58495e+06
n1938	1.40065e+06	510234	1.07867e+06	48352.6	983744	260720	1215445	251099	1031028	530540	1.0081e+06	116254	533912	559877	635032	299113
n1939	248221	161424	250976	8095.41	132586	45163.6	310936	182249	156096	93485.9	96812	31527	154030	85607.3	152806	36071.2
n1940	1.23605e+06	335856	1.01657e+06	227703	968372	176156	1296991	450823	1331635	552567	1.01336e+06	211780	971233	89527.6	1034013	248942
n1941	220802	32768.5	242362	38823	211623	31504.7	242026	39510.9	195793	54701.9	196614	41209.9	212151	63215	260058	21732.2
n1942	484642	83021.5	542648	46271.2	442531	23445.3	523482	62167.2	579345	268447	422585	85909.3	513245	91237	576511	35855.6
n1943	496856	170044	566423	29015.7	362823	83186	550652	139267	349787	129759	262766	14976.5	404406	199708	356965	59187.8
n1944	460798	105982	362047	52070.3	320982	151806	461962	276159	416753	328205	380643	79795.8	263140	215249	95465.8	62038.7
n1945	663250	82924	651065	84370.3	620158	134880	567598	156546	641440	143600	708899	87528	858050	94033.6	867702	97399.6
n1946	457660	326407	173162	25370.8	247714	144531	205497	60135.1	309241	194565	216188	116308	167230	202828	66516.8	9281.55
n1947	929541	316710	668152	137173	677148	194266	510615	230837	639001	298345	603492	135291	643258	242301	923566	298603
n1948	9492967	7.6226e+06	4.86862e+06	834129	5.07412e+06	1.81901e+06	4.30629e+06	1.46611e+06	5.9548e+06	6.55758e+06	3580113	1.10501e+06	4403425	1.60266e+06	5.17455e+06	1.65679e+06
n1949	1.46952e+06	943692	1.59174e+06	724269	1.38651e+06	562873	1.23239e+06	512105	1.03949e+06	946710	1.07554e+06	359216	1985132	990318	2.20108e+06	541362
n1950	6220117	5.58645e+06	1.78064e+06	714313	2.30821e+06	1.76852e+06	1.21621e+06	478135	3.6835e+06	4.62225e+06	1.38394e+06	390410	1.28079e+06	380999	1364526	318089
n1951	238422	18568.6	259646	55920.5	240007	51872.6	229535	59586.9	216549	47597.6	259222	20801.9	337196	31269.9	564231	56720.3
n1952	65393.5	28048.1	86525	46370.4	65164.8	32567.4	174284	129496	55946.2	28336.5	156833	22702.4	110792	100584	143088	123360
n1953	1.14809e+06	142910	802778	208278	987012	374658	954058	55184.6	1.03202e+06	392980	945014	172061	837926	317500	689502	181845
n1954	762015	136975	659575	145750	530052	23119.7	662097	218487	610257	299788	728500	166880	685831	148881	1.06418e+06	405825
n1955	99304.2	60543.7	131443	70769.3	160706	107218	99524	29393.8	108255	60355.6	126516	52590.5	182954	29457	234540	82003.2
n1956	220437	30172.2	152780	36986.8	241565	41098.4	215712	32572.8	246581	82769.6	291315	86146.6	217539	114863	284315	53542.7
n1957	25739.2	26705.3	168505	74029	117037	140894	114170	29788	48343	74097	61372	86760.6	118180	97532.3	58260	8700.68
n1958	289536	88830.2	150128	44883.9	177273	35687.1	236871	107017	173690	42545.2	262558	31842.5	149396	55094.5	256395	56336.5
n1959	82423	22453.5	68123.8	49053.2	51776.8	14414.7	96172.5	51082.5	93090.8	20485.2	110008	2101.3	70885	24849.6	117285	41548.5
n1960	32878	25751.1	104862	66745.7	92389.5	83708	156652	49340.9	57300.5	47835.5	102476	50224.4	89565	72384.3	136698	58718.8
n1961	75638.8	31420.3	24835	3591.53	72380.8	39311.7	54783.8	28633.1	91808.2	46910.6	128659	67772.5	89442.3	33903.7	399373	66198.9
n1962	9.38602e+06	3.68869e+06	4810489	565868	1.26741e+07	4.86276e+06	7.31033e+06	2.63132e+06	1.52948e+07	8.43541e+06	1.75933e+07	4.81332e+06	14471960	7.30899e+06	1.71857e+07	1.2967e+06
n1963	637920	237531	299078	74658.7	976070	386028	521779	158761	1.5287e+06	1.04624e+06	1.34893e+06	477863	1.1237e+06	670786	1.55545e+06	279733
n1964	408175	267540	178632	22190.8	534764	311697	214919	102745	919755	672784	1.08495e+06	490151	666116	506470	922295	165395
n1965	32800	13178.5	18211	5154.26	53796.8	24288.3	23035.8	7053.12	46201.2	16133.9	70023.8	23538.1	41023	16287.9	32569	3371.53
n1966	276553	221342	402866	43233	586097	269064	351655	94134.8	488223	115516	691966	272744	478181	127414	639643	79806.6
n1967	108962	37604	141265	39358.5	231304	61533.2	128878	24915	132226	55179.8	228682	67257.4	217322	44657.5	277601	27455.9
n1968	377031	112874	402804	43198	646888	185949	348633	99648.8	488223	115516	659950	326245	497222	94450	639643	79806.6
n1969	39007.2	20028.4	54506.2	14456.5	54994.5	12345.3	60271	16165.7	83816.2	74738.2	46059.5	6256.42	63022	7821.56	136707	109016
n1970	150874	84768.1	289545	51066.3	314233	49285.8	320412	28003.6	153753	45924.2	234680	72591.2	350518	39062	357085	51533.6
n1971	1.72732e+06	96492.5	1.7655e+06	201274	1.93391e+06	292141	2.05262e+06	299831	1813114	409150	2.11972e+06	42329	1.997e+06	123603	2.2391e+06	181280
n1972	103315	20924.1	107644	9340.33	106028	13484.9	138197	43473.6	96914.2	7337.31	108207	24858.2	199621	28474.7	265593	24162.6
n1973	1.4494e+06	640619	2.7879e+06	1.07836e+06	2.56275e+06	841944	2.03989e+06	456100	1.71201e+06	571564	2942021	495755	4.8255e+06	1.7664e+06	5.46424e+06	1.85531e+06
n1974	4.05256e+06	1.20251e+06	3.8522e+06	342363	6243894	1.4274e+06	4645585	307585	4.05133e+06	894305	5.06309e+06	1.92483e+06	5366526	794218	3.65956e+06	1.3804e+06
n1975	1258511	308571	1.54961e+06	131725	1.24475e+06	631826	1.39173e+06	259895	840185	304108	815600	142643	1374042	582950	8.31282e+06	220086
n1976	797964	304160	1.07587e+06	131251	1.17442e+06	209498	989371	186453	779135	66504.7	992981	55948.4	1.38348e+06	195561	1.91686e+06	708007
n1977	260778	74742.9	175182	16715.4	314443	84799.8	254794	31463.1	399369	188682	330822	101735	287341	68532.7	355728	35723.8
n1978	172737	38586.2	87624.2	50173.9	190576	88327.8	115752	66042.9	284344	110561	279016	76323.9	192959	111166	192481	62550.3
n1979	491446	106310	292840	85143.8	489829	67004.6	424127	113819	446622	165489	349992	203746	603092	175803	859593	122289
n1980	470448	194492	359116	88058.7	537522	156702	334930	70167.6	582800	321380	860240	513595	524118	133711	867673	138029
n1981	677244	156447	1.00183e+06	202979	938594	173675	829669	249753	612972	185926	716368	62399.4	1116422	430705	761396	507244
n1982	285181	59505.6	409415	77064.2	322272	53440.5	405736	63188	257766	43174.8	291180	50219.2	383248	47610.5	778709	110524
n1983	1.07436e+06	803764	859138	88651.4	909723	206692	1030993	269991	493142	265764	624844	178370	1021146	287289	398828	62411.3
n1984	621821	297788	462652	133999	355782	77253	652722	308314	617634	48049	436300	89668.7	307172	26612.4	130928	38020.8
n1985	832090	304864	641918	253624	552886	100477	1.02115e+06	593989	995427	130672	663454	202944	404290	61537.3	97670.5	26220.1
n1986	98062	26116.1	66350.2	24260	54867	16444.5	66312.2	8623.04	84379.5	24314.6	61010.2	12571.4	28134	8390.35	5754	3529.15
n1987	2.91961e+06	1.2155e+06	5635576	1.03826e+06	3.05787e+06	658806	7.21356e+06	4.73628e+06	3.04305e+06	1.42231e+06	6.51171e+06	1.87701e+06	6825872	3.23329e+06	7.12461e+06	5.6041e+06
n1988	239214	121617	240554	35903.5	139937	45994.3	196218	53059.9	137370	96613.6	114937	38334	179428	95170.5	169882	13919.4
n1989	257340	102436	155143	38135.2	159562	43130.3	164934	70340	177467	49261	180626	13023.2	206136	40583.8	254926	25798.6
n1990	287606	105102	110438	10973.8	205552	59476.7	148321	70404.6	263838	118398	219665	49141.7	179777	20139.4	350809	67561.6
n1991	35437.5	8697.69	23704.8	4524.24	25421	11247	29845	9397.33	39890	15935	36028.5	7560.26	42013.7	29790.6	62754.8	10416.6
n1992	50068.2	31970.5	69108.5	29114.1	69699	11517.3	83557.2	23592.4	51573.2	38415.7	58324.2	23160.1	60841	30804.6	93657.8	33265.5
n1993	42757	14093.7	18447.2	8203.62	53529.8	19964.2	43407.5	16339.6	73862	33549.4	105810	42189.7	66731.3	49938.7	70963.8	2291.99
n1994	276285	52031.1	332109	105628	384159	92583	344346	83576	161408	47058.7	288248	57626.8	458758	148641	326346	43297.1
n1995	81566	57489.3	34161.5	25312.4	91755.5	56518.6	89495.2	14542.7	167435	99789.4	119523	43351.1	122586	55900.8	149333	28875.4
n1996	332314	199524	464478	62084	532648	112841	438742	68646.9	365324	25836.2	465218	38728.5	558877	75285	789624	301060
n1997	2.06962e+06	148020	1311536	229819	1687432	172773	1.58336e+06	143560	2.40225e+06	334388	2086658	441826	1.87043e+06	181246	1.67241e+06	326177
[truncated: 1,956 more rows]

## Sheet: Table S2
Table S2. Fold change (FC), p value and putative identification of exclusive and shared up- and down-regulated metabolites on genotypes A1 and A4 on t2 (20 days under drough). A1WS UP: up-regulated metabolites exclusively on genotype A1 (compared to A4); A4WS UP: up-regulated metabolites exclusively on genotype A4 (compared to A1); A1WS/A4WS UP: up-regulated metabolites found on both genotypes; A…
Regulation	Marker ID	FC	p-value	RT	Detected m/z	Putative metabolite	Predicted adduct	Reference m/z	Predicted formula	Ontology	INCHIKEY	SMILES
A1WS UP	n3952	85.302	0.027022	5.471	1115.14	Unknown	[M-H]-	null	null	null	null	null
	n2059	36.556	0.028565	7.75	475.092	w/o MS2:(2S,3S,4S,5R,6S)-3,4,5-trihydroxy-6-[5-hydroxy-2-(4-hydroxyphenyl)-6-methoxy-4-oxochromen-7-yl]oxyoxane-2-carboxylic acid	[M+Br]-	475.088	C22H20O12	Flavonoid-7-O-glucuronides	GVEZRDBRYNJUDQ-QSUZLTIMSA-N	O=C(O)C1OC(OC2=CC=3OC(=CC(=O)C3C(O)=C2OC)C=4C=CC(O)=CC4)C(O)C(O)C1O
	n3238	23.398	0.024829	7.595	635.069	Unknown	[2M+Hac-H]-	null	null	null	null	null
	n2752	21.467	0.035597	5.469	557.068	Unknown	[M-2H]2-	null	null	null	null	null
	n3035	18.718	0.024829	8.723	603.079	w/o MS2:Quercetin; LC-ESI-QTOF; MS2; CE	[2M-H]-	603.078	C15H10O7	Flavonols	REFJWTPEDVJJIY-UHFFFAOYSA-N	OC1=CC(O)=C2C(OC(=C(O)C2=O)C2=CC(O)=C(O)C=C2)=C1
	n3680	17.113	0.019553	6.647	767.11	Unknown	[M-H]-	null	null	null	null	null
	n3080	15.362	0.014851	6.75	609.146	w/o MS2:Cyanidin-3-O-sophoroside; PlaSMA ID-1676	[M-H]-	609.146	C27H31O16	Anthocyanidin O-glycosides	SXYMMDGPXYVCER-UHFFFAOYNA-O	OCC1OC(OC2C(OC3=CC4=C(O)C=C(O)C=C4[O+]=C3C3=CC(O)=C(O)C=C3)OC(CO)C(O)C2O)C(O)C(O)C1O
	n1695	13.53	0.0069208	7.674	447.094	w/o MS2:NCGC00168934-02!2-(3,4-dihydroxyphenyl)-5,7-dihydroxy-8-[(3R,4R,5R,6R)-3,4,5-trihydroxy-6-(hydroxymethyl)oxan-2-yl]chromen-4-one	[M-H2O-H]-	447.094	C21H20O11	Flavonoid 8-C-glycosides	PLAPMLGJVGLZOV-RKNSFIPESA-N	O=C1C=C(OC=2C1=C(O)C=C(O)C2C3OC(CO)C(O)C(O)C3O)C=4C=CC(O)=C(O)C4
	n2860	13.297	0.024829	9.799	571.088	Unknown	[2M-H]-	null	null	null	null	null
	n3062	13.265	0.017153	6.58	607.13	w/o MS2:Unknown (carbon number 27); PlaSMA ID-1666	[M-H]-	607.13	C27H28O16	Unknown	0	0
	n2821	12.984	0.035339	4.654	566.073	Unknown	[M-2H]2-	null	null	null	null	null
	n3214	10.509	0.044638	6.64	631.095	w/o MS2:NCGC00385721-01![(2R,3R,4S,5R,6S)-6-[5,7-dihydroxy-4-oxo-2-(3,4,5-trihydroxyphenyl)chromen-3-yl]oxy-3,4,5-trihydroxyoxan-2-yl]methyl 3,4,5-trihydroxybenzoate	[M+TFA-H]-	631.094	C28H24O17	Flavonoid-3-O-glycosides	FOMYLMGOSTVYEE-LEENXRGASA-N	O=C(OCC1OC(OC=2C(=O)C=3C(O)=CC(O)=CC3OC2C=4C=C(O)C(O)=C(O)C4)C(O)C(O)C1O)C5=CC(O)=C(O)C(O)=C5
	n3653	8.9508	0.025771	7.148	751.115	w/o MS2:NCGC00380510-01![6-[5,7-dihydroxy-2-(4-hydroxyphenyl)-4-oxochromen-3-yl]oxy-3,4-dihydroxy-5-(3,4,5-trihydroxybenzoyl)oxyoxan-2-yl]methyl 3,4,5-trihydroxybenzoate	[M-H]-	751.115	C35H28O19	Flavonoid-3-O-glycosides	GAWOMYRLBFCSGL-UHFFFAOYSA-N	O=C(OCC1OC(OC=2C(=O)C=3C(O)=CC(O)=CC3OC2C=4C=CC(O)=CC4)C(OC(=O)C5=CC(O)=C(O)C(O)=C5)C(O)C1O)C6=CC(O)=C(O)C(O)=C6
	n2977	8.5707	0.028565	8.464	593.13	w/o MS2:tiliroside	[M-H2O-H]-	593.13	C30H26O13	0	DVGGLGXQSFURLP-VWMSDXGPSA-N	O=C(OCC1OC(OC=2C(=O)C=3C(O)=CC(O)=CC3OC2C=4C=CC(O)=CC4)C(O)C(O)C1O)C=CC5=CC=C(O)C=C5
	n1386	8.2685	0.044638	7.488	416.803	Unknown	[M-2H]2-	null	null	null	null	null
	n2408	8.1877	0.039878	5.906	513.09	Unknown	[M+TFA-H]-	null	null	null	null	null
	n3819	7.6812	0.023632	6.93	867.163	Unknown	[2M-H]-	null	null	null	null	null
	n3396	7.6178	0.027337	7.814	669.147	Unknown	[M+CH3COONa-H]-	null	null	null	null	null
	n3597	7.3761	0.024829	6.719	735.084	Unknown	[M+TFA-H]-	null	null	null	null	null
	n1957	7.3606	0.037509	7.979	465.271	w/o MS2:1-[(2E,4E)-6,7-Dihydroxy-2,4-octadienoyl]prolyl-N-methylvalyl-N2-methylalaninamide	[M+Hac-H]-	465.272	C23H38N4O6	Dipeptides	YHEIGYJZSXWHJB-MKICQXMISA-N	O=C(C=CC=CC(O)C(O)C)N1CCCC1C(=O)N(C)C(C(=O)N(C)C(C(=N)O)C)C(C)C
	n2826	7.2689	0.012687	8.011	567.115	Unknown	[M+Br]-	null	null	null	null	null
	n128	7.0494	0.024829	1.257	179.134	Unknown	[M-H]-	null	null	null	null	null
	n3091	6.8362	0.031403	5.966	611.125	w/o MS2:Unknown (carbon number 26); PlaSMA ID-1688	[M-H]-	611.125	C26H28O17	Unknown	0	0
	n3473	6.7933	0.014851	8.31	691.086	Unknown	[M-2H]2-	null	null	null	null	null
	n2824	6.7633	0.012687	7.949	567.114	w/o MS2:quercetin-3-O-pentosyl(1-2)pentoside	[M+Hac-H]-	567.107	C25H26O15	Flavonoid-3-O-glycosides	VJNZSQOMGHLDPH-UHFFFAOYSA-N	O=C1C(OC2OCC(O)C(O)C2OC3OCC(O)C(O)C3O)=C(OC=4C=C(O)C=C(O)C14)C=5C=CC(O)=C(O)C5
	n306	6.7224	0.019343	8.144	263.129	w/o MS2:abscisic acid	[M+FA-H]-	263.129	C15H20O4	Abscisic acids and derivatives	JLIDBLDQVAYHNE-YKALOCIXSA-N	O=C(O)C=C(C=CC1(O)C(=CC(=O)CC1(C)C)C)C
	n2825	6.6567	0.022754	7.791	567.114	Unknown	[M-H2O-H]-	null	null	null	null	null
	n393	6.6312	0.036122	9.8	283.025	w/o MS2:rhein	[M+K-2H]-	283.025	C15H8O6	Anthracenecarboxylic acids	FCDLCPWAQCPTKC-UHFFFAOYSA-N	O=C(O)C1=CC(O)=C2C(=O)C=3C(O)=CC=CC3C(=O)C2=C1
	n3076	6.3933	0.031403	7.929	609.125	Unknown	[M-C6H8O6-H]-	null	null	null	null	null
	n1676	6.3846	0.022309	7.014	446.576	Unknown	[3M-H]-	null	null	null	null	null
	n3804	6.3093	0.024829	1.424	857.275	Unknown	[M-H]-	null	null	null	null	null
	n1159	6.2915	0.014851	8.722	384.988	Unknown	[M+TFA-H]-	null	null	null	null	null
	n1387	6.2372	0.039878	7.49	416.868	Unknown	[M-H]-	null	null	null	null	null
	n2906	6.2309	0.014578	7.38	583.109	Unknown	[M+Na-2H]-	null	null	null	null	null
	n3675	6.1711	0.019343	6.485	765.094	Unknown	[M-H]-	null	null	null	null	null
	n3651	6.1644	0.031178	7.599	749.135	Unknown	[3M-H]-	null	null	null	null	null
	n3228	6.1427	0.043788	6.047	633.074	w/o MS2:(1R,21S,23R)-6,7,8,11,12,13,22,23-octahydroxy-3,16-dioxo-2,17,20-trioxatetracyclo[17.3.1.0?,?.0??,??]tricosa-4(9),5,7,10(15),11,13-hexaen-21-yl 3,4,5-trihydroxybenzoate	[M-2H]2-	633.073	C27H22O18	Hydrolyzable tannins	TUSDEZXZIZRFGC-ZHQJDPFESA-N	O=C1OCC2OC(OC(=O)C3=CC(O)=C(O)C(O)=C3)C(O)C(OC(=O)C4=CC(O)=C(O)C(O)=C4C=5C(O)=C(O)C(O)=CC15)C2O
	n2281	6.0168	0.038445	6.921	496.074	Unknown	[M-H]-	null	null	null	null	null
	n3783	5.991	0.024829	7.489	835.172	Unknown	[2M-H]-	null	null	null	null	null
	n556	5.9652	0.019457	8.657	301.035	w/o MS2:Bracteatin	[M+K-2H]-	301.035	C15H10O7	0	ACAAVKGSTVOIQB-BASWHVEKSA-N	O=C1C(OC=2C=C(O)C=C(O)C12)=CC3=CC(O)=C(O)C(O)=C3
	n523	5.8206	0.024829	8.727	299.02	Unknown	[M-H2O-H]-	null	null	null	null	null
	n350	5.8162	0.023211	8.724	273.041	Unknown	[M+Na-2H]-	null	null	null	null	null
	n3001	5.6463	0.04325	6.567	599.104	w/o MS2:[(2S,3R,4R,5R,6S)-2-[2-(3,4-dihydroxyphenyl)-5,7-dihydroxy-4-oxochromen-3-yl]oxy-4,5-dihydroxy-6-methyloxan-3-yl] 3,4,5-trihydroxybenzoate	[M-H]-	599.104	C28H24O15	0	KTTNFIOZYNBKEY-YIOJSCHVSA-N	O=C(OC1C(O)C(O)C(OC1OC=2C(=O)C=3C(O)=CC(O)=CC3OC2C=4C=CC(O)=C(O)C4)C)C5=CC(O)=C(O)C(O)=C5
	n1724	5.6455	0.014851	7.021	447.424	Unknown	[M-H]-	null	null	null	null	null
	n3113	5.4971	0.012687	6.192	615.098	[(2S,3R,4S,5R,6R)-2-[2-(3,4-dihydroxyphenyl)-5,7-dihydroxy-4-oxochromen-3-yl]oxy-4,5-dihydroxy-6-(hydroxymethyl)oxan-3-yl] 3,4,5-trihydroxybenzoate	[M-H]-	615.099	C28H24O16	0	PXGWEUQZDRUMRE-UNZYZCBSSA-N	O=C(OC1C(O)C(O)C(OC1OC=2C(=O)C=3C(O)=CC(O)=CC3OC2C=4C=CC(O)=C(O)C4)CO)C5=CC(O)=C(O)C(O)=C5
	n125	5.4679	0.027022	8.728	178.999	w/o MS2:Unknown (carbon number 8); PlaSMA ID-197	[M+Cl]-	178.998	C8H4O5	Unknown	0	0
	n1055	5.4641	0.018815	8.723	369.023	Unknown	[2M-H]-	null	null	null	null	null
	n1375	5.3887	0.024829	9.8	414.999	w/o MS2:Geodin Hydrate	[M+TFA-H]-	414.999	C17H14Cl2O8	Diphenylethers	MYFFDMMUGIQJQM-UHFFFAOYSA-N	O=C(O)C1=C(O)C(Cl)=C(C(Cl)=C1OC=2C(OC)=CC(O)=CC2C(=O)OC)C
	n3161	5.3356	0.03838	6.082	623.126	Unknown	[2M-H]-	null	null	null	null	null
	n3334	5.2678	0.040802	8.35	653.151	Unknown	[M-H]-	null	null	null	null	null
	n1526	5.2517	0.014851	8.723	430.994	Unknown	[M+TFA-H]-	null	null	null	null	null
	n2956	5.2071	0.034411	7.073	591.136	w/o MS2:Flavonol base + 3O, O-Hex+C6H9O4; PlaSMA ID-1618	[M-H]-	591.134	C27H28O15	Flavonol O-glycosides	ZALWWUJLKFBCQF-UHFFFAOYNA-N	O=C(O)CC(O)(C)CC(=O)OCC4OC(OC=2C(=O)C3=C(O)C=C(O)C=C3(OC=2(C1=CC=C(O)C=C1)))C(O)C(O)C4(O)
	n3005	5.1973	0.031338	6.513	599.105	w/o MS2:NCGC00169759-02![(2S,3R,4R,5S,6S)-2-[2-(3,4-dihydroxyphenyl)-5,7-dihydroxy-4-oxochromen-3-yl]oxy-3,5-dihydroxy-6-methyloxan-4-yl] 3,4,5-trihydroxybenzoate	[M-H]-	599.105	C28H24O15	Flavonoid-3-O-glycosides	JFLAOPHOUGDFGC-ILADGKKJSA-N	O=C(OC1C(O)C(OC=2C(=O)C=3C(O)=CC(O)=CC3OC2C=4C=CC(O)=C(O)C4)OC(C)C1O)C5=CC(O)=C(O)C(O)=C5
	n3283	5.1923	0.012687	5.746	641.136	w/o MS2:Flavonol base + 5O, O-Hex, O-Hex; PlaSMA ID-1776	[M-H]-	641.136	C27H30O18	Flavonol O-glycosides	FEWRYXXFMHQZRI-UHFFFAOYNA-N	O=C2C(OC1OC(CO)C(O)C(O)C1(O))=C(OC3=CC(O)=CC(O)=C23)C5=CC(O)=C(O)C(OC4OC(CO)C(O)C(O)C4(O))=C5
	n3798	5.1917	0.033305	7.56	849.188	Unknown	[M-H]-	null	null	null	null	null
	n3618	5.1677	0.018177	4.104	739.188	w/o MS2:NCGC00385249-01![(2R,3S,4S,5R,6S)-6-[(2S,3R,4R,5R,6S)-2-[5,7-dihydroxy-2-(4-hydroxyphenyl)-4-oxochromen-3-yl]oxy-4,5-dihydroxy-6-methyloxan-3-yl]oxy-3,4,5-trihydroxyoxan-2-yl]methyl (E)-3-(4-hydroxyphenyl)prop-2-enoate	[2M+Hac-H]-	739.188	C36H36O17	Flavonoid-3-O-glycosides	KAJMZANRKFVVKV-RGXKZFLBSA-N	O=C(OCC1OC(OC2C(O)C(O)C(OC2OC=3C(=O)C=4C(O)=CC(O)=CC4OC3C=5C=CC(O)=CC5)C)C(O)C(O)C1O)C=CC6=CC=C(O)C=C6
	n559	5.124	0.022309	9.802	301.036	w/o MS2:Ellagic Acid	[M-H]-	301.036	C14H6O8	Hydrolyzable tannins	AFSDNFLWKVMVRB-UHFFFAOYSA-N	O=C1OC2=C(O)C(O)=CC=3C(=O)OC=4C(O)=C(O)C=C1C4C23
	n55	5.0417	0.045043	5.306	131.072	w/o MS2:2-Hydroxy-4-methylpentanoic acid	[M-C6H10O5-H]-	131.071	C6H12O3	Hydroxy fatty acids	LVRFTAZAXQPQHI-UHFFFAOYNA-N	O=C(O)C(O)CC(C)C
	n962	4.9996	0.019425	9.8	353.029	Unknown	[M-C6H10O5-H]-	null	null	null	null	null
	n1391	4.8882	0.019457	7.223	417.082	Cyanidin-3-O-alpha-arabinoside	[M-2H]-	417.082	C20H19O10	Flavonoid-3-O-glycosides	KUCVMQMKRICXJC-UHFFFAOYNA-O	OC1COC(OC2=C([O+]=C3C=C(O)C=C(O)C3=C2)C2=CC(O)=C(O)C=C2)C(O)C1O
	n3408	4.859	0.047894	3.218	675.141	Unknown	[M-H]-	null	null	null	null	null
	n554	4.8007	0.019656	8.726	301.035	Quercetin	[M-H]-	301.035	C15H10O7	0	REFJWTPEDVJJIY-UHFFFAOYSA-N	O=C1C(O)=C(OC=2C=C(O)C=C(O)C12)C=3C=CC(O)=C(O)C3
	n3856	4.7752	0.027022	6.318	899.149	Unknown	[2M-H]-	null	null	null	null	null
	n330	4.7635	0.031403	8.73	271.025	Unknown	[M-H]-	null	null	null	null	null
	n3176	4.7513	0.024829	5.699	625.141	w/o MS2:Quercetin-3,4'-O-di-beta-glucopyranoside; LC-ESI-QTOF; MS2; CE	[M+Cl]-	625.141	C27H30O17	Flavonoid-3-O-glycosides	RPVIQWDFJPYNJM-DEFKTLOSSA-N	OC[C@H]1O[C@@H](OC2=C(O)C=C(C=C2)C2=C(O[C@@H]3O[C@H](CO)[C@@H](O)[C@H](O)[C@H]3O)C(=O)C3=C(O)C=C(O)C=C3O2)[C@H](O)[C@@H](O)[C@@H]1O
	n2116	4.7385	0.028959	7.349	479.084	w/o MS2:Myricetin-3-O-galactoside; PlaSMA ID-1336	[M-H]-	479.083	C21H20O13	Flavonol O-glycosides	FOHXFLPXBUAOJM-UHFFFAOYNA-N	C1=C(C=C(C(=C1O)O)O)C2=C(C(=O)C3=C(C=C(C=C3O2)O)O)OC4C(C(C(C(O4)CO)O)O)O
	n3837	4.7042	0.018815	6.966	881.174	Unknown	[M-H]-	null	null	null	null	null
	n3079	4.6712	0.047612	6.099	609.145	w/o MS2:Cyanidin-3-O-sophoroside; PlaSMA ID-1676	[M-C6H8O6-H]-	609.146	C27H31O16	Anthocyanidin O-glycosides	SXYMMDGPXYVCER-UHFFFAOYNA-O	OCC1OC(OC2C(OC3=CC4=C(O)C=C(O)C=C4[O+]=C3C3=CC(O)=C(O)C=C3)OC(CO)C(O)C2O)C(O)C(O)C1O
	n1392	4.6397	0.018815	7.316	417.082	w/o MS2:Unknown (carbon number 20); PlaSMA ID-1066	[M-H]-	417.082	C20H18O10	Unknown	0	0
	n3328	4.5314	0.035597	4.878	651.084	Unknown	[M+TFA-H]-	null	null	null	null	null
	n402	4.5068	0.022754	7.49	285.041	Luteolin	[M-H]-	285.04	C15H10O6	Flavones	IQPNAANSBPBGFQ-UHFFFAOYSA-N	OC1=CC(O)=C2C(=O)C=C(OC2=C1)C1=CC(O)=C(O)C=C1
	n697	4.4981	0.014135	5.891	316.023	Unknown	[M+TFA-H]-	null	null	null	null	null
	n397	4.4505	0.021295	7.491	284.033	w/o MS2:CGS 15943	[2M-H]-	284.034	C13H8ClN5O	Quinazolinamines	MSJODEOZODDVGW-UHFFFAOYSA-N	ClC=1C=CC=2NC(=N)N3N=C(N=C3C2C1)C=4OC=CC4
	n1681	4.4493	0.036634	7.017	446.754	Unknown	[M-2H]2-	null	null	null	null	null
	n3134	4.4468	0.012687	6.197	617.105	Unknown	[M-H]-	null	null	null	null	null
	n686	4.4231	0.028565	7.615	315.015	Unknown	[M+Na-2H]-	null	null	null	null	null
	n2729	4.3714	0.034897	8.023	553.135	Unknown	[M+Br]-	null	null	null	null	null
	n401	4.3674	0.022309	9.8	285.04	Luteolin	[M-H]-	285.04	C15H10O6	Flavones	IQPNAANSBPBGFQ-UHFFFAOYSA-N	OC1=CC(O)=C2C(=O)C=C(OC2=C1)C1=CC(O)=C(O)C=C1
	n1728	4.3132	0.045892	7	447.657	Unknown	[M-H]-	null	null	null	null	null
	n1905	4.2706	0.014851	6.443	463.088	w/o MS2:Delphinidin 3-galactoside; PlaSMA ID-1265	[M-H]-	463.088	C21H21O12	Anthocyanidin O-glycosides	XENHPQQLDPAYIJ-UHFFFAOYNA-O	OCC1OC(OC2=CC3=C(O)C=C(O)C=C3[O+]=C2C2=CC(O)=C(O)C(O)=C2)C(O)C(O)C1O
	n2979	4.2557	0.012687	6.623	593.151	w/o MS2:Pelargonidin-3,5-di-beta-D-glucoside; PlaSMA ID-1631	[M-H]-	593.151	C27H31O15	Anthocyanidin O-glycosides	SLCKJKWFULXZBD-UHFFFAOYNA-O	OCC1OC(OC2=CC(O)=CC3=C2C=C(OC2OC(CO)C(O)C(O)C2O)C(=[O+]3)C2=CC=C(O)C=C2)C(O)C(O)C1O
	n1409	4.2305	0.022754	7.296	418.086	Unknown	[M-H]-	null	null	null	null	null
	n1693	4.2276	0.031403	6.789	447.094	w/o MS2:Maritimetin-6-O-glucoside; PlaSMA ID-1194	[M+FA-H]-	447.093	C21H20O11	Arylbenzofuran flavonoids	SYRURBPRFQUYQS-UHFFFAOYNA-N	OCC1OC(OC2=C(O)C3=C(C=C2)C(=O)C(O3)=CC2=CC=C(O)C(O)=C2)C(O)C(O)C1O
	n1726	4.1794	0.047943	7.014	447.512	Unknown	[M-H]-	null	null	null	null	null
	n3599	4.1617	0.031178	6.921	735.086	Unknown	[M+CH3COONa-H]-	null	null	null	null	null
	n127	4.1393	0.045295	1.247	179.11	Unknown	[M-C6H8O6-H]-	null	null	null	null	null
	n3000	4.1289	0.014443	6.869	599.103	w/o MS2:[(2S,3R,4R,5R,6S)-2-[2-(3,4-dihydroxyphenyl)-5,7-dihydroxy-4-oxochromen-3-yl]oxy-4,5-dihydroxy-6-methyloxan-3-yl] 3,4,5-trihydroxybenzoate	[M-H]-	599.104	C28H24O15	0	KTTNFIOZYNBKEY-YIOJSCHVSA-N	O=C(OC1C(O)C(O)C(OC1OC=2C(=O)C=3C(O)=CC(O)=CC3OC2C=4C=CC(O)=C(O)C4)C)C5=CC(O)=C(O)C(O)=C5
	n1289	4.1196	0.022309	8.724	400.96	w/o MS2:Caloploicin	[M-H]-	400.964	C17H13Cl3O5	0	MTWNEIGWRWQLFS-UHFFFAOYSA-N	O=C1OC2=C(OC3=C(Cl)C(O)=C(Cl)C(=C13)C)C(=C(Cl)C(OC)=C2C)C
	n2114	4.0837	0.012687	5.891	479.083	w/o MS2:5,7-dihydroxy-3-[(2S,3R,4S,5R,6R)-3,4,5-trihydroxy-6-(hydroxymethyl)oxan-2-yl]oxy-2-(3,4,5-trihydroxyphenyl)chromen-4-one	[M-H]-	479.083	C21H20O13	0	FOHXFLPXBUAOJM-MGMURXEASA-N	O=C1C(OC2OC(CO)C(O)C(O)C2O)=C(OC=3C=C(O)C=C(O)C13)C=4C=C(O)C(O)=C(O)C4
	n1524	4.0512	0.028959	9.8	430.971	Unknown	[M-H]-	null	null	null	null	null
	n413	4.0388	0.031338	7.611	287.02	Unknown	[M-H]-	null	null	null	null	null
	n3081	4.0005	0.022911	6.17	609.146	w/o MS2:Quercetin 3-O-[2''-O-b-D-glucopyranosyl]-a-L-rhamnopyranoside; PlaSMA ID-1677	[M-H2O-H]-	609.146	C27H30O16	Flavonol O-glycosides	DFNXNCCYQRPZMD-UHFFFAOYNA-N	CC1OC(OC2=C(OC3=CC(O)=CC(O)=C3C2=O)C2=CC(O)=C(O)C=C2)C(OC2OC(CO)C(O)C(O)C2O)C(O)C1O
	n887	3.9723	0.036841	1.191	342.112	Unknown	[M+TFA-H]-	null	null	null	null	null
	n2130	3.953	0.028959	7.49	480.079	Unknown	[M+C2H3N+Na-2H]-	null	null	null	null	null
	n1912	3.9256	0.019343	7.716	463.089	w/o MS2:Quercetin-3-O-galactoside; PlaSMA ID-1266	[M+Cl]-	463.088	C21H20O12	Flavonol O-glycosides	OVSQVDMCBVZWGM-UHFFFAOYNA-N	O=C2C(OC1OC(CO)C(O)C(O)C1(O))=C(OC3=CC(O)=CC(O)=C23)C4=CC=C(O)C(O)=C4
	n1034	3.9234	0.014851	1.968	365.109	Unknown	[M-H]-	null	null	null	null	null
	n1177	3.9094	0.04325	1.192	387.115	w/o MS2:NCGC00169103-03_C19H18O6_Benz[3,4]anthra[1,2-b]oxirene-5,6-dione, 1a,2,3,4,5b,11,11a,11b-octahydro-10,11,11a-trihydroxy-3-methyl-	[M+FA-H]-	387.109	C19H18O6	Tetralins	KALVKBCVJGXOKE-UHFFFAOYSA-N	O=C1C2=C(CC(C)C1)C3OC3C4(O)C(O)C=5C(O)=CC=CC5C(=O)C24
	n819	3.869	0.035673	4.006	329.088	w/o MS2:Unknown (carbon number 16); PlaSMA ID-731	[M-C6H10O5-H]-	329.088	C16H14N2O6	Unknown	0	0
	n3266	3.8622	0.040802	5.356	638.597	Unknown	[M-H]-	null	null	null	null	null
	n3305	3.8574	0.0416	4.256	647.1	Unknown	[M-2H]2-	null	null	null	null	null
	n3002	3.8557	0.012687	6.803	599.104	[(2S,3R,4R,5S,6S)-2-[2-(3,4-dihydroxyphenyl)-5,7-dihydroxy-4-oxochromen-3-yl]oxy-3,5-dihydroxy-6-methyloxan-4-yl] 3,4,5-trihydroxybenzoate	[M-H]-	599.104	C28H24O15	0	JFLAOPHOUGDFGC-ILADGKKJSA-N	O=C(OC1C(O)C(OC=2C(=O)C=3C(O)=CC(O)=CC3OC2C=4C=CC(O)=C(O)C4)OC(C)C1O)C5=CC(O)=C(O)C(O)=C5
	n1674	3.7583	0.024829	7.014	446.473	Unknown	[M+Hac-H]-	null	null	null	null	null
	n703	3.7375	0.024829	7.598	317.03	Myricetin	[M-H]-	317.03	C15H10O8	Flavonols	IKMDFBPHZNJCSN-UHFFFAOYSA-N	OC1=CC(O)=C2C(OC(=C(O)C2=O)C2=CC(O)=C(O)C(O)=C2)=C1
	n1527	3.7349	0.028565	6.938	431.063	Unknown	[M+Cl]-	null	null	null	null	null
	n1680	3.7339	0.029193	7.016	446.731	Unknown	[M-H]-	null	null	null	null	null
	n1679	3.7164	0.043246	7.009	446.705	Unknown	[M+K-2H]-	null	null	null	null	null
	n2117	3.6991	0.015599	6.562	479.084	w/o MS2:Myricetin-3-O-galactoside; PlaSMA ID-1336	[M-H2O-H]-	479.083	C21H20O13	Flavonol O-glycosides	FOHXFLPXBUAOJM-UHFFFAOYNA-N	C1=C(C=C(C(=C1O)O)O)C2=C(C(=O)C3=C(C=C(C=C3O2)O)O)OC4C(C(C(C(O4)CO)O)O)O
	n3264	3.6981	0.039878	5.379	638.094	Unknown	[M-2H]2-	null	null	null	null	null
	n1682	3.564	0.014851	7.014	446.808	Unknown	[M-H]-	null	null	null	null	null
	n2923	3.5451	0.031403	7.823	585.088	Unknown	[M-3H]-	null	null	null	null	null
	n546	3.5369	0.014851	6.724	300.028	Unknown	[M+TFA-H]-	null	null	null	null	null
	n3213	3.5221	0.014443	5.591	631.094	w/o MS2:NCGC00385721-01![(2R,3R,4S,5R,6S)-6-[5,7-dihydroxy-4-oxo-2-(3,4,5-trihydroxyphenyl)chromen-3-yl]oxy-3,4,5-trihydroxyoxan-2-yl]methyl 3,4,5-trihydroxybenzoate	[M+Na-2H]-	631.094	C28H24O17	Flavonoid-3-O-glycosides	FOMYLMGOSTVYEE-LEENXRGASA-N	O=C(OCC1OC(OC=2C(=O)C=3C(O)=CC(O)=CC3OC2C=4C=C(O)C(O)=C(O)C4)C(O)C(O)C1O)C5=CC(O)=C(O)C(O)=C5
	n3004	3.5168	0.024337	7.67	599.105	w/o MS2:[(2S,3R,4R,5R,6S)-2-[2-(3,4-dihydroxyphenyl)-5,7-dihydroxy-4-oxochromen-3-yl]oxy-4,5-dihydroxy-6-methyloxan-3-yl] 3,4,5-trihydroxybenzoate	[M-C6H10O4-H]-	599.104	C28H24O15	Flavonoid-3-O-glycosides	KTTNFIOZYNBKEY-YIOJSCHVSA-N	O=C(OC1C(O)C(O)C(OC1OC=2C(=O)C=3C(O)=CC(O)=CC3OC2C=4C=CC(O)=C(O)C4)C)C5=CC(O)=C(O)C(O)=C5
	n1686	3.4464	0.019425	7.011	446.909	Unknown	[M-H]-	null	null	null	null	null
	n1692	3.4454	0.022754	7.354	447.094	Quercitrin; LC-ESI-QTOF; MS2; [M-H]-; CE	[M-H]-	447.093	C21H20O11	Flavonoid-3-O-glycosides	OXGUCUVFOIWWQJ-HQBVPOQASA-N	C[C@@H]1O[C@@H](OC2=C(OC3=CC(O)=CC(O)=C3C2=O)C2=CC(O)=C(O)C=C2)[C@H](O)[C@H](O)[C@H]1O
	n2113	3.4186	0.024829	7.726	479.077	w/o MS2:myricetin-3-O-hexoside	[M-H]-	479.077	C21H20O13	Flavonoid-3-O-glycosides	FOHXFLPXBUAOJM-UHFFFAOYSA-N	O=C1C(OC2OC(CO)C(O)C(O)C2O)=C(OC=3C=C(O)C=C(O)C13)C=4C=C(O)C(O)=C(O)C4
	n2704	3.3776	0.039878	5.301	551.177	w/o MS2:methyl (4aR,6S,7R,7aS)-4a,7-dihydroxy-7-methyl-6-[(E)-3-phenylprop-2-enoyl]oxy-1-[(2S,3R,4S,5S,6R)-3,4,5-trihydroxy-6-(hydroxymethyl)oxan-2-yl]oxy-1,5,6,7a-tetrahydrocyclopenta[c]pyran-4-carboxylate	[M-H]-	551.177	C26H32O13	Iridoid O-glycosides	YRARGBWFOYODHQ-KHTUMDHASA-N	O=C(OC1CC2(O)C(=COC(OC3OC(CO)C(O)C(O)C3O)C2C1(O)C)C(=O)OC)C=CC=4C=CC=CC4
	n1540	3.3561	0.022477	12.547	431.244	w/o MS2:Bufalin	[M-H]-	431.244	C24H34O4	Bufanolides and derivatives	QEEBRPGZBVVINN-UHFFFAOYNA-N	CC12CCC3C(CCC4CC(O)CCC34C)C1(O)CCC2C1=COC(=O)C=C1
	n1107	3.3301	0.031527	1.213	376.102	Unknown	[M-H]-	null	null	null	null	null
	n1552	3.3201	0.023	6.931	433.077	guajavarin	[M-H]-	433.078	C20H18O11	0	PZZRDJXEMZMZFD-IEGSVRCHSA-N	O=C1C(OC2OCC(O)C(O)C2O)=C(OC=3C=C(O)C=C(O)C13)C=4C=CC(O)=C(O)C4
	n1722	3.3012	0.021345	7.014	447.381	Unknown	[M-H]-	null	null	null	null	null
	n1725	3.2804	0.024829	7.011	447.482	Unknown	[M-H]-	null	null	null	null	null
	n3115	3.2739	0.029193	7.213	615.099	w/o MS2:[(2S,3R,4S,5R,6R)-2-[2-(3,4-dihydroxyphenyl)-5,7-dihydroxy-4-oxochromen-3-yl]oxy-4,5-dihydroxy-6-(hydroxymethyl)oxan-3-yl] 3,4,5-trihydroxybenzoate	[M+Cl]-	615.099	C28H24O16	Flavonoid-3-O-glycosides	PXGWEUQZDRUMRE-UNZYZCBSSA-N	O=C(OC1C(O)C(O)C(OC1OC=2C(=O)C=3C(O)=CC(O)=CC3OC2C=4C=CC(O)=C(O)C4)CO)C5=CC(O)=C(O)C(O)=C5
	n214	3.2662	0.028959	7.491	227.035	Unknown	[M-C6H8O6-H]-	null	null	null	null	null
	n1677	3.2055	0.027022	7.01	446.595	Unknown	[M-H]-	null	null	null	null	null
	n3850	3.1901	0.014443	7.01	895.193	w/o MS2:Kaempferol-3-O-glucoside; LC-ESI-QTOF; MS2; CE	[2M-H]-	895.194	C21H20O11	Flavonoid-3-O-glycosides	JPUKWEQWGBDDQB-QSOFNFLRSA-N	OC[C@H]1O[C@@H](OC2=C(OC3=CC(O)=CC(O)=C3C2=O)C2=CC=C(O)C=C2)[C@H](O)[C@@H](O)[C@@H]1O
	n1909	3.1854	0.028291	7.185	463.088	w/o MS2:Quercetin-3-O-galactoside; PlaSMA ID-1266	[M-H]-	463.088	C21H20O12	Flavonol O-glycosides	OVSQVDMCBVZWGM-UHFFFAOYNA-N	O=C2C(OC1OC(CO)C(O)C(O)C1(O))=C(OC3=CC(O)=CC(O)=C23)C4=CC=C(O)C(O)=C4
	n3499	3.1647	0.019343	6.439	701.099	Unknown	[M-2H]2-	null	null	null	null	null
	n3871	3.1564	0.019425	6.334	913.166	Unknown	[M-H]-	null	null	null	null	null
	n1877	3.1559	0.044032	7.284	461.072	(2S,3S,4S,5R,6S)-6-[2-(3,4-dihydroxyphenyl)-5-hydroxy-4-oxochromen-7-yl]oxy-3,4,5-trihydroxyoxane-2-carboxylic acid	[M-H]-	461.073	C21H18O12	0	VSUOKLTVXQRUSG-ZFORQUDYSA-N	O=C(O)C1OC(OC2=CC(O)=C3C(=O)C=C(OC3=C2)C=4C=CC(O)=C(O)C4)C(O)C(O)C1O
	n2286	3.1442	0.022754	3.547	497.13	w/o MS2:verproside	[M+FA-H]-	497.13	C22H26O13	0	DBUOUVZMYWYRRI-YWEKDMGLSA-N	O=C(OC1C2OC2(CO)C3C(OC=CC13)OC4OC(CO)C(O)C(O)C4O)C5=CC=C(O)C(O)=C5
	n1553	3.0942	0.01711	6.723	433.077	guajavarin	[M-H]-	433.078	C20H18O11	0	PZZRDJXEMZMZFD-IEGSVRCHSA-N	O=C1C(OC2OCC(O)C(O)C2O)=C(OC=3C=C(O)C=C(O)C13)C=4C=CC(O)=C(O)C4
	n1390	3.0925	0.028565	7.571	417.082	w/o MS2:Unknown (carbon number 20); PlaSMA ID-1066	[M-H]-	417.082	C20H18O10	Unknown	0	0
	n1377	3.0326	0.032223	4.726	415.068	Unknown	[2M-H]-	null	null	null	null	null
	n698	3.0326	0.01711	6.082	316.023	Unknown	[M-H]-	null	null	null	null	null
	n3486	3.0013	0.022754	1.355	695.224	Unknown	[M-H]-	null	null	null	null	null
	n1721	2.9693	0.034643	7.007	447.366	Unknown	[M-H]-	null	null	null	null	null
	n201	2.9461	0.034643	4.154	219.124	w/o MS2:Purpurogallin	[M-H]-	219.126	C11H8O5	Tropolones	WDGFFVCWBZVLCE-UHFFFAOYSA-N	O=C1C(O)=CC=CC=2C=C(O)C(O)=C(O)C12
	n1845	2.9433	0.019343	1.475	457.119	w/o MS2:Raltitrexed	[M+Na-2H]-	457.119	C21H22N4O6S	Glutamic acid and derivatives	IVTVGDXNLFLDRM-UHFFFAOYNA-N	O=C(O)CCC(NC(=O)C=1SC(=CC1)N(C)CC=2C=CC3=NC(=NC(O)=C3C2)C)C(=O)O
	n1737	2.9267	0.022911	6.083	449.072	Myricetin-3-O-xyloside	[M-H]-	449.073	C20H18O12	Flavonoid-3-O-glycosides	SBEOEJNITMVWLK-UHFFFAOYNA-N	OC1COC(OC2=C(OC3=CC(O)=CC(O)=C3C2=O)C2=CC(O)=C(O)C(O)=C2)C(O)C1O
	n545	2.8971	0.022309	7.005	300.028	Unknown	[M+Na-2H]-	null	null	null	null	null
	n1770	2.8923	0.028959	3.545	451.124	w/o MS2:Aspalathin	[M-H]-	451.125	C21H24O11	2'-Hydroxy-dihydrochalcones	VCPUQYKWJRESOC-VJXVFPJBSA-N	OC[C@H]1O[C@H]([C@H](O)[C@@H](O)[C@@H]1O)C1=C(O)C=C(O)C(C(=O)CCC2=CC=C(O)C(O)=C2)=C1O
	n533	2.8892	0.00016736	3.943	299.078	w/o MS2:Benzoic acid + 1O, O-Hex; PlaSMA ID-595	[M-H]-	299.078	C13H16O8	Phenolic glycosides	TZPBMNKOLMSJPF-UHFFFAOYNA-N	O=C(O)C2=CC=CC=C2(OC1OC(CO)C(O)C(O)C1(O))
	n1389	2.8633	0.024829	7.489	417.082	Kaempferol-3-O-arabinoside	[M-H]-	417.083	C20H18O10	Flavonoid-3-O-glycosides	RNVUDWOQYYWXBJ-UHFFFAOYNA-N	OC1COC(OC2=C(OC3=CC(O)=CC(O)=C3C2=O)C2=CC=C(O)C=C2)C(O)C1O
	n1911	2.8602	0.024829	7.383	463.089	w/o MS2:Quercetin-3-O-galactoside; PlaSMA ID-1266	[M-H]-	463.088	C21H20O12	Flavonol O-glycosides	OVSQVDMCBVZWGM-UHFFFAOYNA-N	O=C2C(OC1OC(CO)C(O)C(O)C1(O))=C(OC3=CC(O)=CC(O)=C23)C4=CC=C(O)C(O)=C4
	n1514	2.8386	0.032223	2.935	429.035	Unknown	[M+Cl]-	null	null	null	null	null
	n3880	2.8197	0.018815	6.346	927.182	w/o MS2:Myricitrin; LC-ESI-QTOF; MS2; CE	[2M-H]-	927.184	C21H20O12	Flavonoid-3-O-glycosides	DCYOADKBABEMIQ-OWMUPTOHSA-N	C[C@@H]1O[C@@H](OC2=C(OC3=CC(O)=CC(O)=C3C2=O)C2=CC(O)=C(O)C(O)=C2)[C@H](O)[C@H](O)[C@H]1O
	n1720	2.8145	0.039201	7.011	447.343	Unknown	[M-H]-	null	null	null	null	null
	n1683	2.8132	0.024337	7.012	446.828	Unknown	[M-2H]2-	null	null	null	null	null
	n1719	2.8101	0.039201	7.015	447.282	Unknown	[M-H]-	null	null	null	null	null
	n1684	2.8087	0.01711	7.012	446.86	Unknown	[M-H]-	null	null	null	null	null
	n530	2.7758	0.018177	4.179	299.077	w/o MS2:Benzoic acid + 1O, O-Hex; PlaSMA ID-595	[M+Hac-H]-	299.078	C13H16O8	Phenolic glycosides	TZPBMNKOLMSJPF-UHFFFAOYNA-N	O=C(O)C2=CC=CC=C2(OC1OC(CO)C(O)C(O)C1(O))
	n1927	2.7695	0.038867	6.343	463.446	Unknown	[M+Br]-	null	null	null	null	null
	n3003	2.7185	0.024829	8.024	599.105	w/o MS2:[(2S,3R,4R,5R,6S)-2-[2-(3,4-dihydroxyphenyl)-5,7-dihydroxy-4-oxochromen-3-yl]oxy-4,5-dihydroxy-6-methyloxan-3-yl] 3,4,5-trihydroxybenzoate	[M-C6H10O4-H]-	599.104	C28H24O15	Flavonoid-3-O-glycosides	KTTNFIOZYNBKEY-YIOJSCHVSA-N	O=C(OC1C(O)C(O)C(OC1OC=2C(=O)C=3C(O)=CC(O)=CC3OC2C=4C=CC(O)=C(O)C4)C)C5=CC(O)=C(O)C(O)=C5
	n1685	2.7123	0.032223	7.014	446.894	Unknown	[M-H]-	null	null	null	null	null
	n3393	2.6639	0.028565	4.431	669.096	Unknown	[M-C6H8O6-H]-	null	null	null	null	null
	n1723	2.6563	0.019528	7.016	447.404	Unknown	[M-H]-	null	null	null	null	null
	n331	2.6482	0.029193	7.006	271.025	Unknown	[M-H]-	null	null	null	null	null
	n967	2.6205	0.023704	3.705	355.067	w/o MS2:Coumaroyl + C6H9O8 (isomer of 843, 844, 845); PlaSMA ID-846	[M+K-2H]-	355.066	C15H16O10	Glucuronic acid derivatives	LWEUFDJHDOPWFE-UHFFFAOYNA-N	O=C(OC(C(=O)O)C(O)C(O)C(O)C(=O)O)C=CC1=CC=C(O)C=C1
	n277	2.6002	0.024829	7.004	255.03	w/o MS2:Purpurin - CASMI2016 Category 1 - Challenge 18	[M-H]-	255.03	C14H8O5	Hydroxyanthraquinones	BBNQQADTFFCFGB-UHFFFAOYSA-N	O=C1C=2C=CC=CC2C(=O)C=3C(O)=C(O)C=C(O)C13
	n1896	2.5837	0.028565	6.342	462.733	Unknown	[M-2H]2-	null	null	null	null	null
	n286	2.5741	0.043246	7.482	257.046	w/o MS2:norlichexanthone	[M-H2O-H]-	257.046	C14H10O5	Xanthones	AQZHBCDRWFMXIN-UHFFFAOYSA-N	O=C1C=2C(O)=CC(O)=CC2OC3=CC(O)=CC(=C13)C
	n1899	2.5501	0.019343	6.349	462.814	Unknown	[M-2H]2-	null	null	null	null	null
	n1895	2.5402	0.028959	6.343	462.695	Unknown	[M-H]-	null	null	null	null	null
	n1554	2.5124	0.035597	6.993	433.077	w/o MS2:avicularin	[M-H]-	433.078	C20H18O11	0	BDCDNTVZSILEOY-UXYNSRGZSA-N	O=C1C(OC2OC(CO)C(O)C2O)=C(OC=3C=C(O)C=C(O)C13)C=4C=CC(O)=C(O)C4
	n1900	2.5107	0.035657	6.348	462.842	Unknown	[M-2H]2-	null	null	null	null	null
	n309	2.5088	0.024829	3.701	265.036	Unknown	[M-H2O-H]-	null	null	null	null	null
	n250	2.4705	0.041719	7.005	243.03	w/o MS2:alpha-L-(-)-Fucose 1-phosphate bis(cyclohexylammonium) salt	[M-H]-	243.028	C6H13O8P	Monosaccharide phosphates	PTVXQARCLQPGIR-KGJVWPDLSA-N	C[C@@H]1O[C@@H](OP(O)(O)=O)[C@@H](O)[C@H](O)[C@@H]1O
	n332	2.4669	0.031403	6.345	271.025	Unknown	[M+K-2H]-	null	null	null	null	null
	n1687	2.4655	0.037619	7.01	446.928	Unknown	[M-H]-	null	null	null	null	null
	n3276	2.4614	0.028959	1.342	639.198	w/o MS2:isosakuranetin-7-O-neohesperidoside; PlaSMA ID-1771	[M+TFA-H]-	639.193	C28H34O14	Flavonol O-glycosides	NLAWPKPYBMEWIR-UHFFFAOYNA-N	COC1=CC=C(C=C1)C1CC(=O)C2=C(O1)C=C(OC1OC(CO)C(O)C(O)C1OC1OC(C)C(O)C(O)C1O)C=C2O
	n2478	2.4462	0.034643	1.283	521.172	w/o MS2:NCGC00385411-01_C24H28O10_Spiro[furan-3(2H),1'(4'H)-naphthalene]-4'a,5'(5'H)-dicarboxylic acid, 6'-(acetyloxy)-5-(3-furanyl)-4,5,6',7',8',8'a-hexahydro-5'-hydroxy-2'-methyl-2-oxo-, dimethyl ester	[M+Cl]-	521.166	C24H28O10	Diterpene lactones	NOSUBWMAOPEEBW-UHFFFAOYSA-N	O=C(OC1CCC2C3(C(=O)OC(C4=COC=C4)C3)C(=CCC2(C(=O)OC)C1(O)C(=O)OC)C)C
	n1660	2.437	0.019457	7.035	445.079	w/o MS2:NCGC00169746-02!(2S,3S,4S,5R,6S)-3,4,5-trihydroxy-6-[5-hydroxy-2-(4-hydroxyphenyl)-4-oxochromen-7-yl]oxyoxane-2-carboxylic acid	[M-H]-	445.078	C21H18O11	Flavonoid-7-O-glucuronides	JBFOLLJCGUCDQP-ZFORQUDYSA-N	O=C(O)C1OC(OC2=CC(O)=C3C(=O)C=C(OC3=C2)C=4C=CC(O)=CC4)C(O)C(O)C1O
	n1738	2.4184	0.019425	6.322	449.073	Myricetin-3-O-xyloside	[M-H]-	449.073	C20H18O12	Flavonoid-3-O-glycosides	SBEOEJNITMVWLK-UHFFFAOYNA-N	OC1COC(OC2=C(OC3=CC(O)=CC(O)=C3C2=O)C2=CC(O)=C(O)C(O)=C2)C(O)C1O
	n141	2.3968	0.038445	1.633	190.343	Unknown	[M-H]-	null	null	null	null	null
	n1689	2.3934	0.018815	6.924	447.092	w/o MS2:Cyanidin-3-O-galactoside; PlaSMA ID-1192	[M-H]-	447.093	C21H21O11	Anthocyanidin O-glycosides	RKWHWFONKJEUEF-UHFFFAOYNA-O	OCC1OC(OC2=C([O+]=C3C=C(O)C=C(O)C3=C2)C2=CC(O)=C(O)C=C2)C(O)C(O)C1O
	n264	2.383	0.028565	3.704	247.025	w/o MS2:7-DESHYDROXYPYROGALLIN-4-CARBOXYLIC ACID	[M-H]-	247.026	C12H8O6	Tropolones	XCSLJQFPTAZKDV-UHFFFAOYSA-N	O=C(O)C1=CC(=O)C(O)=C2C(O)=C(O)C=CC2=C1
	n1691	2.3773	0.019425	7.075	447.093	w/o MS2:NCGC00385782-01!(2R,3R)-2-(3,4-dihydroxyphenyl)-3,5,7-trihydroxy-6-[(3R,4R,5S,6R)-3,4,5-trihydroxy-6-(hydroxymethyl)oxan-2-yl]-2,3-dihydrochromen-4-one	[M-H]-	447.093	C21H22O12	Flavonoid C-glycosides	OSFCFXQMAHURHU-OIKOUPSRSA-N	O=C1C2=C(O)C(=C(O)C=C2OC(C3=CC=C(O)C(O)=C3)C1O)C4OC(CO)C(O)C(O)C4O
	n696	2.311	0.024829	6.343	316.023	Unknown	[M+FA-H]-	null	null	null	null	null
	n2406	2.3021	0.023211	5.694	513.06	Unknown	[M+TFA-H]-	null	null	null	null	null
	n1901	2.285	0.029193	6.346	462.859	Unknown	[M-H]-	null	null	null	null	null
	n2151	2.2815	0.012687	6.301	483.078	w/o MS2:[3,4,5-trihydroxy-6-(3,4,5-trihydroxybenzoyl)oxyoxan-2-yl]methyl 3,4,5-trihydroxybenzoate	[M+Cl]-	483.078	C20H20O14	Tannins	LYGRISUQIZNHGM-UHFFFAOYSA-N	O=C(OCC1OC(OC(=O)C2=CC(O)=C(O)C(O)=C2)C(O)C(O)C1O)C3=CC(O)=C(O)C(O)=C3
	n3177	2.2744	0.024829	6.271	625.141	w/o MS2:Quercetin-3,4'-O-di-beta-glucoside; PlaSMA ID-1725	[M+Br]-	625.141	C27H30O17	Flavonol O-glycosides	RPVIQWDFJPYNJM-UHFFFAOYNA-N	O=C2C(OC1OC(CO)C(O)C(O)C1(O))=C(OC3=CC(O)=CC(O)=C23)C=5C=CC(OC4OC(CO)C(O)C(O)C4(O))=C(O)C=5
	n2328	2.2602	0.012687	1.309	503.162	w/o MS2:maltotriose	[M+TFA-H]-	503.162	C18H32O16	0	FYGDTMLNYKFZSV-PXXRMHSHSA-N	OCC1OC(OC2C(O)C(O)C(OC2CO)OC3C(O)C(O)C(O)OC3CO)C(O)C(O)C1O
	n1924	2.2441	0.014851	6.346	463.267	w/o MS2:Pristimerin	[M-H]-	463.262	C30H40O4	Triterpenoids	JFACETXYABVHFD-WXPPGMDDSA-N	O=C1C=C2C(=CC=C3C2(C)CCC4(C)C5CC(C(=O)OC)(C)CCC5(C)CCC34C)C(=C1O)C
	n2254	2.2064	0.031403	3.269	493.121	Unknown	[M-H2O-H]-	null	null	null	null	null
	n1617	2.1994	0.043788	12.891	439.27	Unknown	[M-H]-	null	null	null	null	null
	n2172	2.1978	0.01139	7.485	485.071	w/o MS2:PFSM-amine; C12H21F7N2O6S2	[M+CH3COONa-H]-	485.066	C12H21F7N2O6S2	PFSA	BIQYWSNOTCLLBI-UHFFFAOYSA-N	O=S(=O)(O)CCCN(C(CO)CCN(C)C)S(=O)(=O)C(F)(F)C(F)(F)C(F)(F)F
	n2685	2.1766	0.013645	1.304	549.168	w/o MS2:NCGC00384671-01!2-[4-[3-[3,4-dihydroxy-4-(hydroxymethyl)oxolan-2-yl]oxy-4,5-dihydroxy-6-(hydroxymethyl)oxan-2-yl]oxyphenyl]-7-hydroxy-2,3-dihydrochromen-4-one	[M-H2O-H]-	549.162	C26H30O13	Flavonoid O-glycosides	FTVKHUHJWDMWIR-UHFFFAOYSA-N	O=C1C2=CC=C(O)C=C2OC(C3=CC=C(OC4OC(CO)C(O)C(O)C4OC5OCC(O)(CO)C5O)C=C3)C1
	n1925	2.1752	0.028959	6.348	463.304	w/o MS2:1-[[(2S,3R,11bR)-3-ethyl-9,10-dimethoxy-2,3,4,6,7,11b-hexahydro-1H-benzo[a]quinolizin-2-yl]methyl]-7-methoxy-3,4-dihydro-2H-isoquinolin-6-one	[M-H]-	463.299	C28H36N2O4	Isoquinolones and derivatives	CLNILJPYOXIKRO-WPSZSDGUSA-N	O=C1C=C2C(C=C1OC)=C(NCC2)CC3CC4C5=CC(OC)=C(OC)C=C5CCN4CC3CC
	n414	2.1725	0.032223	6.344	287.02	Unknown	[M+Cl]-	null	null	null	null	null
	n2123	2.1568	0.034609	3.018	479.141	w/o MS2:Gossypin	[M-H]-	479.135	C21H20O13	Flavonoid-8-O-glycosides	SJRXVLUZMMDCNG-KKPQBLLMSA-N	O=C1C(O)=C(OC=2C(OC3OC(CO)C(O)C(O)C3O)=C(O)C=C(O)C12)C=4C=CC(O)=C(O)C4
	n1378	2.1497	0.033098	4.931	415.068	Unknown	[M+K-2H]-	null	null	null	null	null
	n6	2.1433	0.024829	1.257	85.0298	w/o MS2:1,4-Butynediol	[M-H]-	85.0295	C4H6O2	Primary alcohols	DLDJFQGPPSQZKI-UHFFFAOYSA-N	OCC#CCO
	n4	2.1366	0.040538	1.252	71.0141	Unknown	[M-H]-	null	null	null	null	null
	n1	2.0993	0.03838	1.254	59.0141	Unknown	[M-H]-	null	null	null	null	null
	n3790	2.0777	0.025251	1.31	845.277	Unknown	[3M-H]-	null	null	null	null	null
	n289	2.0675	0.024899	6.345	259.026	w/o MS2:Fructose-1-phosphate	[M+Cl]-	259.022	C6H13O9P	Monosaccharide phosphates	ZKLLSNQJRLJIGT-UHFFFAOYNA-N	O=C(COP(=O)(O)O)C(O)C(O)C(O)CO
	n2060	2.0567	0.012687	1.642	475.131	w/o MS2:Unknown (carbon number 23); PlaSMA ID-1309	[2M+Hac-H]-	475.127	C23H24O11	Unknown	0	0
	n1879	2.0507	0.01711	6.356	461.074	w/o MS2:NCGC00169021-02!(2S,3S,4S,5R,6S)-6-[5,7-dihydroxy-2-(4-hydroxyphenyl)-4-oxochromen-3-yl]oxy-3,4,5-trihydroxyoxane-2-carboxylic acid	[M-H]-	461.073	C21H18O12	Flavonoid-3-O-glucuronides	FNTJVYCFNVUBOL-ZUGPOPFOSA-N	O=C(O)C1OC(OC=2C(=O)C=3C(O)=CC(O)=CC3OC2C=4C=CC(O)=CC4)C(O)C(O)C1O
	n3250	2.0113	0.025251	12.492	636.261	Unknown	[M+Hac-H]-	null	null	null	null	null
	n1906	2.0017	0.014851	6.345	463.088	hyperoside	[M-H]-	463.088	C21H20O12	0	OVSQVDMCBVZWGM-DTGCRPNFSA-N	O=C1C(OC2OC(CO)C(O)C(O)C2O)=C(OC=3C=C(O)C=C(O)C13)C=4C=CC(O)=C(O)C4
A4WS UP	n3441	192250	0.00071583	10.922	683.33	Unknown	[M-H]-	null	null	null	null	null
	n3466	47874	0.004178	11.959	687.36	w/o MS2:NCGC00385427-01!17-[2,3-dihydroxy-6-methyl-6-[3,4,5-trihydroxy-6-(hydroxymethyl)oxan-2-yl]oxyheptan-2-yl]-2,3,14-trihydroxy-10,13-dimethyl-2,3,4,5,9,11,12,15,16,17-decahydro-1H-cyclopenta[a]phenanthren-6-one	[M-3H]-	687.36	C33H54O12	Pentahydroxy bile acids, alcohols and derivatives	VJAXSGXKVCCJNY-UHFFFAOYSA-N	O=C1C=C2C(CCC3(C)C(CCC23O)C(O)(C)C(O)CCC(OC4OC(CO)C(O)C(O)C4O)(C)C)C5(C)CC(O)C(O)CC15
	n3778	32955	0.0033545	11.763	831.402	Unknown	[M-H]-	null	null	null	null	null
	n3397	21480	0.0013814	12.455	669.35	Unknown	[M+K-2H]-	null	null	null	null	null
	n3454	10827	0.0016796	10.419	685.345	Unknown	[M-H]-	null	null	null	null	null
	n2610	9746.4	0.0021928	8.098	539.156	w/o MS2:NCGC00384548-01![(2S,3R,4S,5S,6R)-4,5-dihydroxy-6-(hydroxymethyl)-2-[7-hydroxy-5-methyl-4-oxo-2-(2-oxopropyl)chromen-8-yl]oxan-3-yl] (E)-3-(4-hydroxyphenyl)prop-2-enoate	[M-H]-	539.156	C28H28O11	Phenolic glycosides	QACRJXSXSVUOFZ-HINKZNOMSA-N	O=C(OC1C(O)C(O)C(OC1C2=C(O)C=C(C=3C(=O)C=C(OC32)CC(=O)C)C)CO)C=CC4=CC=C(O)C=C4
	n3410	2561.5	0.026665	7.654	675.209	Unknown	[M-H]-	null	null	null	null	null
	n3799	2289.7	0.0005262	13.831	851.516	Unknown	[M-H]-	null	null	null	null	null
	n3278	531.59	0.00070737	10.418	639.339	Unknown	[M-H]-	null	null	null	null	null
	n3791	137.32	0.0071086	12.674	845.454	Unknown	[M-H]-	null	null	null	null	null
	n184	73.211	0.014495	7.368	211.098	Unknown	[M-H]-	null	null	null	null	null
	n2870	55.721	0.0071086	1.223	575.184	Unknown	[M-C6H10O4-H]-	null	null	null	null	null
	n1633	54.317	0.0022935	3.999	441.141	w/o MS2:epicatechin gallate	[M+Hac-H]-	441.141	C22H18O10	Catechin gallates	LSHVYAFMTMFKBA-TZIWHRDSSA-N	O=C(OC1CC=2C(O)=CC(O)=CC2OC1C3=CC=C(O)C(O)=C3)C4=CC(O)=C(O)C(O)=C4
	n3895	51.963	0.0056854	3.247	947.27	Unknown	[M-H]-	null	null	null	null	null
	n353	43.721	0.011896	5.906	273.099	w/o MS2:NCGC00381200-01_C11H16O5_	[M+C2H3N+Na-2H]-	273.098	C11H16O5	Dihydropyranones	OLSZGECXFBCCRZ-UHFFFAOYSA-N	O=C1OC(C)(CC(=C1)C)CC(O)(C(=O)O)C
	n3734	34.605	0.00063597	1.504	795.254	w/o MS2:NCGC00380923-01!2-[4-[4-[3,5-dihydroxy-4-[3,4,5-trihydroxy-6-(hydroxymethyl)oxan-2-yl]phenyl]-2,5-bis(4-hydroxyphenyl)oxolan-3-yl]-2,6-dihydroxyphenyl]-6-(hydroxymethyl)oxane-3,4,5-triol	[M-H]-	795.251	C40H44O17	Stilbene glycosides	ISHUKYBHEZATMQ-UHFFFAOYSA-N	OC1=CC=C(C=C1)C2OC(C3=CC=C(O)C=C3)C(C4=CC(O)=C(C(O)=C4)C5OC(CO)C(O)C(O)C5O)C2C6=CC(O)=C(C(O)=C6)C7OC(CO)C(O)C(O)C7O
	n2011	31.624	0.0013814	8.149	469.078	w/o MS2:G(8-O-4)FA sulfate; PlaSMA ID-1290	[2M+FA-H]-	469.08	C20H22O11S	Lignols	DYRUQHNXUJVUOG-UHFFFAOYNA-N	O=C(O)C=CC=2C=CC(OC(CO)C(OS(=O)(=O)O)C1=CC=C(O)C(OC)=C1)=C(OC)C=2
	n3876	30.915	0.0022935	7.075	923.08	Unknown	[M-H]-	null	null	null	null	null
	n3411	28.277	0.0010902	4.198	675.214	Unknown	[M-H]-	null	null	null	null	null
	n3820	21.887	0.016465	2.929	867.278	Unknown	[2M-H]-	null	null	null	null	null
	n3319	21.764	0.0022935	3.244	649.199	Unknown	[M-H]-	null	null	null	null	null
	n1181	16.002	0.019775	7.824	387.146	w/o MS2:NCGC00380428-01!4-hydroxy-5-methyl-3-[2-methyl-1-(4-methyl-5-oxooxolan-2-yl)but-3-en-2-yl]chromen-2-one	[M-H]-	387.145	C20H22O5	4-hydroxycoumarins	VKRXLYDRMJTDGD-UHFFFAOYSA-N	O=C1OC2=CC=CC(=C2C(O)=C1C(C=C)(C)CC3OC(=O)C(C)C3)C
	n1180	16	0.019775	7.868	387.145	w/o MS2:NCGC00380428-01!4-hydroxy-5-methyl-3-[2-methyl-1-(4-methyl-5-oxooxolan-2-yl)but-3-en-2-yl]chromen-2-one	[M-C6H8O6-H]-	387.145	C20H22O5	4-hydroxycoumarins	VKRXLYDRMJTDGD-UHFFFAOYSA-N	O=C1OC2=CC=CC(=C2C(O)=C1C(C=C)(C)CC3OC(=O)C(C)C3)C
	n280	15.028	0.033963	8.261	255.114	w/o MS2:5,7-Dihydroxyflavanone	[M+Cl]-	255.111	C15H12O4	Flavanones	URFCJEUYXNAHFI-UHFFFAOYSA-N	O=C1C=2C(O)=CC(O)=CC2OC(C=3C=CC=CC3)C1
	n3832	13.474	0.022031	8.066	877.075	Unknown	[M-H]-	null	null	null	null	null
	n2594	12.111	0.019775	7.567	537.043	Unknown	[M-H]-	null	null	null	null	null
	n1164	11.172	0.01588	7.981	385.13	w/o MS2:Samidin	[M-H]-	385.129	C21H22O7	Angular pyranocoumarins	FNVCLGWRMXTDSM-WOJBJXKFSA-N	O=C1OC2=C(C=C1)C=CC=3OC(C)(C)C(OC(=O)C=C(C)C)C(OC(=O)C)C32
	n3046	11.06	0.0026221	3.235	603.194	Unknown	[M-H]-	null	null	null	null	null
	n2021	10.959	0.0057298	5.305	470.041	Unknown	[M-2H]2-	null	null	null	null	null
	n1671	9.9815	0.038674	10.04	445.245	Unknown	[M-H]-	null	null	null	null	null
	n3045	9.7122	0.0012597	3.516	603.193	Unknown	[M-H]-	null	null	null	null	null
	n3043	9.707	0.0012597	3.548	603.193	Unknown	[M+Cl]-	null	null	null	null	null
	n2164	9.6914	0.0010666	7.106	484.057	Unknown	[M-2H]2-	null	null	null	null	null
	n3320	9.3778	0.0009119	3.514	649.199	Unknown	[M+CH3COONa-H]-	null	null	null	null	null
	n354	9.2579	0.037337	8.258	273.125	w/o MS2:C15H18N2O3; PlaSMA ID-483	[M-H]-	273.124	C15H18N2O3	Formula predicted	0	0
	n1872	8.976	0.0022935	7.08	461.036	Unknown	[M-2H]2-	null	null	null	null	null
	n2940	8.8093	0.0066223	7.911	586.308	Unknown	[M+C2H3N+Na-2H]-	null	null	null	null	null
	n187	8.7186	0.014922	9.139	213.114	w/o MS2:Unknown (carbon number 11); PlaSMA ID-296	[M-H]-	213.112	C11H18O4	Unknown	0	0
	n1165	8.5605	0.022592	8.303	385.13	w/o MS2:Samidin	[M-H2O-H]-	385.129	C21H22O7	Angular pyranocoumarins	FNVCLGWRMXTDSM-WOJBJXKFSA-N	O=C1OC2=C(C=C1)C=CC=3OC(C)(C)C(OC(=O)C=C(C)C)C(OC(=O)C)C32
	n1871	8.3746	0.0046223	7.158	461.036	Unknown	[M-2H]2-	null	null	null	null	null
	n855	7.5101	0.0016796	6.088	333.062	w/o MS2:Diploschistesic acid	[M-H]-	333.063	C16H14O8	0	UPYXFRYWDWLGRX-UHFFFAOYSA-N	O=C(O)C1=C(O)C=C(OC(=O)C2=C(O)C(O)=C(O)C=C2C)C=C1C
	n706	7.5083	0.0046016	7.129	317.067	w/o MS2:Lecanoric Acid	[M-H2O-H]-	317.067	C16H14O7	Depsides and depsidones	HEMSJKZDHNSSEW-UHFFFAOYSA-N	O=C(O)C1=C(O)C=C(OC(=O)C=2C(O)=CC(O)=CC2C)C=C1C
	n3524	7.4566	0.023135	5.146	713.187	Unknown	[M-H]-	null	null	null	null	null
	n3927	7.1841	0.047096	6.25	981.12	Unknown	[M-H]-	null	null	null	null	null
	n1975	6.638	0.0046016	5.144	467.036	Unknown	[M+C2H3N+Na-2H]2-	null	null	null	null	null
	n1752	6.3799	0.044052	7.414	449.203	w/o MS2:C20H34O11; PlaSMA ID-1214	[M+K-2H]-	449.202	C20H34O11	Formula predicted	0	0
	n1599	6.3515	0.028068	8.065	438.034	Unknown	[M-2H]2-	null	null	null	null	null
	n295	6.2566	0.011365	6.417	261.041	w/o MS2:Methyl 7-Deshydroxypyrogallin-4-Carboxylate	[M-H2O-H]-	261.04	C13H10O6	Tropolones	DQWQITFUWFBXON-UHFFFAOYSA-N	O=C(OC)C1=CC(=O)C(O)=C2C(O)=C(O)C=CC2=C1
	n2332	5.8946	0.0074703	11.932	503.224	w/o MS2:NCGC00163699-03_C26H34O7_2,4,6,8-Decatetraenedioic acid, mono[5-methoxy-4-[2-methyl-3-(3-methyl-2-buten-1-yl)oxiranyl]-1-oxaspiro[2.5]oct-6-yl] ester, (2E,4E,6E,8E)-	[M+K-2H]-	503.229	C26H34O7	Medium-chain fatty acids	NGGMYCMLYOUNGM-HCNIIHBUSA-N	O=C(O)C=CC=CC=CC=CC(=O)OC1CCC2(OC2)C(C1OC)C3(OC3CC=C(C)C)C
	n2317	5.8736	0.0051854	11.932	501.226	Unknown	[M+Cl]-	null	null	null	null	null
	n1100	5.6864	0.014774	5.191	375.145	w/o MS2:[1,3-dihydroxy-1-(7-methoxy-2-oxochromen-6-yl)-3-methylbutan-2-yl] (E)-2-methylbut-2-enoate	[M-H]-	375.145	C20H24O7	Coumarins and derivatives	GFMYIOGFYYHKLA-IZZDOVSWSA-N	O=C1OC=2C=C(OC)C(=CC2C=C1)C(O)C(OC(=O)C(=CC)C)C(O)(C)C
	n2926	5.4369	0.014774	4.686	585.146	Unknown	[2M-H]-	null	null	null	null	null
	n1615	5.1684	0.0089409	11.036	439.234	w/o MS2:NCGC00347826-02_C22H34O6_2-Hydroxy-2'',5'',5'',8a''-tetramethyl-5-oxododecahydro-2''H-dispiro[furan-3,2'-furan-5',1''-naphthalen]-4''-yl acetate	[M+K-2H]-	439.234	C22H34O6	Diterpene lactones	MQGBHJVUCRXIRM-UHFFFAOYSA-N	O=C(OC1CC(C)C2(OC3(CC(=O)OC3O)CC2)C4(C)CCCC(C)(C)C14)C
	n3585	5.0654	0.026571	2.943	729.246	Unknown	[2M+FA-H]-	null	null	null	null	null
	n211	4.9453	0.0074685	8.789	225.114	w/o MS2:C12H18O4; PlaSMA ID-332	[M+Hac-H]-	225.113	C12H18O4	Formula predicted	0	0
	n1961	4.8905	0.0085618	5.108	466.028	Unknown	[M-H]-	null	null	null	null	null
	n2730	4.7754	0.012402	7.725	553.157	Unknown	[M-H]-	null	null	null	null	null
	n67	4.7085	0.016066	4.674	137.025	w/o MS2:2,5-Dihydroxybenzaldehyde	[M-C6H8O6-H]-	137.024	C7H6O3	Hydroxybenzaldehydes	CLFRCXCBWIQVRN-UHFFFAOYSA-N	O=CC1=CC(O)=CC=C1O
	n1659	4.6657	0.014495	7.694	445.078	w/o MS2:NCGC00169746-02!(2S,3S,4S,5R,6S)-3,4,5-trihydroxy-6-[5-hydroxy-2-(4-hydroxyphenyl)-4-oxochromen-7-yl]oxyoxane-2-carboxylic acid	[M+Cl]-	445.078	C21H18O11	Flavonoid-7-O-glucuronides	JBFOLLJCGUCDQP-ZFORQUDYSA-N	O=C(O)C1OC(OC2=CC(O)=C3C(=O)C=C(OC3=C2)C=4C=CC(O)=CC4)C(O)C(O)C1O
	n2766	4.6393	0.0049115	7.908	559.289	Unknown	[M+Cl]-	null	null	null	null	null
	n3157	4.5521	0.027523	8.107	621.211	Unknown	[M+TFA-H]-	null	null	null	null	null
	n3913	4.4976	0.0026221	5.169	955.106	w/o MS2:2-[(5S,8R,11S,12S,13S,21R)-13,17,18-trihydroxy-2,10,14-trioxo-5,21-bis(3,4,5-trihydroxybenzoyloxy)-7-[(3,4,5-trihydroxybenzoyloxy)methyl]-3,6,9,15-tetraoxatetracyclo[10.7.1.1?,?.0??,??]henicosa-1(20),16,18-trien-11-yl]acetic acid	[M-H]-	955.106	C41H32O27	Hydrolyzable tannins	YGVHOSGNOYKRIH-UKTHYFLESA-N	O=C(O)CC1C(=O)OC2C(OC(OC(=O)C3=CC(O)=C(O)C(O)=C3)C(OC(=O)C4=CC(O)=C(O)C=5OC(=O)C(O)C1C54)C2OC(=O)C6=CC(O)=C(O)C(O)=C6)COC(=O)C7=CC(O)=C(O)C(O)=C7
	n2777	4.4069	0.0058745	7.909	561.286	w/o MS2:6-[4,5-dihydroxy-6-methyl-3-[(2S,3R,4R,5R,6S)-3,4,5-trihydroxy-6-methyloxan-2-yl]oxyoxan-2-yl]-5,7-dihydroxy-2-(4-hydroxyphenyl)chromen-4-one	[M+K-2H]-	561.284	C27H30O13	Flavonoid C-glycosides	ZUUPZDSDPDQRJK-VXPJCVMDSA-N	O=C1C=C(OC2=CC(O)=C(C(O)=C12)C3OC(C)C(O)C(O)C3OC4OC(C)C(O)C(O)C4O)C=5C=CC(O)=CC5
	n3180	4.2726	0.035232	2.905	625.199	w/o MS2:Unknown (carbon number 25); PlaSMA ID-1727	[M-C6H10O5-H]-	625.198	C25H38O18	Unknown	0	0
	n3335	4.2677	0.0063442	8.109	653.222	Unknown	[M-H]-	null	null	null	null	null
	n3179	4.1557	0.014719	1.489	625.196	w/o MS2:Unknown (carbon number 25); PlaSMA ID-1727	[M+TFA-H]-	625.198	C25H38O18	Unknown	0	0
	n1556	4.1478	0.019434	2.932	433.135	Unknown (carbon number 18); PlaSMA ID-1141	[M-H]-	433.135	C18H26O12	Unknown	0	0
	n1467	3.997	0.019102	5.185	423.167	w/o MS2:[(2S,3R,4S,5S,6R)-3,4,5-trihydroxy-6-(hydroxymethyl)oxan-2-yl] (3aS,6Z,10E,11aR)-10-methyl-3-methylidene-2-oxo-3a,4,5,8,9,11a-hexahydrocyclodeca[b]furan-6-carboxylate	[M-C6H10O5-H]-	423.166	C21H28O9	Germacranolides and derivatives	SIOXYUXOHTZOOM-HCLGBGKVSA-N	O=C(OC1OC(CO)C(O)C(O)C1O)C2=CCCC(=CC3OC(=O)C(=C)C3CC2)C
	n1807	3.9894	0.047491	5.129	453.178	Unknown	[M-C6H10O5-H]-	null	null	null	null	null
	n2266	3.932	0.030139	8.377	493.23	w/o MS2:Pentose-Hexose + C10H17; PlaSMA ID-1376	[M-H]-	493.229	C21H36O10	Terpene glycosides	IEGFOTASSBZIBZ-UHFFFAOYNA-N	OC2COC(OCC1OC(OCC=C(C)CCC=C(C)C)C(O)C(O)C1(O))C(O)C2(O)
	n2367	3.9162	0.0078348	7.438	507.034	Unknown	[M+Cl]-	null	null	null	null	null
	n2193	3.9007	0.0066223	3.65	487.11	Unknown	[M-H]-	null	null	null	null	null
	n2497	3.8768	0.016465	1.983	523.167	w/o MS2:NCGC00180666-02!(2R,3S,4S,5R,6S)-2-[(3,4,5-trihydroxyoxan-2-yl)oxymethyl]-6-(3,4,5-trimethoxyphenoxy)oxane-3,4,5-triol	[M-H]-	523.167	C20H30O13	Phenolic glycosides	GGIDHIBVLYVTAU-QGPLIYBISA-N	OC1COC(OCC2OC(OC=3C=C(OC)C(OC)=C(OC)C3)C(O)C(O)C2O)C(O)C1O
	n2160	3.8416	0.023625	10.542	483.26	Unknown	[M-H]-	null	null	null	null	null
	n609	3.8314	0.027112	2.509	309.056	Unknown	[M+K-2H]-	null	null	null	null	null
	n3776	3.7996	0.029786	4.468	831.2	Unknown	[M-H]-	null	null	null	null	null
	n11	3.7927	0.025161	4.981	93.0348	w/o MS2:Unknown (carbon number 6); PlaSMA ID-10	[M-H]-	93.034	C6H6O	Unknown	0	0
	n570	3.7502	0.026665	7.899	303.051	w/o MS2:taxifolin	[M+Br]-	303.051	C15H12O7	Flavanonols	CXQWRCVTCMQVQX-UHFFFAOYSA-N	O=C1C=2C(O)=CC(O)=CC2OC(C3=CC=C(O)C(O)=C3)C1O
	n60	3.7473	0.033672	2.406	133.051	w/o MS2:2-Deoxyribose	[M-H]-	133.051	C5H10O4	Beta-hydroxy aldehydes	ASJSAQIRZKANQN-UHFFFAOYNA-N	O=CCC(O)C(O)CO
	n65	3.6181	0.043508	4.981	137.025	w/o MS2:2,5-Dihydroxybenzaldehyde	[M+CH3COONa-H]-	137.024	C7H6O3	Hydroxybenzaldehydes	CLFRCXCBWIQVRN-UHFFFAOYSA-N	O=CC1=CC(O)=CC=C1O
	n3164	3.6142	0.018387	7.61	623.162	w/o MS2:3-[(2S,3R,4S,5S,6R)-4,5-dihydroxy-6-(hydroxymethyl)-3-[(2S,3R,4S,5R,6R)-3,4,5-trihydroxy-6-(hydroxymethyl)oxan-2-yl]oxyoxan-2-yl]oxy-5-hydroxy-2-(4-hydroxyphenyl)-7-methoxychromen-4-one	[M+CH3COONa-H]-	623.162	C28H32O16	0	PNBMEXOTFKNHLQ-PVZBESAUSA-N	O=C1C(OC2OC(CO)C(O)C(O)C2OC3OC(CO)C(O)C(O)C3O)=C(OC4=CC(OC)=CC(O)=C14)C=5C=CC(O)=CC5
	n2780	3.6024	0.033963	13.001	561.328	w/o MS2:MGMG 18:2; PlaSMA ID-1541	[M-H]-	561.329	C27H48O9	Lipids	LBHUIJRTHBBWHP-UHFFFAOYNA-N	O=C(OCC(O)COC1OC(CO)C(O)C(O)C1(O))CCCCCCCC=CCC=CCCCCC
	n3882	3.5825	0.010035	5.138	935.078	Unknown	[M+Na-2H]-	null	null	null	null	null
	n3506	3.5764	0.044974	1.452	703.228	Unknown	[M-H]-	null	null	null	null	null
	n1338	3.567	0.010035	7.05	407.172	w/o MS2:Secoisolariciresinol; PlaSMA ID-1034	[M+K-2H]-	407.171	C20H26O6	Lignols	PUETUDUXMCLALY-UHFFFAOYNA-N	COC1=CC(CC(CO)C(CO)CC2=CC=C(O)C(OC)=C2)=CC=C1O
	n3352	3.5573	0.031811	7.962	659.234	w/o MS2:Unknown (carbon number 40); PlaSMA ID-1809	[M+Hac-H]-	659.228	C40H36O9	Unknown	0	0
	n3288	3.5082	0.009165	7.908	641.249	w/o MS2:Unknown (carbon number 36); PlaSMA ID-1778	[M-H]-	641.249	C36H38N2O9	Unknown	0	0
	n3351	3.4376	0.025626	8.204	659.234	w/o MS2:Unknown (carbon number 40); PlaSMA ID-1809	[M-H]-	659.228	C40H36O9	Unknown	0	0
	n3293	3.3948	0.033707	8.626	643.239	Unknown	[M+CH3COONa-H]-	null	null	null	null	null
	n2122	3.3822	0.018881	2.931	479.141	w/o MS2:Gossypin	[M+FA-H]-	479.135	C21H20O13	Flavonoid-8-O-glycosides	SJRXVLUZMMDCNG-KKPQBLLMSA-N	O=C1C(O)=C(OC=2C(OC3OC(CO)C(O)C(O)C3O)=C(O)C=C(O)C12)C=4C=CC(O)=C(O)C4
	n3009	3.3637	0.023593	7.852	599.214	Unknown	[M+Cl]-	null	null	null	null	null
	n3202	3.277	0.019438	8.065	629.225	Unknown	[M+Na-2H]-	null	null	null	null	null
	n2688	3.2714	0.019236	8.339	549.201	w/o MS2:Unknown (carbon number 27); PlaSMA ID-1505	[M-H]-	549.2	C27H34O12	Unknown	0	0
	n3127	3.2631	0.01466	8.128	615.316	Unknown	[M+Cl]-	null	null	null	null	null
	n1503	3.2382	0.02895	7.264	427.139	w/o MS2:1',2'-dihydro-2',6-dihydroxyrotenone	[M+Na-2H]-	427.14	C23H24O8	0	NSFCLBVWJYYZMR-DNVFCKCGSA-N	O=C1C2=CC=C3OC(CC3=C2OC4COC5=CC(OC)=C(OC)C=C5C14O)C(O)(C)C
	n569	3.2253	0.016444	7.266	303.051	w/o MS2:taxifolin	[2M-H]-	303.051	C15H12O7	Flavanonols	CXQWRCVTCMQVQX-UHFFFAOYSA-N	O=C1C=2C(O)=CC(O)=CC2OC(C3=CC=C(O)C(O)=C3)C1O
	n2270	3.2069	0.028044	7.611	494.095	Unknown	[M+C2H3N+Na-2H]-	null	null	null	null	null
	n2402	3.1918	0.027435	10.364	511.277	w/o MS2:NCGC00381111-01_C23H38N4O6_1-[(2E,4E)-6,7-Dihydroxy-2,4-octadienoyl]prolyl-N-methylvalyl-N~2~-methylalaninamide	[M+FA-H]-	511.277	C23H38N4O6	Dipeptides	YHEIGYJZSXWHJB-MKICQXMISA-N	O=C(C=CC=CC(O)C(O)C)N1CCCC1C(=O)N(C)C(C(=O)N(C)C(C(=N)O)C)C(C)C
	n3787	3.1286	0.024523	8.92	839.313	Unknown	[M+Br]-	null	null	null	null	null
	n3570	3.1077	0.013605	3.896	726.188	Unknown	[M+Hac-H]-	null	null	null	null	null
	n2352	3.0876	0.039483	7.102	505.172	Unknown	[M+Br]-	null	null	null	null	null
	n2106	3.0576	0.0022935	5.172	477.551	Unknown	[M-H]-	null	null	null	null	null
	n3753	2.986	0.007965	9.042	809.303	Unknown	[2M+FA-H]-	null	null	null	null	null
	n316	2.9837	0.049175	10.144	269.046	w/o MS2:Trihydroxy-Flavone	[M-H2O-H]-	269.046	C15H10O5	0	0	O=c1cc(oc2cc(O)cc(O)c12)c3ccc(O)cc3
	n3136	2.9794	0.021902	8.091	617.26	w/o MS2:NCGC00381227-01_C31H40O10_	[M-H]-	617.26	C31H40O10	Limonoids	QATFYHWTNMSERU-UHFFFAOYSA-N	O=C(OC1CC(O)C23C4OCC5(C(O)CC2C1(C)C(O)O4)C3C(=O)CC6(C)C(C7=COC=C7)CC8OC865)C(C)CC
	n2289	2.965	0.0056891	8.138	497.18	Unknown	[M+Cl]-	null	null	null	null	null
	n2127	2.9192	0.043893	5.601	479.193	Unknown	[M+FA-H]-	null	null	null	null	null
	n813	2.8908	0.042626	6.225	329.067	w/o MS2:Flavone base + 3O, 2MeO; PlaSMA ID-729	[M-H]-	329.067	C17H14O7	Flavone O-glycosides	ZSPZNFOLWQEVQJ-UHFFFAOYSA-N	O=C1C(OC)=C(OC2=CC(O)=CC(O)=C12)C=3C=CC(OC)=C(O)C=3
	n768	2.8563	0.0060151	3.853	324.888	Unknown	[M-2H]2-	null	null	null	null	null
	n3383	2.8481	0.017159	8.201	667.391	Unknown	[M-H]-	null	null	null	null	null
	n3102	2.7934	0.026665	8.768	613.23	Unknown	[M+K-2H]-	null	null	null	null	null
	n2651	2.7915	0.035156	8.662	543.331	Unknown	[M+Cl]-	null	null	null	null	null
	n2543	2.7683	0.022902	4.945	527.235	w/o MS2:NCGC00380191-01![(2R,3S,4S,5R,6R)-3,4,5-trihydroxy-6-[(2R,3R,4S,5S,6R)-3,4,5-trihydroxy-6-(hydroxymethyl)oxan-2-yl]oxyoxan-2-yl]methyl 7-methyloctanoate	[M+CH3COONa-H]-	527.234	C21H38O12	Saccharolipids	MGQMHWZXSBFPMH-PEQRZCQJSA-N	O=C(OCC1OC(OC2OC(CO)C(O)C(O)C2O)C(O)C(O)C1O)CCCCCC(C)C
	n2070	2.7488	0.030635	8.815	475.292	Unknown	[M-H2O-H]-	null	null	null	null	null
	n1041	2.7483	0.007078	4.795	365.182	w/o MS2:Unknown (carbon number 16); PlaSMA ID-881	[M+Cl]-	365.18	C16H30O9	Unknown	0	0
	n3786	2.7234	0.014794	9.158	839.313	Unknown	[2M-H]-	null	null	null	null	null
	n3263	2.7211	0.044052	7.91	637.306	Unknown	[M+TFA-H]-	null	null	null	null	null
	n2912	2.7127	0.030332	9.153	583.219	Unknown	[M-H]-	null	null	null	null	null
	n398	2.7082	0.017159	7.597	284.033	w/o MS2:CGS 15943	[M-H]-	284.034	C13H8ClN5O	Quinazolinamines	MSJODEOZODDVGW-UHFFFAOYSA-N	ClC=1C=CC=2NC(=N)N3N=C(N=C3C2C1)C=4OC=CC4
	n2358	2.6864	0.019843	8.517	505.338	w/o MS2:NCGC00384950-01!19-hydroxy-18-[3,4,5-trihydroxy-6-(hydroxymethyl)oxan-2-yl]oxyicosanoic acid	[M+Hac-H]-	505.338	C26H50O9	Saccharolipids	GYUCMTKUEQLBJW-UHFFFAOYSA-N	O=C(O)CCCCCCCCCCCCCCCCC(OC1OC(CO)C(O)C(O)C1O)C(O)C
	n977	2.6856	0.023811	6.223	357.062	w/o MS2:1-(3,4-dihydroxyphenyl)-6,7-dihydroxy-1,2-dihydronaphthalene-2,3-dicarboxylic acid	[M-H]-	357.062	C18H14O8	Aryltetralin lignans	WJMFXQBNYLYADA-UHFFFAOYSA-N	O=C(O)C1=CC=2C=C(O)C(O)=CC2C(C3=CC=C(O)C(O)=C3)C1C(=O)O
	n2944	2.6809	0.014922	8.209	587.25	w/o MS2:(1S,2R,4S,9R,10R,14S,15S,17S)-9-(furan-3-yl)-1-hydroxy-15-[(1R)-1-hydroxy-2-methoxy-2-oxoethyl]-10,14,16,16-tetramethyl-7,18-dioxo-3,8-dioxapentacyclo[12.3.1.0,.0,.0,]octadecan-17-yl 2-methylpropanoate	[3M-H]-	587.25	C31H40O11	0	ADDLXGZBTXNVDS-OFNFSOOGSA-N	O=C1OC(C2=COC=C2)C3(C)CCC4C5(OC5C6(O)C(=O)C4(C)C(C(O)C(=O)OC)C(C)(C)C6OC(=O)C(C)C)C3C1
	n3465	2.6381	0.022502	8.258	687.266	Unknown	[M-H]-	null	null	null	null	null
	n3317	2.6182	0.025321	3.857	649.106	Unknown	[M-H]-	null	null	null	null	null
	n1438	2.6121	0.031726	5.15	421.077	w/o MS2:Mangiferin	[M-H]-	421.078	C19H18O11	0	AEDDIBAIWPIIBD-ZJKJAXBQSA-N	O=C1C2=CC(O)=C(O)C=C2OC3=CC(O)=C(C(O)=C13)C4OC(CO)C(O)C(O)C4O
	n1079	2.6005	0.022669	5.318	373.057	Unknown	[M+Br]-	null	null	null	null	null
	n296	2.5983	0.028877	7.555	261.041	w/o MS2:Methyl 7-Deshydroxypyrogallin-4-Carboxylate	[M+Na-2H]-	261.04	C13H10O6	Tropolones	DQWQITFUWFBXON-UHFFFAOYSA-N	O=C(OC)C1=CC(=O)C(O)=C2C(O)=C(O)C=CC2=C1
	n2932	2.562	0.0178	8.107	585.234	w/o MS2:(1S,2S,3R,4S,7R,10S,12R,15S)-4,12-bis(acetyloxy)-1,9,15-trihydroxy-10,14,17,17-tetramethyl-11-oxo-6-oxatetracyclo[11.3.1.0?,??.0?,?]heptadec-13-en-2-yl benzoate	[M-H2O-H]-	585.234	C31H38O11	Taxanes and derivatives	OVMSOCFBDVBLFW-ZZMVMVDNSA-N	O=C(OC1C2C3(OC(=O)C)COC3CC(O)C2(C(=O)C(OC(=O)C)C4=C(C)C(O)CC1(O)C4(C)C)C)C=5C=CC=CC5
	n2768	2.559	0.044052	12.481	559.312	MGMG 18:3; PlaSMA ID-1533	[M+FA-H]-	559.312	C27H46O9	Lipids	HUSISCNTLUEZCN-UHFFFAOYNA-N	O=C(OCC(O)COC1OC(CO)C(O)C(O)C1(O))CCCCCCCC=CCC=CCC=CCC
	n3108	2.5555	0.022502	7.903	613.345	Unknown	[M+FA-H]-	null	null	null	null	null
	n769	2.5458	0.043794	3.865	324.921	Unknown	[M-H]-	null	null	null	null	null
	n2176	2.5221	0.028696	7.255	485.198	Unknown	[M+K-2H]-	null	null	null	null	null
	n1541	2.5211	0.024253	7.909	431.265	Unknown	[M-H2O-H]-	null	null	null	null	null
	n764	2.5191	0.025321	4.134	323.135	w/o MS2:C13H24O9; PlaSMA ID-687	[M-H]-	323.134	C13H24O9	Formula predicted	0	0
	n1605	2.5136	0.023931	4.194	439.089	Unknown	[M-H]-	null	null	null	null	null
	n3329	2.5116	0.0078837	3.86	651.12	w/o MS2:Flavone base + 3O, 1MeO, O-HexA-HexA; PlaSMA ID-1790	[M+CH3COONa-H]-	651.122	C28H28O18	Flavone O-glycosides	MEUYKMSNZLTEBE-UHFFFAOYNA-N	O=C(O)C5OC(OC=1C=C(O)C=2C(=O)C=C(OC=2(C=1))C3=CC=C(O)C(OC)=C3)C(OC4OC(C(=O)O)C(O)C(O)C4(O))C(O)C5(O)
	n3204	2.4998	0.0026221	5.256	629.23	Unknown	[M+FA-H]-	null	null	null	null	null
	n2242	2.4994	0.045358	7.194	491.213	w/o MS2:NCGC00380484-01_C22H36O12_beta-D-Glucopyranose, 6-O-beta-D-glucopyranosyl-1-O-[(2,6,6-trimethyl-1-cyclohexen-1-yl)carbonyl]-	[M-H]-	491.213	C22H36O12	O-glycosyl compounds	URTXXFGOVQACIC-UHFFFAOYSA-N	O=C(OC1OC(COC2OC(CO)C(O)C(O)C2O)C(O)C(O)C1O)C3=C(C)CCCC3(C)C
	n3124	2.4931	0.026149	7.988	615.245	Unknown	[M+Na-2H]-	null	null	null	null	null
	n1759	2.4915	0.017692	7.905	449.276	Unknown	[M-H]-	null	null	null	null	null
	n2854	2.4853	0.04756	8.011	569.318	Unknown	[M-H]-	null	null	null	null	null
	n2931	2.4675	0.014719	8.162	585.233	w/o MS2:(1S,2S,3R,4S,7R,10S,12R,15S)-4,12-bis(acetyloxy)-1,9,15-trihydroxy-10,14,17,17-tetramethyl-11-oxo-6-oxatetracyclo[11.3.1.0?,??.0?,?]heptadec-13-en-2-yl benzoate	[M+Cl]-	585.234	C31H38O11	Taxanes and derivatives	OVMSOCFBDVBLFW-ZZMVMVDNSA-N	O=C(OC1C2C3(OC(=O)C)COC3CC(O)C2(C(=O)C(OC(=O)C)C4=C(C)C(O)CC1(O)C4(C)C)C)C=5C=CC=CC5
	n1250	2.439	0.023469	6.491	393.213	w/o MS2:Bixin	[M-H]-	393.207	C25H30O4	Acyclic diterpenoids	RAFGELQLHMBRHD-IFNPSABLSA-N	O=C(O)C=CC(=CC=CC(=CC=CC=C(C=CC=C(C=CC(=O)OC)C)C)C)C
	n1365	2.439	0.026149	7.551	413.052	Unknown	[M-H2O-H]-	null	null	null	null	null
	n2855	2.4386	0.019102	7.908	569.318	Unknown	[M+FA-H]-	null	null	null	null	null
	n165	2.4294	0.028002	6.053	197.046	4-Hydroxy-3-methoxymandelate	[M-H]-	197.046	C9H10O5	Methoxyphenols	CGQCWMIAEPEHNQ-UHFFFAOYNA-N	COC1=C(O)C=CC(=C1)C(O)C(O)=O
	n3222	2.4016	0.037337	12.48	631.243	Unknown	[M-H]-	null	null	null	null	null
	n2509	2.392	0.022031	7.908	523.312	w/o MS2:(3E,7E,11E,15E)-5,9,13,17,18-pentahydroxy-4,6,8,10-tetramethyl-2-[(E)-2-methylbut-2-enyl]nonadeca-3,7,11,15-tetraenedioic acid	[M-H]-	523.313	C28H44O9	Very long-chain fatty acids	YKAQENKKQWMYFZ-SLELSECNSA-N	O=C(O)C(O)C(O)C=CCC(O)C=CC(C)C(O)C(=CC(C)C(O)C(=CC(C(=O)O)CC(=CC)C)C)C
	n3757	2.3712	0.041749	8.566	811.32	Unknown	[M+Hac-H]-	null	null	null	null	null
	n1998	2.3671	0.026665	5.7	468.044	Unknown	[M+FA-H]2-	null	null	null	null	null
	n403	2.3602	0.0022935	7.597	285.041	Luteolin	[M-H]-	285.04	C15H10O6	Flavones	IQPNAANSBPBGFQ-UHFFFAOYSA-N	OC1=CC(O)=C2C(=O)C=C(OC2=C1)C1=CC(O)=C(O)C=C1
	n1866	2.3397	0.012376	7.689	459.201	w/o MS2:NCGC00384769-01!6,8-dihydroxy-2,2,4,4-tetramethyl-5-(2-methylpropanoyl)-9-propan-2-yl-9H-xanthene-1,3-dione	[M+FA-H]-	459.202	C24H30O6	Xanthenes	AYAUOXWJIWVPSO-UHFFFAOYSA-N	O=C(C1=C(O)C=C(O)C2=C1OC3=C(C(=O)C(C(=O)C3(C)C)(C)C)C2C(C)C)C(C)C
	n557	2.3387	0.024906	7.265	301.035	w/o MS2:Bracteatin	[M+TFA-H]-	301.035	C15H10O7	0	ACAAVKGSTVOIQB-BASWHVEKSA-N	O=C1C(OC=2C=C(O)C=C(O)C12)=CC3=CC(O)=C(O)C(O)=C3
	n3591	2.3307	0.016056	8.412	731.349	Unknown	[M+Hac-H]-	null	null	null	null	null
	n3380	2.326	0.044677	1.251	665.215	w/o MS2:Nystose Trihydrate	[M-H]-	665.215	C24H42O21	Oligosaccharides	FLDFNEBHEXLZRX-DLQNOBSRSA-N	OC[C@H]1O[C@@](CO)(OC[C@@]2(OC[C@@]3(O[C@H]4O[C@H](CO)[C@@H](O)[C@H](O)[C@H]4O)O[C@H](CO)[C@@H](O)[C@@H]3O)O[C@H](CO)[C@@H](O)[C@@H]2O)[C@@H](O)[C@@H]1O
	n1012	2.322	0.047923	3.399	361.114	Unknown	[M+K-2H]-	null	null	null	null	null
	n2125	2.3199	0.025237	1.49	479.143	w/o MS2:Anthothecol	[M-H]-	479.149	C28H32O7	Limonoids	AJTULIWKBMDPCJ-JOLKNDTNSA-N	O=C(OC1CC2(C)C(C3=COC=C3)CC4OC42C5(C(=O)C(O)=C6C(C=CC(=O)C6(C)C)(C)C15)C)C
	n3812	2.3082	0.047154	7.598	863.203	w/o MS2:Cosmosiin; LC-ESI-QTOF; MS2; CE	[2M-H]-	863.204	C21H20O10	Flavonoid-7-O-glycosides	KMOUJOKENFFTPU-QNDFHXLGSA-N	OC[C@H]1O[C@@H](OC2=CC(O)=C3C(=O)C=C(OC3=C2)C2=CC=C(O)C=C2)[C@H](O)[C@@H](O)[C@@H]1O
	n39	2.304	0.010236	5.68	121.03	w/o MS2:2-Hydroxybenzaldehyde	[M-C6H10O5-H]-	121.029	C7H6O2	Hydroxybenzaldehydes	SMQUZDBALVYZAC-UHFFFAOYSA-N	O=CC=1C=CC=CC1O
	n2946	2.2777	0.014922	0.937	588.816	Unknown	[M-H]-	null	null	null	null	null
	n1466	2.2739	0.025258	5.65	423.166	w/o MS2:[(2S,3R,4S,5S,6R)-3,4,5-trihydroxy-6-(hydroxymethyl)oxan-2-yl] (3aS,6Z,10E,11aR)-10-methyl-3-methylidene-2-oxo-3a,4,5,8,9,11a-hexahydrocyclodeca[b]furan-6-carboxylate	[M+TFA-H]-	423.166	C21H28O9	Germacranolides and derivatives	SIOXYUXOHTZOOM-HCLGBGKVSA-N	O=C(OC1OC(CO)C(O)C(O)C1O)C2=CCCC(=CC3OC(=O)C(=C)C3CC2)C
	n1001	2.2642	0.045926	6.198	359.151	w/o MS2:Lariciresinol; PlaSMA ID-872	[M-C6H8O6-H]-	359.15	C20H24O6	Lignols	MHXCIKYXNYCMHY-UHFFFAOYNA-N	COC1=CC(CC2COC(C2CO)C2=CC(OC)=C(O)C=C2)=CC=C1O
	n1982	2.2471	0.017349	7.609	467.075	Unknown	[M+Cl]-	null	null	null	null	null
	n2630	2.2464	0.012328	8.953	541.315	Unknown	[M+Na-2H]-	null	null	null	null	null
	n2910	2.2394	0.019236	8.921	583.219	Unknown	[2M+Hac-H]-	null	null	null	null	null
	n1757	2.2298	0.030289	8.34	449.275	w/o MS2:Celastrol	[M+FA-H]-	449.27	C29H38O4	Triterpenoids	KQJSQWZMSAGSHN-JJWQIEBTSA-N	O=C1C=C2C(=CC=C3C2(C)CCC4(C)C5CC(C(=O)O)(C)CCC5(C)CCC34C)C(=C1O)C
	n2264	2.1961	0.0169	8.009	493.229	w/o MS2:Pentose-Hexose + C10H17; PlaSMA ID-1376	[M-H]-	493.229	C21H36O10	Terpene glycosides	IEGFOTASSBZIBZ-UHFFFAOYNA-N	OC2COC(OCC1OC(OCC=C(C)CCC=C(C)C)C(O)C(O)C1(O))C(O)C2(O)
	n770	2.1783	0.032829	3.844	324.944	Unknown	[M-H]-	null	null	null	null	null
	n1430	2.167	0.029495	7.691	419.229	Unknown	[M+K-2H]-	null	null	null	null	null
	n3904	2.1628	0.0098426	5.686	953.089	w/o MS2:2-[(5S,25R,26R,29S,30S,31S)-13,14,15,18,19,20,31,35,36-nonahydroxy-2,10,23,28,32-pentaoxo-5-(3,4,5-trihydroxybenzoyloxy)-3,6,9,24,27,33-hexaoxaheptacyclo[28.7.1.0?,??.0?,??.0??,??.0??,??.0??,??]octatriaconta-1(38),11(16),12,14,17,19,21,34,36-nonaen-29-yl]acetic acid	[M+C2H3N+Na-2H]-	953.09	C41H30O27	Hydrolyzable tannins	HGJXAVROWQLCTP-YSNZXMJVSA-N	O=C(O)CC1C(=O)OC2C3OC(OC(=O)C4=CC(O)=C(O)C(O)=C4)C(OC(=O)C5=CC(O)=C(O)C=6OC(=O)C(O)C1C65)C2OC(=O)C7=CC(O)=C(O)C(O)=C7C=8C(O)=C(O)C(O)=CC8C(=O)OC3
	n1990	2.1619	0.026063	6.775	467.214	w/o MS2:NCGC00385558-01!(2R,3S,4S,5R,6R)-2-[[(2R,3R,4R)-3,4-dihydroxy-4-(hydroxymethyl)oxolan-2-yl]oxymethyl]-6-oct-1-en-3-yloxyoxane-3,4,5-triol	[M+FA-H]-	467.213	C19H34O10	Fatty acyl glycosides of mono- and disaccharides	MUPQSGHACLOUTE-PARKKQJRSA-N	OCC1(O)COC(OCC2OC(OC(C=C)CCCCC)C(O)C(O)C2O)C1O
	n1577	2.1503	0.027435	7.404	435.13	w/o MS2:NCGC00385502-01!1-[2,4-dihydroxy-3-[(2S,3R,4R,5S,6R)-3,4,5-trihydroxy-6-(hydroxymethyl)oxan-2-yl]phenyl]-2-hydroxy-3-(4-hydroxyphenyl)propan-1-one	[M+Hac-H]-	435.13	C21H24O10	2'-Hydroxy-dihydrochalcones	CSATWRZOLKGPRW-KXIDKYMXSA-N	O=C(C1=CC=C(O)C(=C1O)C2OC(CO)C(O)C(O)C2O)C(O)CC3=CC=C(O)C=C3
	n220	2.1416	0.016056	7.598	229.051	w/o MS2:Phlorobenzophenone	[M-H]-	229.051	C13H10O4	Benzophenones	CPEXFJVZFNYXGU-UHFFFAOYSA-N	O=C(C=1C=CC=CC1)C=2C(O)=CC(O)=CC2O
	n1893	2.1308	0.032435	6.347	462.583	Unknown	[M-H]-	null	null	null	null	null
	n3488	2.1257	0.008552	9.566	695.401	w/o MS2:NCGC00169096-02_C36H58O10_beta-D-Glucopyranose, 1-O-[(2alpha,3beta,5xi,9xi,18xi)-2,3,19-trihydroxy-28-oxours-12-en-28-yl]-	[M-H]-	695.401	C36H58O10	Triterpene saponins	MLKQAGPAYHTNQQ-UJKXLRNUSA-N	O=C(OC1OC(CO)C(O)C(O)C1O)C23CCC(C)C(O)(C)C3C4=CCC5C6(C)CC(O)C(O)C(C)(C)C6CCC5(C)C4(C)CC2
	n3195	2.1022	0.006591	6.154	629.078	w/o MS2:NCGC00385665-01!(3R,4R,5R)-5-[3-[3,4-dihydroxy-5-(3,4,5-trihydroxybenzoyl)oxybenzoyl]oxy-4,5-dihydroxybenzoyl]oxy-3,4-dihydroxycyclohexene-1-carboxylic acid	[M-H]-	629.079	C28H22O17	Depsides and depsidones	DXAGBMWERLPHQP-YBOAYWMSSA-N	O=C(O)C1=CC(O)C(O)C(OC(=O)C2=CC(O)=C(O)C(OC(=O)C3=CC(O)=C(O)C(OC(=O)C4=CC(O)=C(O)C(O)=C4)=C3)=C2)C1
	n3857	2.0965	0.014922	7.14	905.106	Unknown	[M-H]-	null	null	null	null	null
	n1874	2.0868	0.038615	7.701	461.055	Unknown	[M-H2O-H]-	null	null	null	null	null
	n1162	2.068	0.033352	4.708	385.114	w/o MS2:1-O-beta-D-Glucopyranosyl sinapate; LC-ESI-QTOF; MS2; CE	[M-H2O-H]-	385.114	C17H22O10	Hydroxycinnamic acid glycosides	XRKBRPFTFKKHEF-DGDBGZAXSA-N	COC1=CC(\C=C\C(=O)O[C@@H]2O[C@H](CO)[C@@H](O)[C@H](O)[C@H]2O)=CC(OC)=C1O
	n1340	2.0487	0.04988	6.237	407.193	w/o MS2:3-(2,4-dihydroxyphenyl)-7-hydroxy-6,8-bis(3-methylbut-2-enyl)-2,3-dihydrochromen-4-one	[M-C6H10O5-H]-	407.188	C25H28O5	0	QUBRRXBPXPHDJO-UHFFFAOYSA-N	O=C1C=2C=C(C(O)=C(C2OCC1C3=CC=C(O)C=C3O)CC=C(C)C)CC=C(C)C
	n1772	2.0412	0.020642	5.461	451.125	w/o MS2:NCGC00380620-01_C21H24O11_(3R,3'R,4R,6'S,7R)-5-Hydroxy-6',7-dimethyl-6,8-dioxo-3',4,4',5',6,6',7,8-octahydrospiro[isochromene-3,2'-pyran]-3',4,7-triyl triacetate	[M-C6H10O5-H]-	451.125	C21H24O11	Benzopyrans	BLUQBEZYLPEUCP-FOFCMSCHSA-N	O=C(OC1C2=C(O)C(=O)C(OC(=O)C)(C(=O)C2=COC31OC(C)CCC3OC(=O)C)C)C
	n3754	2.0359	0.047822	9.294	809.304	Unknown	[M-H]-	null	null	null	null	null
	n997	2.0342	0.047926	4.738	359.135	w/o MS2:7-methyl-1-[(2S,3R,4S,5S,6R)-3,4,5-trihydroxy-6-(hydroxymethyl)oxan-2-yl]oxy-1,4a,5,6,7,7a-hexahydrocyclopenta[c]pyran-4-carboxylic acid	[M+FA-H]-	359.135	C16H24O9	0	DSXFHNSGLYXPNG-WUBGXZNDSA-N	O=C(O)C1=COC(OC2OC(CO)C(O)C(O)C2O)C3C1CCC3C
	n2154	2.0331	0.016465	7.25	483.201	Unknown	[M+Cl]-	null	null	null	null	null
	n741	2.0304	0.03012	5.665	319.14	w/o MS2:Mycophenolic Acid	[M-H]-	319.143	C17H20O6	Phthalides	HPNSFSBZBAHARI-RUDMXATFSA-N	O=C1OCC2=C1C(O)=C(C(OC)=C2C)CC=C(C)CCC(=O)O
	n1758	2.0147	0.027949	8.451	449.275	w/o MS2:Celastrol	[M-H]-	449.27	C29H38O4	Triterpenoids	KQJSQWZMSAGSHN-JJWQIEBTSA-N	O=C1C=C2C(=CC=C3C2(C)CCC4(C)C5CC(C(=O)O)(C)CCC5(C)CCC34C)C(=C1O)C
A1WS/A4WS UP	n2385	2,6 / 2,1	0,022 / 0,033	7.026	510.09	Unknown	[M+C2H3N+Na-2H]-	null	null	null	null	null
	n3848	3,7 / 2,7	0,015 / 0,032	7.463	889.147	Unknown	[M-H]-	null	null	null	null	null
A1WS	n1544	0.0016075	0.035213	1.023	432.857	Unknown	[2M+FA-H]-	null	null	null	null	null
	n1058	0.0053475	0.01139	5.583	369.177	w/o MS2:8-hydroxy-6-methoxy-7-[(2S,3R,4S,5S,6R)-3,4,5-trihydroxy-6-(hydroxymethyl)oxan-2-yl]oxychromen-2-one	[M-H]-	369.18	C16H18O10	Coumarin glycosides	RVWWDDKOKZXKCJ-ZOLYHUHESA-N	O=C1OC=2C(O)=C(OC3OC(CO)C(O)C(O)C3O)C(OC)=CC2C=C1
	n2798	0.025239	0.019343	11.051	563.286	Unknown	[M-H]-	null	null	null	null	null
	n362	0.031457	0.042152	10.762	275.202	w/o MS2:Unknown (carbon number 18); PlaSMA ID-488	[M-H]-	275.2	C18H28O2	Unknown	0	0
	n2952	0.045364	0.034897	8.94	589.287	Unknown	[M-H]-	null	null	null	null	null
	n2531	0.046051	0.0029034	8.36	525.255	w/o MS2:NCGC00381101-01_C22H40O11_(3E)-7-Hydroxy-3,7-dimethyl-3-octen-1-yl 6-O-(6-deoxy-alpha-L-mannopyranosyl)-beta-D-glucopyranoside	[M-H]-	525.255	C22H40O11	Fatty acyl glycosides of mono- and disaccharides	VUGMGEQWBOCMAV-QLEKUEJFSA-N	OC1C(O)C(OCC2OC(OCCC(=CCCC(O)(C)C)C)C(O)C(O)C2O)OC(C)C1O
	n3602	0.048294	0.035597	10.479	735.344	Unknown	[M-H]-	null	null	null	null	null
	n2533	0.052853	0.022754	9.38	525.256	w/o MS2:NCGC00381101-01_C22H40O11_(3E)-7-Hydroxy-3,7-dimethyl-3-octen-1-yl 6-O-(6-deoxy-alpha-L-mannopyranosyl)-beta-D-glucopyranoside	[2M+Hac-H]-	525.255	C22H40O11	Fatty acyl glycosides of mono- and disaccharides	VUGMGEQWBOCMAV-QLEKUEJFSA-N	OC1C(O)C(OCC2OC(OCCC(=CCCC(O)(C)C)C)C(O)C(O)C2O)OC(C)C1O
	n3476	0.069428	0.032223	9.965	691.355	Unknown	[M-H]-	null	null	null	null	null
	n2553	0.079731	0.036841	10.891	529.302	w/o MS2:Unknown (carbon number 27); PlaSMA ID-1460	[M-H]-	529.3	C27H46O10	Unknown	0	0
	n2819	0.084241	0.032223	10.894	565.279	Unknown	[M+Cl]-	null	null	null	null	null
	n1849	0.084347	0.03838	8.789	457.244	Unknown	[M-H]-	null	null	null	null	null
	n2005	0.098596	0.031403	6.993	469.051	Unknown	[M-H]-	null	null	null	null	null
	n2659	0.09912	0.028565	6.907	545.057	Unknown	[M+Na-2H]2-	null	null	null	null	null
	n3603	0.10953	0.047529	10.226	735.345	Unknown	[M+FA-H]-	null	null	null	null	null
	n1651	0.10985	0.0357	9.281	443.229	Unknown	[M-H]-	null	null	null	null	null
	n2960	0.1112	0.037342	9.71	591.303	Unknown	[M+FA-H]-	null	null	null	null	null
	n1284	0.11667	0.033466	8.773	399.166	w/o MS2:Hexose + C13H17O3; PlaSMA ID-1005	[M-C6H8O6-H]-	399.166	C19H28O9	Terpene glycosides	FUXBESIRIBMOMU-UHFFFAOYNA-N	O=C(C=CC1(O)(C(=CC(=O)CC1(C)(C))C))COC2OC(CO)C(O)C(O)C2(O)
	n3139	0.11681	0.023069	10.469	617.318	Unknown	[M-H]-	null	null	null	null	null
	n3477	0.11912	0.018177	10.091	691.355	Unknown	[M-H]-	null	null	null	null	null
	n3614	0.12491	0.031403	9.758	737.361	Unknown	[M-H]-	null	null	null	null	null
	n3613	0.12761	0.044638	10.094	737.361	Unknown	[M+FA-H]-	null	null	null	null	null
	n243	0.12994	0.012687	10.326	239.129	w/o MS2:Unknown (carbon number 13); PlaSMA ID-366	[M-H]-	239.128	C13H20O4	Unknown	0	0
	n605	0.13151	0.019425	11.31	308.195	w/o MS2:Unknown (carbon number 16); PlaSMA ID-624	[M-H]-	308.191	C16H27N3O3	Unknown	0	0
	n3604	0.14205	0.04315	10.2	735.346	Unknown	[M-H]-	null	null	null	null	null
	n3612	0.14728	0.024899	9.953	737.36	Unknown	[M-H]-	null	null	null	null	null
	n2871	0.14782	0.032102	10.754	575.307	Unknown	[M+FA-H]-	null	null	null	null	null
	n600	0.14953	0.01711	10.936	307.191	w/o MS2:Unknown (carbon number 18); PlaSMA ID-622	[M-H]-	307.191	C18H28O4	Unknown	0	0
	n3086	0.15224	0.04325	5.617	610.059	w/o MS2:PFSM-ammonio; [C14H26F7N2O10S3]+	[M-H]-	610.057	[C14H26F7N2O10S3]+	PFSA	ZRFZLMATEPZSPR-UHFFFAOYSA-O	O=S(=O)(O)CC(O)CN(CCC[N+](C)(C)CC(O)CS(=O)(=O)O)S(=O)(=O)C(F)(F)C(F)(F)C(F)(F)F
	n2664	0.15485	0.034702	11.873	545.276	w/o MS2:NCGC00380242-01_C30H42O9_Card-20(22)-enolide, 1,3-bis(acetyloxy)-14,15-epoxy-7,21-dihydroxy-4,4,8-trimethyl-, (1alpha,3alpha,7alpha,9xi,13alpha,15beta,17alpha)-	[M-H]-	545.276	C30H42O9	Limonoids	VODAHSRZQBCHLA-KCMDGGSUSA-N	O=C1OC(O)C(=C1)C2CC3OC34C2(C)CCC5C6(C)C(OC(=O)C)CC(OC(=O)C)C(C)(C)C6CC(O)C54C
	n3190	0.15669	0.031403	8.774	627.304	w/o MS2:GAMBOGIC ACID	[M+CH3COONa-H]-	627.308	C38H44O8	Pyranoxanthones	GEZHEQNLKAOMCA-RRZNCOCZSA-N	O=C(O)C(=CCC12OC(C)(C)C3CC(C=C4C(=O)C5=C(O)C=6C=CC(OC6C(=C5OC431)CC=C(C)C)(C)CCC=C(C)C)C2=O)C
	n2665	0.16325	0.04188	9.713	545.297	w/o MS2:MMV690028	[M+CH3COONa-H]-	545.292	C30H38N6O4	0	JPXAIORZGBCHIB-UHFFFAOYSA-N	O=C1N(N=C(C=2C=CC(OC)=C(OCCCCOC3=CC=C(C=C3)C=4N=NNN4)C2)C1(C)C)C5CCCCCC5
	n2555	0.16801	0.023593	10.744	529.302	w/o MS2:NCGC00381095-01_C26H44O8_7-Hydroxy-4-[(3Z)-5-hydroxy-3-methyl-3-penten-1-yl]-4a,8,8-trimethyl-3-methylenedecahydro-2-naphthalenyl beta-D-mannopyranoside	[M-H]-	529.302	C26H44O8	Diterpene glycosides	JECOCDKQCZSANH-RFKAOMIISA-N	OCC=C(C)CCC1C(=C)C(OC2OC(CO)C(O)C(O)C2O)CC3C(C)(C)C(O)CCC13C
	n2872	0.17665	0.034702	10.893	575.308	Unknown	[M+FA-H]-	null	null	null	null	null
	n493	0.17862	0.029193	11.729	293.213	w/o MS2:FA 18:2+O; PlaSMA ID-565	[M-C6H8O6-H]-	293.212	C18H30O3	Oxidized fatty acids	HKSDVVJONLXYKL-UHFFFAOYNA-N	O=C(O)CCCCCCCC=CCC=CCC1OC1(CC)
	n2547	0.18189	0.038867	5.738	529.045	Unknown	[M-2H]2-	null	null	null	null	null
	n2303	0.18425	0.045699	7.273	499.24	w/o MS2:methyl (1S,5S,9S,10R,15R)-15-(acetyloxy)-8-hydroxy-4,5,7,10,14,14-hexamethyl-6,18-dioxo-19-oxapentacyclo[10.5.2.0?,??.0?,??.0?,?]nonadeca-3,7-diene-9-carboxylate	[M+FA-H]-	499.234	C28H36O8	Steroid esters	JYWRCSAWBUAIFO-KRRNMHNDSA-N	O=C(OC1CCC23C(=O)OC(CC4(C)C2C=C(C)C5(C(=O)C(=C(O)C54C(=O)OC)C)C)C3C1(C)C)C
	n783	0.19008	0.022754	9.803	325.202	w/o MS2:Unknown (carbon number 18); PlaSMA ID-699	[M+FA-H]-	325.202	C18H30O5	Unknown	0	0
	n3683	0.19257	0.028959	6.976	769.107	Unknown	[M-2H]2-	null	null	null	null	null
	n622	0.19495	0.022754	10.592	309.207	w/o MS2:Unknown (carbon number 18); PlaSMA ID-629	[M-H]-	309.207	C18H30O4	Unknown	0	0
	n903	0.19738	0.022754	7.474	343.212	w/o MS2:FA 18:2+4O; PlaSMA ID-797	[M-H]-	343.212	C18H32O6	Oxidized fatty acids	BHWUKOCNOLCGLB-UHFFFAOYNA-N	O=C(O)CCCCCCCC(O)C=CC1OC(CC1(O))C(O)CC
	n1614	0.20141	0.014851	7.375	439.219	w/o MS2:auranticin A	[M-H]-	439.222	C24H24O8	Depsides and depsidones	NTOXIMPFEPXTTB-GNXRPPCSSA-N	O=C(O)C=C(C1=CC(O)=C(C=2OC3=C(OC(=O)C21)C(=C(OC)C=C3C(=CC)C)C)CO)C
	n1270	0.22257	0.028959	4.881	397.093	w/o MS2:NCGC00380078-01!(12S,12aS,12bR)-4,9,12,12b-tetrahydroxy-2,11,12,12a-tetrahydro-1H-perylene-3,10-dione	[M-H]-	397.093	C20H16O6	Perylenequinones	GJIALGLHOBXNAT-KPOBHBOGSA-N	O=C1C=2C(O)=CC=C3C=4C=CC(O)=C5C(=O)CC(O)C(C45)C(O)(C32)CC1
	n166	0.22273	0.024829	8.945	199.134	Unknown	[M-H]-	null	null	null	null	null
	n2400	0.22491	0.031403	10.19	511.277	w/o MS2:NCGC00381111-01_C23H38N4O6_1-[(2E,4E)-6,7-Dihydroxy-2,4-octadienoyl]prolyl-N-methylvalyl-N~2~-methylalaninamide	[M-H]-	511.277	C23H38N4O6	Dipeptides	YHEIGYJZSXWHJB-MKICQXMISA-N	O=C(C=CC=CC(O)C(O)C)N1CCCC1C(=O)N(C)C(C(=O)N(C)C(C(=N)O)C)C(C)C
	n591	0.22556	0.019343	11.491	305.176	w/o MS2:NCGC00180037-02!2-hydroxy-4-methoxy-3-(3-methylbut-2-enyl)-6-pentylbenzoic acid	[M+C2H3N+Na-2H]-	305.176	C18H26O4	P-methoxybenzoic acids and derivatives	UJSSSFNGQWZNEN-UHFFFAOYSA-N	O=C(O)C1=C(O)C(=C(OC)C=C1CCCCC)CC=C(C)C
	n2800	0.22603	0.03838	7.665	563.308	Unknown	[2M+Hac-H]-	null	null	null	null	null
	n454	0.2343	0.028959	11.282	289.181	w/o MS2:C18H26O3; PlaSMA ID-533	[M-H2O-H]-	289.18	C18H26O3	Formula predicted	0	0
	n1800	0.24231	0.019425	7.477	453.057	Unknown	[M-2H]2-	null	null	null	null	null
	n2554	0.24589	0.031338	10.831	529.302	w/o MS2:NCGC00381095-01_C26H44O8_7-Hydroxy-4-[(3Z)-5-hydroxy-3-methyl-3-penten-1-yl]-4a,8,8-trimethyl-3-methylenedecahydro-2-naphthalenyl beta-D-mannopyranoside	[M-H]-	529.302	C26H44O8	Diterpene glycosides	JECOCDKQCZSANH-RFKAOMIISA-N	OCC=C(C)CCC1C(=C)C(OC2OC(CO)C(O)C(O)C2O)CC3C(C)(C)C(O)CCC13C
	n3945	0.24806	0.04875	6.891	1092.12	Unknown	[M-H]-	null	null	null	null	null
	n2016	0.25334	0.014851	7.516	469.23	w/o MS2:NCGC00384922-01!(2R,3R,4S,5S,6R)-2-octoxy-6-[[(2S,3R,4S,5R)-3,4,5-trihydroxyoxan-2-yl]oxymethyl]oxane-3,4,5-triol	[M-H]-	469.229	C19H36O10	Fatty acyl glycosides of mono- and disaccharides	IBSNNVHJJNLMJW-BMVMOQKNSA-N	OC1COC(OCC2OC(OCCCCCCCC)C(O)C(O)C2O)C(O)C1O
	n2835	0.25476	0.022754	10.109	567.224	w/o MS2:NCGC00380342-01!methyl 3-[3,4-dihydroxy-2-(3-methylbut-2-enyl)phenyl]-2-[[4-hydroxy-3-(3-methylbut-2-enyl)phenyl]methyl]-4-methoxy-5-oxofuran-2-carboxylate	[M+TFA-H]-	567.223	C30H34O8	Catechols	BVSLLGGUGCRTFA-UHFFFAOYSA-N	O=C1OC(C(=O)OC)(C(=C1OC)C=2C=CC(O)=C(O)C2CC=C(C)C)CC3=CC=C(O)C(=C3)CC=C(C)C
	n593	0.25486	0.028291	11.676	305.176	w/o MS2:NCGC00180037-02!2-hydroxy-4-methoxy-3-(3-methylbut-2-enyl)-6-pentylbenzoic acid	[M-H]-	305.176	C18H26O4	P-methoxybenzoic acids and derivatives	UJSSSFNGQWZNEN-UHFFFAOYSA-N	O=C(O)C1=C(O)C(=C(OC)C=C1CCCCC)CC=C(C)C
	n754	0.2573	0.036841	11.328	321.171	w/o MS2:Zeranol	[M-H]-	321.171	C18H26O5	Macrolides and analogues	DWTTZBARDOXEAM-UHFFFAOYNA-N	O=C1OC(C)CCCC(O)CCCCCC=2C=C(O)C=C(O)C12
	n2278	0.26056	0.024829	8.025	495.245	w/o MS2:TRIDESACETOXYKHIVORIN	[M-C6H10O4-H]-	495.24	C26H36O7	Limonoids	MGQUMSFBIYXTTE-FIYJXLSPSA-N	O=C1OC(C2=COC=C2)C3(C)CCC4C5(C)C(O)CC(O)C(C)(C)C5CC(O)C4(C)C63OC16
	n957	0.26685	0.014578	5.613	351.166	w/o MS2:14,15-Dehydro-16-epi-vincamine; PlaSMA ID-825	[M+CH3COONa-H]-	351.171	C21H24N2O3	Alkaloids	BQGJXFQCMYJENQ-UHFFFAOYNA-N	CCC12CC(O)(N3C4=CC=CC=C4C4=C3C1N(CC4)CC=C2)C(=O)OC
	n806	0.27244	0.031403	8.34	327.218	Unknown (carbon number 18); PlaSMA ID-722	[M-H]-	327.218	C18H32O5	Unknown	0	0
	n2879	0.27335	0.035597	7.318	577.135	w/o MS2:Procyanidin B1 (isomer of 1574); PlaSMA ID-1575	[M-H]-	577.135	C30H26O12	Biflavonoids	XFZJEEAOWLFHDH-UHFFFAOYNA-N	OC=6C=C(O)C2=C(OC(C=1C=CC(O)=C(O)C=1)C(O)C2C5=C(O)C=C(O)C4=C5(OC(C=3C=CC(O)=C(O)C=3)C(O)C4))C=6
	n908	0.28046	0.024829	8.592	343.213	w/o MS2:Unknown (carbon number 18); PlaSMA ID-802	[M-H]-	343.213	C18H32O6	Unknown	0	0
	n3942	0.28059	0.044638	6.882	1091.12	Unknown	[M-2H]2-	null	null	null	null	null
	n506	0.28495	0.02573	12.963	296.231	w/o MS2:Unknown (carbon number 16); PlaSMA ID-576	[M+Hac-H]-	296.232	C16H31N3O2	Unknown	0	0
	n208	0.28575	0.019425	11.036	223.134	w/o MS2:Methyl Jasmonic acid; LC-ESI-QTOF; MS2; CE	[M-H]-	223.134	C13H20O3	Jasmonic acids	GEWDNTWNSAZUDX-WQMVXFAESA-N	CC\C=C/C[C@@H]1[C@@H](CC(=O)OC)CCC1=O
	n501	0.29474	0.022309	12.965	295.228	Unknown (carbon number 18); PlaSMA ID-572	[M-H-H2O]-	295.228	C18H34O4	Unknown	0	0
	n3786	0.29544	0.033777	9.158	839.313	Unknown	[2M-H]-	null	null	null	null	null
	n3935	0.29565	0.022754	12.619	1027.62	Unknown	[2M-H]-	null	null	null	null	null
	n799	0.29581	0.028565	9.36	327.218	w/o MS2:Unknown (carbon number 18); PlaSMA ID-718	[M-H2O-H]-	327.217	C18H32O5	Unknown	0	0
	n386	0.29861	0.017246	3.958	281.124	w/o MS2:(4E)-8-hydroxy-4-(1-hydroxypropan-2-ylidene)-10-oxatricyclo[7.2.1.0?,?]dodecane-8-carboxylic acid	[M-H2O-H]-	281.125	C15H22O5	Alpha hydroxy acids and derivatives	QYINOGPWFQBOJX-MDZDMXLPSA-N	O=C(O)C1(O)CCC2C(=C(C)CO)CCC32COC1C3
	n2676	0.29869	0.031403	11.629	547.292	w/o MS2:Cymarine	[M-H]-	547.291	C30H44O9	Cardenolide glycosides and derivatives	XQCGNURMLWFQJR-ZNDDOCHDSA-N	O=CC12CCC(OC3OC(C)C(O)C(OC)C3)CC2(O)CCC4C1CCC5(C)C(C6=CC(=O)OC6)CCC45O
	n601	0.29977	0.022309	11.313	307.192	w/o MS2:albocycline	[M-H]-	307.191	C18H28O4	Macrolides and analogues	BYWWNDLILWPPJP-REXWONOSSA-N	O=C1OC(C)C(C)CCC=C(C)C(OC)C=CC(O)(C=C1)C
	n907	0.30876	0.047894	7.73	343.213	w/o MS2:Unknown (carbon number 18); PlaSMA ID-802	[M+CH3COONa-H]-	343.213	C18H32O6	Unknown	0	0
	n2291	0.30886	0.04325	9.291	497.261	w/o MS2:(3E,5S,7R,8R,11E,13S,15R,16R)-3,5,7,11,13,15-hexamethyl-8,16-bis(1,3-oxazol-5-ylmethyl)-1,9-dioxacyclohexadeca-3,11-diene-2,10-dione	[M-3H]-	497.266	C28H38N2O6	Macrolides and analogues	LAJRJVDLKYGLOO-FWSDNECISA-N	O=C1OC(CC=2OC=NC2)C(C)CC(C=C(C(=O)OC(CC=3OC=NC3)C(C)CC(C=C1C)C)C)C
	n3808	0.33089	0.023864	8.708	857.454	w/o MS2:Bayogenin base + O-Hex-Hex; PlaSMA ID-2116	[M-H]-	857.451	C42H68O15	Triterpene saponins	GQPGGSOQFNPVJI-UHFFFAOYNA-N	O=C(O)C57(CCC(C)(C)CC7(C4=CCC3C6(C)(CC(O)C(OC2OC(CO)C(OC1OC(CO)C(O)C(O)C1(O))C(O)C2(O))C(C)(CO)C6(CCC3(C)C4(C)CC5))))
	n1833	0.33344	0.028959	6.933	455.214	Unknown	[M-H]-	null	null	null	null	null
	n801	0.34526	0.013645	10.245	327.218	w/o MS2:Unknown (carbon number 18); PlaSMA ID-718	[M-H]-	327.217	C18H32O5	Unknown	0	0
	n2196	0.35312	0.032102	9.737	487.232	w/o MS2:Cinobufagin; PlaSMA ID-1354	[M+Cl]-	487.234	C26H34O6	Bufanolides and derivatives	SCULJPGYOQQXTK-UHFFFAOYNA-N	CC(=O)OC1C2OC22C3CCC4CC(O)CCC4(C)C3CCC2(C)C1C1=COC(=O)C=C1
	n2159	0.35659	0.019528	8.713	483.245	w/o MS2:Dihydrogedunin	[M-H]-	483.239	C28H36O7	Limonoids	ROWFSYNHZPRCKO-UHFFFAOYSA-N	O=C(OC1CC2C(C(=O)CCC2(C)C3CCC4(C)C(OC(=O)C5OC54C13C)C6=COC=C6)(C)C)C
	n2747	0.35755	0.030395	7.57	555.224	Unknown	[M+CH3COONa-H]-	null	null	null	null	null
	n623	0.35831	0.024829	11.276	309.207	w/o MS2:Unknown (carbon number 18); PlaSMA ID-629	[M-H]-	309.207	C18H30O4	Unknown	0	0
	n1866	0.37038	0.034643	7.689	459.201	w/o MS2:NCGC00384769-01!6,8-dihydroxy-2,2,4,4-tetramethyl-5-(2-methylpropanoyl)-9-propan-2-yl-9H-xanthene-1,3-dione	[M+FA-H]-	459.202	C24H30O6	Xanthenes	AYAUOXWJIWVPSO-UHFFFAOYSA-N	O=C(C1=C(O)C=C(O)C2=C1OC3=C(C(=O)C(C(=O)C3(C)C)(C)C)C2C(C)C)C(C)C
	n805	0.37728	0.024829	8.209	327.218	w/o MS2:Unknown (carbon number 18); PlaSMA ID-722	[M-H]-	327.218	C18H32O5	Unknown	0	0
	n2280	0.38206	0.034643	8.234	495.245	w/o MS2:TRIDESACETOXYKHIVORIN	[M+Br]-	495.24	C26H36O7	Limonoids	MGQUMSFBIYXTTE-FIYJXLSPSA-N	O=C1OC(C2=COC=C2)C3(C)CCC4C5(C)C(O)CC(O)C(C)(C)C5CC(O)C4(C)C63OC16
	n167	0.38434	0.018815	8.814	199.134	Unknown	[M-H]-	null	null	null	null	null
	n1848	0.38911	0.048838	3.458	457.193	w/o MS2:2,7,7,11,15,17-hexamethyl-18-methylidene-5,13,16-trioxo-6,14-dioxatetracyclo[9.8.0.0?,?.0??,??]nonadec-3-en-10-yl acetate	[M-H]-	457.199	C26H34O7	Naphthopyrans	JFYYCQXZVIOBKU-UHFFFAOYSA-N	O=C1OC(C)(C)C2CC(OC(=O)C)C3(C)C4C(=O)OC(C(=O)C4(C(=C)CC3C2(C=C1)C)C)C
	n2014	0.39197	0.028959	7.694	469.229	w/o MS2:NCGC00384922-01!(2R,3R,4S,5S,6R)-2-octoxy-6-[[(2S,3R,4S,5R)-3,4,5-trihydroxyoxan-2-yl]oxymethyl]oxane-3,4,5-triol	[M-H2O-H]-	469.229	C19H36O10	Fatty acyl glycosides of mono- and disaccharides	IBSNNVHJJNLMJW-BMVMOQKNSA-N	OC1COC(OCC2OC(OCCCCCCCC)C(O)C(O)C2O)C(O)C1O
	n2195	0.39331	0.023	9.038	487.232	w/o MS2:Cinobufagin; PlaSMA ID-1354	[M+Cl]-	487.234	C26H34O6	Bufanolides and derivatives	SCULJPGYOQQXTK-UHFFFAOYNA-N	CC(=O)OC1C2OC22C3CCC4CC(O)CCC4(C)C3CCC2(C)C1C1=COC(=O)C=C1
	n235	0.39355	0.014851	11.2	237.15	w/o MS2:3-hydroxy-5,5,8a-trimethyl-3,4,4a,6,7,8-hexahydronaphthalene-2-carboxylic acid	[M-H]-	237.15	C14H22O3	Beta hydroxy acids and derivatives	LQZXAHKUYJVAAR-UHFFFAOYSA-N	O=C(O)C1=CC2(C)CCCC(C)(C)C2CC1O
	n2177	0.40421	0.035657	7.517	485.198	Unknown	[M+K-2H]-	null	null	null	null	null
	n757	0.40858	0.018815	5.469	323.041	Unknown	[M-2H]2-	null	null	null	null	null
	n804	0.41472	0.022754	9.992	327.218	Unknown (carbon number 18); PlaSMA ID-722	[M-H]-	327.218	C18H32O5	Unknown	0	0
	n1637	0.41786	0.019343	6.1	441.198	w/o MS2:NCGC00381274-01_C18H34O12_3-Hydroxy-3-(hydroxymethyl)-4-methylpentyl 6-O-[(2S,3R,4R)-3,4-dihydroxy-4-(hydroxymethyl)tetrahydro-2-furanyl]-beta-D-glucopyranoside	[M+FA-H]-	441.198	C18H34O12	Fatty acyl glycosides of mono- and disaccharides	MHJYRHBCBPGGHL-IFTGIQGKSA-N	OCC1(O)COC(OCC2OC(OCCC(O)(CO)C(C)C)C(O)C(O)C2O)C1O
	n2401	0.41959	0.013645	9.828	511.277	w/o MS2:NCGC00381111-01_C23H38N4O6_1-[(2E,4E)-6,7-Dihydroxy-2,4-octadienoyl]prolyl-N-methylvalyl-N~2~-methylalaninamide	[M+FA-H]-	511.277	C23H38N4O6	Dipeptides	YHEIGYJZSXWHJB-MKICQXMISA-N	O=C(C=CC=CC(O)C(O)C)N1CCCC1C(=O)N(C)C(C(=O)N(C)C(C(=N)O)C)C(C)C
	n624	0.42143	0.039878	11.443	309.207	w/o MS2:FA 18:4+2O; PlaSMA ID-636	[M-H]-	309.207	C18H30O4	Oxidized fatty acids	FLJRXICXLUZYBE-UHFFFAOYNA-N	O=C(O)CCCCCCCC=CCC(OO)C=CC=CCC
	n1473	0.42286	0.04266	7.682	423.224	w/o MS2:licoricidin	[M+TFA-H]-	423.217	C26H32O5	0	GBRZTUJCDFSIHM-KRWDZBQOSA-N	OC1=CC=C(C(O)=C1CC=C(C)C)C2COC3=CC(O)=C(C(OC)=C3C2)CC=C(C)C
	n3102	0.42628	0.030395	8.768	613.23	Unknown	[M+K-2H]-	null	null	null	null	null
	n645	0.42755	0.031403	12.079	311.223	w/o MS2:13-HPODE; LC-ESI-QIT; MS2; CE	[M-H]-	311.223	C18H32O4	Lineolic acids and derivatives	JDSRHVWSAMTSSN-KDFHGORWNA-N	CCCCCC(OO)\C=C\C=CCCCCCCCC(O)=O
	n3787	0.42905	0.022754	8.92	839.313	Unknown	[M+Br]-	null	null	null	null	null
	n3682	0.43445	0.034643	6.436	769.09	Unknown	[2M-H]-	null	null	null	null	null
	n2013	0.43474	0.02889	8.08	469.229	w/o MS2:NCGC00384922-01!(2R,3R,4S,5S,6R)-2-octoxy-6-[[(2S,3R,4S,5R)-3,4,5-trihydroxyoxan-2-yl]oxymethyl]oxane-3,4,5-triol	[M+FA-H]-	469.229	C19H36O10	Fatty acyl glycosides of mono- and disaccharides	IBSNNVHJJNLMJW-BMVMOQKNSA-N	OC1COC(OCC2OC(OCCCCCCCC)C(O)C(O)C2O)C(O)C1O
	n1224	0.43738	0.024829	1.393	391.108	Unknown	[M+K-2H]-	null	null	null	null	null
	n610	0.43782	0.019343	2.862	309.056	Unknown	[M-H]-	null	null	null	null	null
	n1990	0.44842	0.041786	6.775	467.214	w/o MS2:NCGC00385558-01!(2R,3S,4S,5R,6R)-2-[[(2R,3R,4R)-3,4-dihydroxy-4-(hydroxymethyl)oxolan-2-yl]oxymethyl]-6-oct-1-en-3-yloxyoxane-3,4,5-triol	[M+FA-H]-	467.213	C19H34O10	Fatty acyl glycosides of mono- and disaccharides	MUPQSGHACLOUTE-PARKKQJRSA-N	OCC1(O)COC(OCC2OC(OC(C=C)CCCCC)C(O)C(O)C2O)C1O
	n2156	0.4496	0.033466	8.933	483.245	Unknown	[M-H2O-H]-	null	null	null	null	null
	n2292	0.45729	0.011139	9.731	497.261	w/o MS2:(3E,5S,7R,8R,11E,13S,15R,16R)-3,5,7,11,13,15-hexamethyl-8,16-bis(1,3-oxazol-5-ylmethyl)-1,9-dioxacyclohexadeca-3,11-diene-2,10-dione	[M+FA-H]-	497.266	C28H38N2O6	Macrolides and analogues	LAJRJVDLKYGLOO-FWSDNECISA-N	O=C1OC(CC=2OC=NC2)C(C)CC(C=C(C(=O)OC(CC=3OC=NC3)C(C)CC(C=C1C)C)C)C
	n1475	0.45883	0.017274	8.071	423.224	w/o MS2:2-(2-hydroxypropan-2-yl)-3-[(2R,3R,4S,5S,6R)-3,4,5-trihydroxy-6-(hydroxymethyl)oxan-2-yl]oxy-2,3-dihydrofuro[3,2-g]chromen-7-one	[M-H]-	423.225	C20H24O10	Psoralens	HGHSJJSYVZPIAW-NWMIEQKASA-N	O=C1OC=2C=C3OC(C(OC4OC(CO)C(O)C(O)C4O)C3=CC2C=C1)C(O)(C)C
	n1597	0.46242	0.028565	8.925	437.24	w/o MS2:5-O-methyllicoricidin	[M+TFA-H]-	437.233	C27H34O5	7-O-methylated isoflavonoids	GDAAEAXMNLVRCZ-SFHVURJKSA-N	OC1=CC=C(C(O)=C1CC=C(C)C)C2COC3=CC(OC)=C(C(OC)=C3C2)CC=C(C)C
	n1832	0.47033	0.037364	6.735	455.214	w/o MS2:1,2Alpha-Epoxydeacetoxydihydrogedunin	[2M-H]-	455.208	C26H32O7	Limonoids	UIUKQADPLSFRBN-NIJWRPTQSA-N	O=C1OC(C2=COC=C2)C3(C)CCC4C5(C)C6OC6C(=O)C(C)(C)C5CC(O)C4(C)C73OC17
	n491	0.47124	0.036519	12.262	293.212	w/o MS2:FA 18:2+O; PlaSMA ID-565	[M-H]-	293.212	C18H30O3	Oxidized fatty acids	HKSDVVJONLXYKL-UHFFFAOYNA-N	O=C(O)CCCCCCCC=CCC=CCC1OC1(CC)
	n596	0.47175	0.018177	2.866	307.059	Unknown	[M-H]-	null	null	null	null	null
	n489	0.47289	0.030395	13.259	293.212	w/o MS2:Unknown (carbon number 17); PlaSMA ID-564	[M-H]-	293.212	C17H30N2S	Unknown	0	0
	n3049	0.47334	0.030395	6.907	603.245	w/o MS2:6-(furan-3-yl)-6,8,12,16,21-pentahydroxy-7,15-dimethyl-9-oxo-3,17,19-trioxaheptacyclo[9.9.3.0?,??.0?,?.0?,?.0??,??.0??,??]tricosan-14-yl 2-methylbutanoate	[M+K-2H]-	603.245	C31H40O12	Limonoids	GSAWBDXYMSQMRT-UHFFFAOYSA-N	O=C(OC1CC(O)C23C4OCC5(C(O)CC2C1(C)C(O)O4)C3C(=O)C(O)C6(C)C(O)(C7=COC=C7)CC8OC856)C(C)CC
	n2155	0.47885	0.028565	7.517	483.201	Unknown	[M-H]-	null	null	null	null	null
	n2376	0.48573	0.024829	7.9	507.244	w/o MS2:NCGC00380554-01_C22H38O10_2-(4-Methyl-3-cyclohexen-1-yl)-2-propanyl 6-O-(6-deoxy-alpha-L-mannopyranosyl)-beta-D-glucopyranoside	[M-H]-	507.245	C22H38O10	O-glycosyl compounds	JIDXOGPQCVBGSC-BXUICYMCSA-N	OC1C(O)C(OCC2OC(OC(C)(C)C3CC=C(C)CC3)C(O)C(O)C2O)OC(C)C1O
	n2158	0.49049	0.027337	7.856	483.245	w/o MS2:Dihydrogedunin	[M+FA-H]-	483.239	C28H36O7	Limonoids	ROWFSYNHZPRCKO-UHFFFAOYSA-N	O=C(OC1CC2C(C(=O)CCC2(C)C3CCC4(C)C(OC(=O)C5OC54C13C)C6=COC=C6)(C)C)C
	n2723	0.49592	0.04325	6.965	553.054	Unknown	[M-2H]2-	null	null	null	null	null
	n1782	0.49792	0.024567	9.04	451.255	w/o MS2:(E)-5-hydroxy-N-[3-[5-[3-[[(E)-5-hydroxy-3-methylpent-2-enoyl]amino]propyl]-3,6-dioxopiperazin-2-yl]propyl]-3-methylpent-2-enamide	[M-H]-	451.256	C22H36N4O6	Alpha amino acids and derivatives	CNQCBOHTKBVCFM-WXUKJITCSA-N	OC(=NCCCC1N=C(O)C(N=C1O)CCCN=C(O)C=C(C)CCO)C=C(C)CCO
A4WS	n2308	2.712e-05	0.00069605	13.441	499.291	Unknown	[M-H]-	null	null	null	null	null
	n3106	2.7229e-05	0.002222	8.995	613.324	Unknown	[M-H]-	null	null	null	null	null
	n2888	3.4498e-05	0.0026221	13.02	577.323	Unknown	[M+CH3COONa-H]-	null	null	null	null	null
	n3105	4.2637e-05	0.00035195	9.441	613.323	Unknown	[M-H]-	null	null	null	null	null
	n3539	5.1071e-05	0.0040695	12.205	719.258	w/o MS2:Azadirachtin	[M-H]-	719.256	C35H44O16	Limonoids	FTNJWQUOZFUQQJ-NDAWSKJSSA-N	O=C(OC1CC(OC(=O)C)C2(C(=O)OC)COC3C(O)C(C)(C4C(O)(OCC14C32)C(=O)OC)C56OC6(C)C7CC5OC8OC=CC87O)C(=CC)C
	n3331	5.131e-05	0.0046223	13.511	651.36	Unknown	[M+FA-H]-	null	null	null	null	null
	n3051	6.474e-05	0.00083451	12.836	603.339	Unknown	[M-C6H10O4-H]-	null	null	null	null	null
	n564	7.6857e-05	0.0016796	13.046	301.218	w/o MS2:Abietic acid	[M-H2O-H]-	301.217	C20H30O2	Diterpenoids	RSWGJHLUYNHPMX-UHFFFAOYNA-N	O=C(O)C1(C)CCCC2(C)C3C(C=C(CC3)C(C)C)=CCC12
	n282	9.0461e-05	0.014495	13.885	255.233	w/o MS2:Palmitic Acid	[M+Na-2H]-	255.233	C16H32O2	Long-chain fatty acids	IPCSVZSSVZVIGE-UHFFFAOYSA-N	O=C(O)CCCCCCCCCCCCCCC
	n2750	9.8108e-05	3.7271e-05	1.197	556.165	Unknown	[M+CH3COONa-H]-	null	null	null	null	null
	n3507	0.00011878	0.0043397	11.176	703.276	Unknown	[M+Br]-	null	null	null	null	null
	n201	0.00012029	0.008095	4.154	219.124	w/o MS2:Purpurogallin	[M-H]-	219.126	C11H8O5	Tropolones	WDGFFVCWBZVLCE-UHFFFAOYSA-N	O=C1C(O)=CC=CC=2C=C(O)C(O)=C(O)C12
	n1254	0.0001249	3.7271e-05	1.215	394.112	Unknown	[M+CH3COONa-H]-	null	null	null	null	null
	n3183	0.00013011	0.0013814	13.299	625.344	Unknown	[M-H]-	null	null	null	null	null
	n970	0.00013957	0.0022935	8.189	355.082	w/o MS2:7,9-dimethoxy-6-(4-methoxyphenyl)-[1,3]dioxolo[4,5-g]chromen-8-one	[M-C6H10O4-H]-	355.082	C19H16O7	5-O-methylated flavonoids	LWUQVHKGVXRUPD-UHFFFAOYSA-N	O=C1C(OC)=C(OC=2C=C3OCOC3=C(OC)C21)C=4C=CC(OC)=CC4
	n2899	0.00014995	0.0026221	13.304	579.339	Unknown	[M-H]-	null	null	null	null	null
	n3171	0.00016732	0.0024887	13.021	623.329	Unknown	[M+FA-H]-	null	null	null	null	null
	n3485	0.00022795	0.002222	8.218	695.214	w/o MS2:methyl (1S,4aS,7aS)-7-(hydroxymethyl)-1-[(2S,3R,4S,5S,6R)-3,4,5-trihydroxy-6-[[(2R,3R,4S,5S,6R)-3,4,5-trihydroxy-6-[[(E)-3-(4-hydroxyphenyl)prop-2-enoyl]oxymethyl]oxan-2-yl]oxymethyl]oxan-2-yl]oxy-1,4a,5,7a-tetrahydrocyclopenta[c]pyran-4-carboxylate	[2M+Hac-H]-	695.218	C32H40O17	0	QIWWLKDHHMGRQL-QJIBEZHESA-N	O=C(OCC1OC(OCC2OC(OC3OC=C(C(=O)OC)C4CC=C(CO)C34)C(O)C(O)C2O)C(O)C(O)C1O)C=CC5=CC=C(O)C=C5
	n2590	0.00025262	0.0015199	13.344	535.312	w/o MS2:NCGC00168955-03![3-hydroxy-1-oxo-1-(2,3,4,5,6-pentahydroxyhexoxy)decan-5-yl] 3,5-dihydroxydecanoate	[M-H]-	535.312	C26H50O12	Fatty alcohols	JPGYRFJJNVYGPI-UHFFFAOYSA-N	O=C(OCC(O)C(O)C(O)C(O)CO)CC(O)CC(OC(=O)CC(O)CC(O)CCCCC)CCCCC
	n3104	0.00031098	0.00056141	8.902	613.323	Unknown	[M-H]-	null	null	null	null	null
	n3484	0.00038937	0.014175	9.204	695.213	w/o MS2:methyl (1S,4aS,7aS)-7-(hydroxymethyl)-1-[(2S,3R,4S,5S,6R)-3,4,5-trihydroxy-6-[[(2R,3R,4S,5S,6R)-3,4,5-trihydroxy-6-[[(E)-3-(4-hydroxyphenyl)prop-2-enoyl]oxymethyl]oxan-2-yl]oxymethyl]oxan-2-yl]oxy-1,4a,5,7a-tetrahydrocyclopenta[c]pyran-4-carboxylate	[M-H]-	695.218	C32H40O17	0	QIWWLKDHHMGRQL-QJIBEZHESA-N	O=C(OCC1OC(OCC2OC(OC3OC=C(C(=O)OC)C4CC=C(CO)C34)C(O)C(O)C2O)C(O)C(O)C1O)C=CC5=CC=C(O)C=C5
	n3554	0.00044624	0.039383	2.482	723.233	Unknown	[M-H]-	null	null	null	null	null
	n3777	0.00045155	0.0040993	1.24	831.295	Unknown	[2M-H]-	null	null	null	null	null
	n3262	0.00048621	0.0030444	12.325	637.3	Unknown	[M+Cl]-	null	null	null	null	null
	n1107	0.00070976	0.01072	1.213	376.102	Unknown	[M-H]-	null	null	null	null	null
	n1762	0.00074984	0.00056539	12.236	450.263	Unknown	[M-H]-	null	null	null	null	null
	n3185	0.0011866	0.0036284	13.12	625.345	Unknown	[M-H]-	null	null	null	null	null
	n1062	0.0013296	0.014794	6.7	371.078	w/o MS2:[3-(4-hydroxy-3-methoxybenzoyl)-2,3-dimethyloxiran-2-yl]-(4-hydroxy-3-methoxyphenyl)methanone	[M-C6H8O6-H]-	371.075	C20H20O7	Dibenzylbutane lignans	ZDJWTWORZULMCQ-UHFFFAOYSA-N	O=C(C1=CC=C(O)C(OC)=C1)C2(OC2(C(=O)C3=CC=C(O)C(OC)=C3)C)C
	n3026	0.0013647	0.0075234	12.203	601.323	w/o MS2:4,15,26-trihydroxy-1-oxa-4,9,15,20,26,31-hexazacyclotritriacontane-5,8,16,19,27,30-hexone	[M-H]-	601.32	C26H46N6O10	Macrolactams	OYFVPOABQXXDNO-UHFFFAOYSA-N	O=C1N(O)CCOCCN=C(O)CCC(=O)N(O)CCCCCN=C(O)CCC(=O)N(O)CCCCCN=C(O)CC1
	n3538	0.0014949	0.0005262	12.325	719.258	w/o MS2:Azadirachtin	[M+K-2H]-	719.256	C35H44O16	Limonoids	FTNJWQUOZFUQQJ-NDAWSKJSSA-N	O=C(OC1CC(OC(=O)C)C2(C(=O)OC)COC3C(O)C(C)(C4C(O)(OCC14C32)C(=O)OC)C56OC6(C)C7CC5OC8OC=CC87O)C(=CC)C
	n3307	0.0014985	0.0046223	12.207	647.328	Unknown	[M-H]-	null	null	null	null	null
	n3154	0.0016374	0.0017546	6.834	621.162	Unknown	[M-H]-	null	null	null	null	null
	n3027	0.0017285	0.0034826	12.328	601.323	w/o MS2:4,15,26-trihydroxy-1-oxa-4,9,15,20,26,31-hexazacyclotritriacontane-5,8,16,19,27,30-hexone	[M-H]-	601.32	C26H46N6O10	Macrolactams	OYFVPOABQXXDNO-UHFFFAOYSA-N	O=C1N(O)CCOCCN=C(O)CCC(=O)N(O)CCCCCN=C(O)CCC(=O)N(O)CCCCCN=C(O)CC1
	n189	0.0018627	0.0010162	1.203	214.049	Unknown	[M+CH3COONa-H]-	null	null	null	null	null
	n1019	0.0020913	0.0041632	1.212	362.11	w/o MS2:NALOXONE HYDROCHLORIDE	[M+Cl]-	362.116	C19H22ClNO4	Phenanthrenes and derivatives	RGPDIGOSVORSAK-STHHAXOLSA-N	Cl.O=C1CCC2(O)C3N(CC=C)CCC42C5=C(OC14)C(O)=CC=C5C3
	n2767	0.0021081	1.0617e-07	13.025	559.292	Unknown	[M-H2O-H]-	null	null	null	null	null
	n1617	0.0021098	0.0053499	12.891	439.27	Unknown	[M-H]-	null	null	null	null	null
	n1279	0.002751	0.012327	5.606	399.109	w/o MS2:4-hydroxy-9-(4-hydroxy-3,5-dimethoxyphenyl)-5a,6,8a,9-tetrahydro-5H-[2]benzofuro[5,6-f][1,3]benzodioxol-8-one	[M-H]-	399.109	C21H20O8	Lignan lactones	JGGWNGRBXJWAOC-UHFFFAOYSA-N	O=C1OCC2CC3=C(O)C=4OCOC4C=C3C(C5=CC(OC)=C(O)C(OC)=C5)C12
	n2961	0.0027567	0.022616	9.896	591.303	Unknown	[M-H]-	null	null	null	null	null
	n3556	0.0028618	0.047747	2.522	723.236	Unknown	[M-H]-	null	null	null	null	null
	n1616	0.0029267	0.0025113	13.04	439.27	Unknown	[M-H]-	null	null	null	null	null
	n3308	0.0031099	0.0025239	12.327	647.328	Unknown	[M+FA-H]-	null	null	null	null	null
	n2980	0.0031136	0.035232	11.744	593.297	Unknown	[M+FA-H]-	null	null	null	null	null
	n3755	0.0032324	0.007709	11.531	809.382	Unknown	[2M+FA-H]-	null	null	null	null	null
	n3323	0.0035887	0.0041632	12.839	649.344	Unknown	[M-H]-	null	null	null	null	null
	n1808	0.0038989	0.016056	11.091	453.192	w/o MS2:(1R,2R,4S,7R,8S,12R)-7-(furan-3-yl)-1,8,12,17,17-pentamethyl-3,6,16-trioxapentacyclo[9.9.02,4.02,8.012,18]icos-13-ene-5,15,20-trione	[M-H]-	453.192	C26H30O7	0	MAYJEFRPIKEYBL-DKBZVKCESA-N	O=C1OC(C)(C)C2CC(=O)C3(C)C(CCC4(C)C(OC(=O)C5OC534)C6=COC=C6)C2(C=C1)C
	n3773	0.004282	0.02483	13.186	829.547	Unknown	[M-H]-	null	null	null	null	null
	n2756	0.0043021	0.0046223	13.038	557.206	Unknown	[M-H]-	null	null	null	null	null
	n2101	0.004442	0.00083451	13.043	477.244	w/o MS2:NCGC00380957-01_C26H38O8_1H-Benz[e]indene-6-propanoic acid, dodecahydro-2-hydroxy-7-(1-hydroxy-1-methylethyl)-9b-(methoxycarbonyl)-2,3a,6,9a-tetramethyl-4-methylene-1,3-dioxo-	[M-H2O-H]-	477.249	C26H38O8	Prostaglandins and related compounds	ARHZXCIVYQVVOK-UHFFFAOYSA-N	O=C(O)CCC1(C)C(CCC2(C)C1CC(=C)C3(C(=O)C(O)(C(=O)C32C(=O)OC)C)C)C(O)(C)C
	n3806	0.0047956	0.029187	8.392	857.303	Unknown	[M-H]-	null	null	null	null	null
	n742	0.0049529	0.0077942	12.784	319.227	w/o MS2:5-(1,2,4a,5-tetramethyl-7-oxo-3,4,8,8a-tetrahydro-2H-naphthalen-1-yl)-3-methylpentanoic acid	[M-H]-	319.228	C20H32O3	Colensane and clerodane diterpenoids	RNWHJFUXZQBBLK-UHFFFAOYSA-N	O=C(O)CC(C)CCC1(C)C(C)CCC2(C(=CC(=O)CC21)C)C
	n264	0.0050936	0.0066223	3.704	247.025	w/o MS2:7-DESHYDROXYPYROGALLIN-4-CARBOXYLIC ACID	[M-H]-	247.026	C12H8O6	Tropolones	XCSLJQFPTAZKDV-UHFFFAOYSA-N	O=C(O)C1=CC(=O)C(O)=C2C(O)=C(O)C=CC2=C1
	n474	0.0053257	0.0041632	12.899	291.233	w/o MS2:Androstane-3,17-diol	[M-H]-	291.233	C19H32O2	Androgens and derivatives	CBMYJHIOYJEBSB-YSZCXEEOSA-N	OC1CCC2(C)C(CCC3C4CCC(O)C4(C)CCC32)C1
	n3280	0.0053593	0.010431	12.875	640.347	Unknown	[M-3H]-	null	null	null	null	null
	n3553	0.0054014	0.014952	1.492	723.233	Unknown	[M+Br]-	null	null	null	null	null
	n744	0.0055403	0.0042494	13.037	319.228	(1R,4aR,5S)-5-(3-hydroxy-3-methylpent-4-enyl)-1,4a-dimethyl-6-methylidene-3,4,5,7,8,8a-hexahydro-2H-naphthalene-1-carboxylic acid	[M-H]-	319.228	C20H32O3	Diterpenoids	LMODNMXJBXUOQF-NFSBWDCGSA-N	O=C(O)C1(C)CCCC2(C)C(C(=C)CCC12)CCC(O)(C=C)C
	n3492	0.0060259	0.0030444	13.3	697.274	Unknown	[M-H]-	null	null	null	null	null
	n3252	0.0064497	0.016496	11.616	636.316	w/o MS2:Hexosyl LPE 18:3; PlaSMA ID-1752	[M-H]-	636.316	C29H52NO12P	Lipids	QFDVZERXJLVROF-IUQGRGSQNA-N	CC\C=C\C\C=C\C\C=C\CCCCCCCC(=O)OC(CO)COP(O)(=O)OCCNC1OC(CO)C(O)C(O)C1O
	n3015	0.0072739	0.038142	1.206	600.155	Unknown	[M-H]-	null	null	null	null	null
	n309	0.0074425	0.0070689	3.701	265.036	Unknown	[M-H2O-H]-	null	null	null	null	null
	n1130	0.007568	0.0022935	2.495	379.113	w/o MS2:ROBUSTIC ACID	[M-H]-	379.119	C22H20O6	Hydroxyisoflavonoids	MBZKDBQDALOSRP-UHFFFAOYSA-N	O=C1OC=2C=C3OC(C=CC3=C(OC)C2C(O)=C1C=4C=CC(OC)=CC4)(C)C
	n948	0.0076773	0.0077942	13.035	349.239	w/o MS2:2,4-bis(3-methylbut-2-enyl)-5-(2-phenylethyl)benzene-1,3-diol	[M-C6H10O4-H]-	349.239	C24H30O2	Stilbenes	PHPXAJCVSGIDFH-UHFFFAOYSA-N	OC=1C=C(C(=C(O)C1CC=C(C)C)CC=C(C)C)CCC=2C=CC=CC2
	n2886	0.0078697	0.004178	1.245	577.2	w/o MS2:6-[(2S,3R,4S,5S,6R)-4,5-dihydroxy-6-(hydroxymethyl)-3-[(2S,3R,4R,5R,6S)-3,4,5-trihydroxy-6-methyloxan-2-yl]oxyoxan-2-yl]-5,7-dihydroxy-2-(4-hydroxyphenyl)chromen-4-one	[M-H]-	577.198	C27H30O14	Flavonoid C-glycosides	BGPMMCPSTAYIEL-UTKQBPCESA-N	O=C1C=C(OC2=CC(O)=C(C(O)=C12)C3OC(CO)C(O)C(O)C3OC4OC(C)C(O)C(O)C4O)C=5C=CC(O)=CC5
	n2067	0.00787	0.00059545	13.045	475.247	w/o MS2:NCGC00179731-03!4-[5-[acetyl(hydroxy)amino]pentylamino]-2-[2-[5-[acetyl(hydroxy)amino]pentylamino]-2-oxoethyl]-2-hydroxy-4-oxobutanoic acid	[M+Cl]-	475.241	C20H36N4O9	Hydroxy fatty acids	BPEXJHGGARTCIR-UHFFFAOYSA-N	O=C(O)C(O)(CC(O)=NCCCCCN(O)C(=O)C)CC(O)=NCCCCCN(O)C(=O)C
	n3562	0.0085117	0.036678	2.908	725.215	Unknown	[M+FA-H]-	null	null	null	null	null
	n256	0.0086896	0.0041632	9.52	244.404	Unknown	[M-H]-	null	null	null	null	null
	n3544	0.0097554	0.0474	2.343	721.22	Unknown	[M+Hac-H]-	null	null	null	null	null
	n2770	0.0098643	0.0030444	12.308	559.313	w/o MS2:MGMG 18:3; PlaSMA ID-1533	[M+FA-H]-	559.312	C27H46O9	Lipids	HUSISCNTLUEZCN-UHFFFAOYNA-N	O=C(OCC(O)COC1OC(CO)C(O)C(O)C1(O))CCCCCCCC=CCC=CCC=CCC
	n1056	0.011417	0.016056	2.467	369.078	w/o MS2:(E)-3-[6-[(2S,3R,4S,5S,6R)-3,4,5-trihydroxy-6-(hydroxymethyl)oxan-2-yl]oxy-1,3-benzodioxol-5-yl]prop-2-enoic acid	[M-H]-	369.074	C16H18O10	Phenolic glycosides	YJSHRIGISKAHBT-JFTDWGSPSA-N	O=C(O)C=CC1=CC=2OCOC2C=C1OC3OC(CO)C(O)C(O)C3O
	n3744	0.0118	0.007709	1.267	803.269	Unknown	[M-H]-	null	null	null	null	null
	n789	0.012157	0.039383	1.203	326.11	w/o MS2:(2S)-3-(4-hydroxyphenyl)-2-[[(Z)-3-(4-hydroxyphenyl)prop-2-enoyl]amino]propanoic acid	[M-H]-	326.104	C18H17NO5	0	LEEDEKWKJVUWGA-AVFOEOQDSA-N	O=C(O)C(N=C(O)C=CC1=CC=C(O)C=C1)CC2=CC=C(O)C=C2
	n1113	0.012266	0.0025239	1.49	377.109	w/o MS2:Methyl Robustone	[M+Hac-H]-	377.103	C22H18O6	6-prenylated isoflavanones	OKBNMQXBQLZQEM-UHFFFAOYSA-N	O=C1C(=COC=2C=C3OC(C=CC3=C(OC)C21)(C)C)C=4C=CC=5OCOC5C4
	n745	0.012613	0.008475	12.894	319.228	w/o MS2:(3S)-5-[(1S,8aR)-2,5,5,8a-tetramethyl-4-oxo-4a,6,7,8-tetrahydro-1H-naphthalen-1-yl]-3-methylpentanoic acid	[M+FA-H]-	319.228	C20H32O3	0	JJGYRVZPUJUFTR-DRWSLCSESA-N	O=C(O)CC(C)CCC1C(=CC(=O)C2C(C)(C)CCCC12C)C
	n2675	0.012667	0.047514	11.741	547.291	w/o MS2:Cymarine	[M-H]-	547.291	C30H44O9	Cardenolide glycosides and derivatives	XQCGNURMLWFQJR-ZNDDOCHDSA-N	O=CC12CCC(OC3OC(C)C(O)C(OC)C3)CC2(O)CCC4C1CCC5(C)C(C6=CC(=O)OC6)CCC45O
	n648	0.01337	0.03462	9.932	311.223	w/o MS2:Unknown (carbon number 18); PlaSMA ID-653	[M-H]-	311.223	C18H32O4	Unknown	0	0
	n967	0.013784	0.0063381	3.705	355.067	w/o MS2:Coumaroyl + C6H9O8 (isomer of 843, 844, 845); PlaSMA ID-846	[M+K-2H]-	355.066	C15H16O10	Glucuronic acid derivatives	LWEUFDJHDOPWFE-UHFFFAOYNA-N	O=C(OC(C(=O)O)C(O)C(O)C(O)C(=O)O)C=CC1=CC=C(O)C=C1
	n2820	0.01462	0.028162	11.696	565.28	Unknown	[M-C6H10O5-H]-	null	null	null	null	null
	n3059	0.014726	0.009526	8.137	605.166	Unknown	[M-3H]-	null	null	null	null	null
	n473	0.014995	0.0071086	12.833	291.233	w/o MS2:Androstane-3,17-diol	[M-H]-	291.233	C19H32O2	Androgens and derivatives	CBMYJHIOYJEBSB-YSZCXEEOSA-N	OC1CCC2(C)C(CCC3C4CCC(O)C4(C)CCC32)C1
	n2204	0.015188	0.041487	6.279	487.55	Unknown	[M-H]2-	null	null	null	null	null
	n604	0.017073	0.017936	1.256	308.099	w/o MS2:N-Acetylneuraminic acid	[M+C2H3N+Na-2H]-	308.099	C11H19NO9	N-acylneuraminic acids	SQVRNKJHWKZAKO-UHFFFAOYNA-N	O=C(O)C1(O)OC(C(O)C(O)CO)C(N=C(O)C)C(O)C1
	n3065	0.017229	0.0066223	1.356	607.208	w/o MS2:Diosmin	[M+TFA-H]-	607.205	C28H32O15	Flavonoid-7-O-glycosides	GZSOSUNBTXMUFQ-UHFFFAOYSA-N	O=C1C=C(OC2=CC(OC3OC(COC4OC(C)C(O)C(O)C4O)C(O)C(O)C3O)=CC(O)=C12)C=5C=CC(OC)=C(O)C5
	n2865	0.017272	0.0093564	12.005	574.187	Unknown	[M-H]-	null	null	null	null	null
	n2838	0.017388	0.016496	13.206	567.274	Unknown	[M+Cl]-	null	null	null	null	null
	n2189	0.0183	0.019102	12.825	486.279	Unknown	[M-H]-	null	null	null	null	null
	n1112	0.018347	0.0061416	2.808	377.109	w/o MS2:Methyl Robustone	[M-H]-	377.103	C22H18O6	6-prenylated isoflavanones	OKBNMQXBQLZQEM-UHFFFAOYSA-N	O=C1C(=COC=2C=C3OC(C=CC3=C(OC)C21)(C)C)C=4C=CC=5OCOC5C4
	n223	0.018789	0.01466	1.175	229.999	Unknown	[M-H]-	null	null	null	null	null
	n380	0.018938	0.015807	1.224	280.104	w/o MS2:1-METHYLADENOSINE	[M-H2O-H]-	280.105	C11H15N5O4	Purine nucleosides	GFYLSDSUCHVORB-UHFFFAOYSA-N	N=C1C=2N=CN(C2N=CN1C)C3OC(CO)C(O)C3O
	n2382	0.019155	0.012824	8.478	508.232	Unknown	[M-H]-	null	null	null	null	null
	n1047	0.019606	0.008475	2.45	367.081	w/o MS2:Acacetin Diacetate	[2M+Hac-H]-	367.082	C20H16O7	4'-O-methylated flavonoids	VYHHSBHXZVSILO-UHFFFAOYSA-N	O=C(OC=1C=C(OC(=O)C)C=2C(=O)C=C(OC2C1)C=3C=CC(OC)=CC3)C
	n1048	0.019615	0.0057298	2.481	367.081	w/o MS2:Acacetin Diacetate	[M+Cl]-	367.082	C20H16O7	4'-O-methylated flavonoids	VYHHSBHXZVSILO-UHFFFAOYSA-N	O=C(OC=1C=C(OC(=O)C)C=2C(=O)C=C(OC2C1)C=3C=CC(OC)=CC3)C
	n369	0.021221	0.0036284	13.042	277.217	a-Linolenic acid (NMR)	[M-H]-	277.217	C18H30O2	Lineolic acids and derivatives	DTOSIQBPPRVQHS-PDBXOOCHSA-N	CC\C=C/C\C=C/C\C=C/CCCCCCCC(O)=O
	n2066	0.021286	0.0015199	12.897	475.247	w/o MS2:NCGC00179731-03!4-[5-[acetyl(hydroxy)amino]pentylamino]-2-[2-[5-[acetyl(hydroxy)amino]pentylamino]-2-oxoethyl]-2-hydroxy-4-oxobutanoic acid	[M-H]-	475.241	C20H36N4O9	Hydroxy fatty acids	BPEXJHGGARTCIR-UHFFFAOYSA-N	O=C(O)C(O)(CC(O)=NCCCCCN(O)C(=O)C)CC(O)=NCCCCCN(O)C(=O)C
	n3042	0.02245	0.047923	5.336	603.136	Unknown	[M-H]-	null	null	null	null	null
	n361	0.022509	0.030289	11.544	275.202	w/o MS2:Unknown (carbon number 18); PlaSMA ID-488	[M-H]-	275.2	C18H28O2	Unknown	0	0
	n1139	0.023226	0.010035	3.942	381.047	Unknown	[M-H2O-H]-	null	null	null	null	null
	n2634	0.023735	0.014265	12.005	542.25	Unknown	[M+Na-2H]-	null	null	null	null	null
	n3251	0.024011	0.018038	11.77	636.316	w/o MS2:Hexosyl LPE 18:3; PlaSMA ID-1752	[M-H]-	636.316	C29H52NO12P	Lipids	QFDVZERXJLVROF-IUQGRGSQNA-N	CC\C=C\C\C=C\C\C=C\CCCCCCCC(=O)OC(CO)COP(O)(=O)OCCNC1OC(CO)C(O)C(O)C1O
	n255	0.024921	0.006591	9.521	243.771	Unknown	[M-H]-	null	null	null	null	null
	n2180	0.024994	0.0015199	12.898	485.276	w/o MS2:Unknown (carbon number 24); PlaSMA ID-1352	[M+FA-H]-	485.278	C24H42N2O8	Unknown	0	0
	n2928	0.025293	0.029692	10.202	585.201	w/o MS2:NCGC00381132-01_C23H38O17_	[M-H]-	585.204	C23H38O17	Saccharolipids	IHDCTQODJUDCDH-FPYGCLRLSA-N	O=C(OCC1OC(OCC2OC(OC3(OC(CO)C(O)C3O)CO)C(O)C(O)C2O)C(O)C(O)C1O)C(=CC)C
	n3659	0.025439	0.0030444	6.397	757.09	Unknown	[M+Cl]-	null	null	null	null	null
	n2181	0.026174	0.0030444	13.037	485.276	w/o MS2:MGMG 16:3; PlaSMA ID-1350	[M+FA-H]-	485.274	C25H42O9	Lipids	LJVATEUJGAWSPM-UHFFFAOYNA-N	O=C(OC(CO)COC1OC(CO)C(O)C(O)C1(O))CCCCCC=CCC=CCC=CCC
	n1114	0.026713	0.0039031	2.476	377.116	Unknown	[M+FA-H]-	null	null	null	null	null
	n2887	0.027254	0.005822	13.205	577.302	w/o MS2:HYDRANGENOSIDE C	[M+FA-H]-	577.295	C29H38O12	Terpene glycosides	GGNFGJZLCXTJLH-UHFFFAOYSA-N	O=C(OC)C1=COC(OC2OC(CO)C(O)C(O)C2O)C(C=C)C1CC3OC(CC(=O)C3)CCC4=CC=C(O)C=C4
	n2568	0.027655	0.0060766	13.205	531.296	w/o MS2:Cochlioquinone A; LC-ESI-QTOF; MS2; [M-H]-; CE	[M-H]-	531.296	C30H44O8	Oxanes	MERDNJKHMKQNFC-PGCPQKQNSA-N	CC[C@H](C)[C@@H](OC(C)=O)[C@@H](C)C1=CC(=O)C2=C(OC3[C@@H](C)C[C@H]4O[C@H](CC[C@]4(C)C3C2O)C(C)(C)O)C1=O
	n934	0.027886	0.0056891	13.411	347.172	w/o MS2:Unknown (carbon number 16); PlaSMA ID-811	[M+FA-H]-	347.17	C16H28O8	Unknown	0	0
	n2522	0.028048	0.016056	1.202	524.164	Unknown	[M+FA-H]-	null	null	null	null	null
	n3495	0.029538	0.0040695	12.504	697.366	Unknown	[M+Cl]-	null	null	null	null	null
	n3355	0.030902	0.044908	11.077	659.364	w/o MS2:Unknown (carbon number 33); PlaSMA ID-1811	[M-H]-	659.368	C33H56O13	Unknown	0	0
	n370	0.031837	0.0076692	12.898	277.217	a-Linolenic acid (NMR)	[M-H]-	277.217	C18H30O2	Lineolic acids and derivatives	DTOSIQBPPRVQHS-PDBXOOCHSA-N	CC\C=C/C\C=C/C\C=C/CCCCCCCC(O)=O
	n3265	0.03247	0.033491	12.239	638.331	w/o MS2:Hexosyl LPE 18:2; PlaSMA ID-1765	[M-H]-	638.329	C29H54NO12P	Lipids	HQYLDWZNTJHJNQ-AVQMFFATNA-N	CCCCC\C=C\C\C=C\CCCCCCCC(=O)OC(CO)COP(O)(=O)OCCNC1OC(CO)C(O)C(O)C1O
	n2051	0.032717	0.034129	1.22	474.147	Unknown	[M+Cl]-	null	null	null	null	null
	n3762	0.033429	0.016496	12.522	812.544	w/o MS2:Phosphatidylserine 18	[M-H]-	812.545	C44H80NO10P	Phosphatidylserines	JRRYKGRILWVSHS-JCXYTCFZNA-N	CCCCCCCCCCCCCCCCCC(=O)OCC(COP(O)(=O)OCC(N)C(O)=O)OC(=O)CC\C=C/C\C=C/C\C=C/CCCCCCCCC
	n1882	0.034146	0.0052826	1.239	461.151	Unknown	[M+FA-H]-	null	null	null	null	null
	n1418	0.034461	0.0056854	3.5	419.12	w/o MS2:Swertiamarin; PlaSMA ID-1078	[M+Na-2H]-	419.12	C16H22O10	Glycosyl compounds	HEYZWPRKKUGDCR-UHFFFAOYNA-N	OCC1OC(OC2OC=C3C(=O)OCCC3(O)C2C=C)C(O)C(O)C1O
	n1379	0.034722	0.0041632	1.24	415.145	w/o MS2:NCGC00385778-01!5,7-dihydroxy-2-[4-hydroxy-3-methoxy-5-(3-methylbut-2-enyl)phenyl]-2,3-dihydrochromen-4-one	[M-H]-	415.14	C21H22O6	3'-prenylated flavanones	UQFQODVSORPELA-UHFFFAOYSA-N	O=C1C=2C(O)=CC(O)=CC2OC(C3=CC(OC)=C(O)C(=C3)CC=C(C)C)C1
	n3300	0.037494	0.013689	12.647	645.495	Unknown	[M-H]-	null	null	null	null	null
	n3547	0.039497	0.027495	11.648	721.365	w/o MS2:DGMG 18:3; PlaSMA ID-1937	[M+FA-H]-	721.364	C33H56O14	Lipids	MPSGDHOYFIUPSO-UHFFFAOYNA-N	O=C(OCC(O)COC2OC(COC1OC(CO)C(O)C(O)C1(O))C(O)C(O)C2(O))CCCCCCCC=CCC=CCC=CCC
	n3118	0.040799	0.020975	8.882	615.151	Unknown	[M-H]-	null	null	null	null	null
	n2406	0.040923	0.022992	5.694	513.06	Unknown	[M+TFA-H]-	null	null	null	null	null
	n2182	0.041494	0.027841	12.832	485.276	w/o MS2:MGMG 16:3; PlaSMA ID-1350	[M-H]-	485.274	C25H42O9	Lipids	LJVATEUJGAWSPM-UHFFFAOYNA-N	O=C(OC(CO)COC1OC(CO)C(O)C(O)C1(O))CCCCCC=CCC=CCC=CCC
	n3660	0.042509	0.0040711	1.261	757.261	w/o MS2:methyl (2S,3R,4S)-3-ethenyl-4-[(Z)-3-[(2S,3R,4R)-3-ethenyl-5-methoxycarbonyl-2-[(2S,3R,4S,5S,6R)-3,4,5-trihydroxy-6-(hydroxymethyl)oxan-2-yl]oxy-3,4-dihydro-2H-pyran-4-yl]-4-oxobut-2-enyl]-2-[(2S,3R,4S,5S,6R)-3,4,5-trihydroxy-6-(hydroxymethyl)oxan-2-yl]oxy-3,4-dihydro-2H-pyran-5-carboxylate	[2M+FA-H]-	757.256	C34H46O19	Terpene glycosides	MWLKXILGJPSPKZ-LWSBBEHMSA-N	O=CC(=CCC1C(=COC(OC2OC(CO)C(O)C(O)C2O)C1C=C)C(=O)OC)C3C(=COC(OC4OC(CO)C(O)C(O)C4O)C3C=C)C(=O)OC
	n3860	0.042619	0.020326	6.733	907.084	Unknown	[2M+Hac-H]-	null	null	null	null	null
	n649	0.04379	0.017207	10.195	311.223	w/o MS2:Unknown (carbon number 18); PlaSMA ID-653	[M-H]-	311.223	C18H32O4	Unknown	0	0
	n3044	0.04424	0.031934	2.52	603.193	Unknown	[M-H]-	null	null	null	null	null
	n2499	0.0456	0.012934	2.452	523.167	w/o MS2:NCGC00180666-02!(2R,3S,4S,5R,6S)-2-[(3,4,5-trihydroxyoxan-2-yl)oxymethyl]-6-(3,4,5-trimethoxyphenoxy)oxane-3,4,5-triol	[M-C6H10O5-H]-	523.167	C20H30O13	Phenolic glycosides	GGIDHIBVLYVTAU-QGPLIYBISA-N	OC1COC(OCC2OC(OC=3C=C(OC)C(OC)=C(OC)C3)C(O)C(O)C2O)C(O)C1O
	n519	0.04904	0.016978	1.187	298.115	Unknown	[M-H]-	null	null	null	null	null
	n2207	0.04928	0.026702	1.192	488.162	w/o MS2:NCGC00169614-02_C24H21N5O4_(1S,3S,12S,14R,27S)-12-Hydroxy-1,3-dimethyl-2,5,15,23,25-pentaazaheptacyclo[12.10.2.1~2,5~.0~6,11~.0~12,27~.0~15,24~.0~17,22~]heptacosa-6,8,10,17,19,21,23-heptaene-4,16,26-trione	[M-H]-	488.158	C24H21N5O4	Quinazolines	YYLAARMDRFESOL-CVAYNVNESA-N	O=C1C=2C=CC=CC2N=C3N1C4C(O)=NC3(N5C(C(=O)N6C=7C=CC=CC7C(O)(C4)C65)C)C
	n3658	0.049969	0.014495	6.155	757.089	Unknown	[M-H]-	null	null	null	null	null
	n846	0.05009	0.030635	9.517	331.139	w/o MS2:methyl 2-{7-hydroxy-11-methyl-2,9-dioxo-12,15-dioxatetracyclo[8.4.1.0?,??.0?,?]pentadeca-3,5,7-trien-13-yl}acetate	[M-H]-	331.136	C17H16O7	Naphthopyranones	IHXLRPOTFALLKF-UHFFFAOYSA-N	O=C(OC)CC1OC(C)C23OC3(C(=O)C=4C=CC=C(O)C4C2=O)C1
	n400	0.05043	0.011957	1.178	284.099	w/o MS2:Letrozol	[M+Na-2H]-	284.094	C17H11N5	Diphenylmethanes	HPJKCIUCZWXJDR-UHFFFAOYSA-N	N#CC1=CC=C(C=C1)C(C2=CC=C(C#N)C=C2)N3N=CN=C3
	n1161	0.050572	0.04244	1.255	385.099	w/o MS2:MMV020321	[M+FA-H]-	385.097	C18H18ClF3N2O2	0	0	O=C(Nc1cc(ccc1Cl)C(F)(F)F)CNC(c2ccccc2OC)C
	n2351	0.052594	0.0071086	1.484	505.155	w/o MS2:NCGC00380161-01_C20H28O12_6-O-(Phenylacetyl)-alpha-D-glucopyranosyl alpha-D-glucopyranoside	[M+Hac-H]-	505.156	C20H28O12	O-glycosyl compounds	STSLPRRNSYCFTQ-JFRFVCMESA-N	O=C(OCC1OC(OC2OC(CO)C(O)C(O)C2O)C(O)C(O)C1O)CC=3C=CC=CC3
	n1869	0.052682	0.032991	1.177	460.167	Unknown	[M-H2O-H]-	null	null	null	null	null
	n2897	0.053662	0.014719	13.65	579.318	w/o MS2:NCGC00380418-01_C30H46O8_(1alpha,2alpha,3beta,5xi,9xi,13xi,14xi,18xi)-1,2,3,22,23,29-Hexahydroxy-13,27-cycloolean-11-en-28-oic acid	[M+TFA-H]-	579.317	C30H46O8	Scalarane sesterterpenoids	IXIMDUAPYHOVHL-QQQCTMDWSA-N	O=C(O)C12CCC34CC4(C=CC5C3(C)CCC6C(C)(CO)C(O)C(O)C(O)C56C)C2CC(C)(CO)CC1O
	n3058	0.054589	0.022616	7.383	605.166	Unknown	[M+CH3COONa-H]-	null	null	null	null	null
	n2748	0.056759	0.024933	14.077	555.318	w/o MS2:NCGC00380113-01!2,3,14-trihydroxy-10,13-dimethyl-17-(2,3,6,7-tetrahydroxy-5,6-dimethylheptan-2-yl)-2,3,4,5,9,11,12,15,16,17-decahydro-1H-cyclopenta[a]phenanthren-6-one	[M+FA-H]-	555.317	C28H46O8	Hydroxy bile acids, alcohols and derivatives	GGLFMIALTLLMEJ-UHFFFAOYSA-N	O=C1C=C2C(CCC3(C)C(CCC23O)C(O)(C)C(O)CC(C)C(O)(C)CO)C4(C)CC(O)C(O)CC14
	n2052	0.058542	0.0030444	12.005	474.262	w/o MS2:C23H42NO7P; PlaSMA ID-1303	[M-H2O-H]-	474.263	C23H42NO7P	Formula predicted	0	0
	n3619	0.060508	0.02483	1.484	739.227	Unknown	[M+Na-2H]-	null	null	null	null	null
	n64	0.061339	0.0052826	1.206	136.041	w/o MS2:Anthranilic acid; LC-ESI-QTOF; MS2; CE	[M-C6H10O5-H]-	136.04	C7H7NO2	Aminobenzoic acids	RWZYAGGXGHYGMB-UHFFFAOYSA-N	NC1=CC=CC=C1C(O)=O
	n2679	0.061751	0.026379	10.198	547.313	Unknown	[M-H]-	null	null	null	null	null
	n37	0.064684	0.00062985	1.175	118.051	w/o MS2:Homoserine	[M+Hac-H]-	118.051	C4H9NO3	L-alpha-amino acids	UKAUYVFTDYCKQA-UHFFFAOYNA-N	O=C(O)C(N)CCO
	n1006	0.064955	0.043048	10.04	359.244	Unknown	[M-H]-	null	null	null	null	null
	n1432	0.06526	0.007559	10.847	419.244	w/o MS2:Pomiferin	[M-H]-	419.25	C25H24O6	6-prenylated isoflavanones	GHCZYXUOYFOXIP-UHFFFAOYSA-N	O=C1C(=COC=2C=3C=CC(OC3C(=C(O)C12)CC=C(C)C)(C)C)C=4C=CC(O)=C(O)C4
	n641	0.066923	0.0067154	10.456	311.223	w/o MS2:Unknown (carbon number 18); PlaSMA ID-653	[M-H]-	311.223	C18H32O4	Unknown	0	0
	n273	0.067091	0.0057298	1.298	253.093	w/o MS2:Obtusaquinone	[M+Na-2H]-	253.09	C16H14O3	P-quinomethanes	LUZUAYAKZLCOCQ-BHHNFLQBSA-N	O=C1C=C(OC)C(=CC=CC=2C=CC=CC2)C=C1O
	n534	0.072616	0.0071086	1.298	299.098	w/o MS2:carviolin	[M-C6H10O5-H]-	299.098	C16H12O6	Hydroxyanthraquinones	XNMZBRJAWRIJII-UHFFFAOYSA-N	O=C1C=2C=C(O)C=C(O)C2C(=O)C3=C(OC)C=C(C=C13)CO
	n1092	0.074059	0.026571	10.724	373.26	w/o MS2:2-hydroxy-4-methoxy-3,5-bis(3-methylbut-2-enyl)-6-pentylbenzoic acid	[M-H]-	373.26	C23H34O4	P-methoxybenzoic acids and derivatives	ONMLNUSSUHTGJO-UHFFFAOYSA-N	O=C(O)C=1C(O)=C(C(OC)=C(C1CCCCC)CC=C(C)C)CC=C(C)C
	n3166	0.075683	0.026673	1.249	623.203	w/o MS2:3-[(2S,3R,4S,5S,6R)-4,5-dihydroxy-6-(hydroxymethyl)-3-[(2S,3R,4S,5R,6R)-3,4,5-trihydroxy-6-(hydroxymethyl)oxan-2-yl]oxyoxan-2-yl]oxy-5-hydroxy-2-(4-hydroxyphenyl)-7-methoxychromen-4-one	[M+FA-H]-	623.205	C28H32O16	Flavonoid-3-O-glycosides	PNBMEXOTFKNHLQ-PVZBESAUSA-N	O=C1C(OC2OC(CO)C(O)C(O)C2OC3OC(CO)C(O)C(O)C3O)=C(OC4=CC(OC)=CC(O)=C14)C=5C=CC(O)=CC5
	n472	0.077878	0.020125	11.261	291.197	w/o MS2:Unknown (carbon number 18); PlaSMA ID-542	[M-H]-	291.197	C18H28O3	Unknown	0	0
	n1196	0.079526	0.033352	7.726	389.088	w/o MS2:Scaposin	[M+CH3COONa-H]-	389.088	C19H18O9	8-O-methylated flavonoids	NYKXAPFHNLNAIJ-UHFFFAOYSA-N	COC1=CC(=CC(O)=C1OC)C1=CC(=O)C2=C(O)C(OC)=C(O)C(OC)=C2O1
	n3092	0.080712	0.019397	3.837	611.14	w/o MS2:Glutathione (oxidized)	[M-H]-	611.145	C20H32N6O12S2	Peptides	YPZRWBKMTBYPTK-UHFFFAOYNA-N	O=C(O)CN=C(O)C(N=C(O)CCC(N)C(=O)O)CSSCC(N=C(O)CCC(N)C(=O)O)C(O)=NCC(=O)O
	n3356	0.080989	0.023828	10.887	659.365	w/o MS2:Unknown (carbon number 33); PlaSMA ID-1811	[M+FA-H]-	659.368	C33H56O13	Unknown	0	0
	n3093	0.085805	0.020251	3.874	611.14	w/o MS2:Glutathione (oxidized)	[2M-H]-	611.145	C20H32N6O12S2	Peptides	YPZRWBKMTBYPTK-UHFFFAOYNA-N	O=C(O)CN=C(O)C(N=C(O)CCC(N)C(=O)O)CSSCC(N=C(O)CCC(N)C(=O)O)C(O)=NCC(=O)O
	n2337	0.086404	0.031369	8.878	503.287	Unknown	[2M+Hac-H]-	null	null	null	null	null
	n3073	0.088109	0.034683	3.216	609.125	Unknown	[M-H]-	null	null	null	null	null
	n2083	0.088621	0.0046016	12.506	476.278	LPE 18:2; PlaSMA ID-1317	[M-H]-	476.278	C23H44NO7P	Lipids	DBHKHNGBVGWQJE-UHFFFAOYNA-N	O=C(OCC(O)COP(=O)(O)OCCN)CCCCCCCC=CCC=CCCCCC
	n3516	0.088804	0.0075522	11.647	711.338	Unknown	[M+Cl]-	null	null	null	null	null
	n638	0.089999	0.014794	10.528	311.223	w/o MS2:FA 18:2+2O; PlaSMA ID-641	[M-H]-	311.223	C18H32O4	Oxidized fatty acids	JGUNZIWGNMQSBM-UHFFFAOYNA-N	O=C(O)CCCCCCCC(OO)C=CC=CCCCCC
	n923	0.093337	0.041702	7.976	345.228	w/o MS2:Unknown (carbon number 18); PlaSMA ID-808	[M-H]-	345.228	C18H34O6	Unknown	0	0
	n3866	0.093731	0.031228	6.711	909.099	Unknown	[M-H]-	null	null	null	null	null
	n924	0.094675	0.0060766	1.922	346.056	w/o MS2:2'-Deoxyguanosine 5'-monophosphate	[M-H]-	346.056	C10H14N5O7P	Purine 2'-deoxyribonucleoside monophosphates	LTFMZDNNPPEQNG-UHFFFAOYNA-N	O=P(O)(O)OCC1OC(N2C=NC=3C(O)=NC(=N)NC32)CC1O
	n647	0.095436	0.014495	11.202	311.223	w/o MS2:13-HPODE; LC-ESI-QIT; MS2; CE	[M-H]-	311.223	C18H32O4	Lineolic acids and derivatives	JDSRHVWSAMTSSN-KDFHGORWNA-N	CCCCCC(OO)\C=C\C=CCCCCCCCC(O)=O
	n3459	0.096537	0.016067	9.52	685.487	Unknown	[M-3H]-	null	null	null	null	null
	n3376	0.097722	0.0039031	9.52	663.506	Unknown	[2M-H]-	null	null	null	null	null
	n1433	0.11087	0.047926	10.23	419.244	w/o MS2:Pomiferin	[M-H]-	419.25	C25H24O6	6-prenylated isoflavanones	GHCZYXUOYFOXIP-UHFFFAOYSA-N	O=C1C(=COC=2C=3C=CC(OC3C(=C(O)C12)CC=C(C)C)(C)C)C=4C=CC(O)=C(O)C4
	n2581	0.11376	0.026307	10.377	533.333	Unknown	[M-H]-	null	null	null	null	null
	n436	0.11607	0.010959	4.813	288.852	Unknown	[M-H]-	null	null	null	null	null
	n3330	0.11681	0.01588	10.374	651.27	Unknown	[M-H]-	null	null	null	null	null
	n2853	0.12024	0.048499	10.379	569.31	Unknown	[M+Cl]-	null	null	null	null	null
	n3431	0.12045	0.049175	7.669	679.239	Unknown	[M-H]-	null	null	null	null	null
	n2110	0.12066	0.005822	13.165	478.294	w/o MS2:LPE 18:1; PlaSMA ID-1334	[M-2H]-	478.294	C23H46NO7P	Lipids	PYVRVRFVLRNJLY-UHFFFAOYNA-N	O=C(OCC(O)COP(=O)(O)OCCN)CCCCCCCC=CCCCCCCCC
	n588	0.12314	0.025321	4.413	305.067	w/o MS2:(2S,3S)-2-(3,4,5-trihydroxyphenyl)-3,4-dihydro-2H-chromene-3,5,7-triol	[M-H]-	305.067	C15H14O7	0	XMOCLSLCDHWDHP-WFASDCNBSA-N	OC=1C=C(O)C2=C(OC(C3=CC(O)=C(O)C(O)=C3)C(O)C2)C1
	n432	0.12466	0.041637	4.803	288.743	Unknown	[M-H]-	null	null	null	null	null
	n636	0.12622	0.0036284	11.189	311.186	w/o MS2:5-hydroxy-2,2-dimethyl-10-(2-methylbut-3-en-2-yl)pyrano[3,2-g]chromen-8-one	[M+Na-2H]-	311.187	C19H20O4	Linear pyranocoumarins	WYMMNGQSPNWCIK-UHFFFAOYSA-N	O=C1OC2=C(C=C1)C(O)=C3C=CC(OC3=C2C(C=C)(C)C)(C)C
	n1298	0.12672	0.014495	11.178	401.255	w/o MS2:CAPERATIC ACID	[3M-H]-	401.254	C21H38O7	Tricarboxylic acids and derivatives	HMJJWFFZRCLIDN-UHFFFAOYSA-N	O=C(OC)CC(O)(C(=O)O)C(C(=O)O)CCCCCCCCCCCCCC
	n2536	0.12884	0.01588	1.186	526.118	Unknown	[M+K-2H]-	null	null	null	null	null
	n17	0.13002	0.010007	1.159	104.036	w/o MS2:Serine	[M+FA-H]-	104.035	C3H7NO3	Serine and derivatives	MTCFGRXMJLQNBG-UHFFFAOYNA-N	O=C(O)C(N)CO
	n433	0.13035	0.031864	4.809	288.78	Unknown	[M-H]-	null	null	null	null	null
	n313	0.13243	0.0040009	11.189	267.197	Unknown	[2M-H]-	null	null	null	null	null
	n838	0.13314	0.029187	11.88	329.234	w/o MS2:FA 18:1+3O; PlaSMA ID-737	[M-H]-	329.233	C18H34O5	Oxidized fatty acids	MDIUMSLCYIJBQC-UHFFFAOYNA-N	O=C(O)CCCCCCCC(O)C=CC(O)C(O)CCCCC
	n3416	0.13449	0.0051776	11.647	675.36	w/o MS2:DGMG 18:3; PlaSMA ID-1840	[M-H]-	675.359	C33H56O14	Lipids	MPSGDHOYFIUPSO-UHFFFAOYNA-N	O=C(OCC(O)COC2OC(COC1OC(CO)C(O)C(O)C1(O))C(O)C(O)C2(O))CCCCCCCC=CCC=CCC=CCC
	n3389	0.13509	0.014495	4.931	668.127	Unknown	[M-H]-	null	null	null	null	null
	n833	0.13736	0.0041632	10.185	329.233	w/o MS2:FA 18:1+3O; PlaSMA ID-737	[M-C6H10O5-H]-	329.233	C18H34O5	Oxidized fatty acids	MDIUMSLCYIJBQC-UHFFFAOYNA-N	O=C(O)CCCCCCCC(O)C=CC(O)C(O)CCCCC
	n409	0.13778	0.016465	10.784	285.207	w/o MS2:C16H30O4; PlaSMA ID-521	[M-C6H10O4-H]-	285.207	C16H30O4	Formula predicted	0	0
	n1790	0.13872	0.048059	6.725	452.533	Unknown	[M-2H]2-	null	null	null	null	null
	n2898	0.1409	0.04244	10.378	579.338	Unknown	[M+FA-H]-	null	null	null	null	null
	n2053	0.14513	0.0040711	11.911	474.262	w/o MS2:C23H42NO7P; PlaSMA ID-1303	[M-H]-	474.263	C23H42NO7P	Formula predicted	0	0
	n2054	0.14514	0.0040711	11.862	474.262	w/o MS2:C23H42NO7P; PlaSMA ID-1303	[M-H]-	474.263	C23H42NO7P	Formula predicted	0	0
	n2956	0.14576	0.027435	7.073	591.136	w/o MS2:Flavonol base + 3O, O-Hex+C6H9O4; PlaSMA ID-1618	[M-H]-	591.134	C27H28O15	Flavonol O-glycosides	ZALWWUJLKFBCQF-UHFFFAOYNA-N	O=C(O)CC(O)(C)CC(=O)OCC4OC(OC=2C(=O)C3=C(O)C=C(O)C=C3(OC=2(C1=CC=C(O)C=C1)))C(O)C(O)C4(O)
	n461	0.14778	0.024292	4.806	289.341	Unknown	[M-H]-	null	null	null	null	null
	n1087	0.14935	0.0020406	3.497	373.114	w/o MS2:NCGC00347404-02_C15H20O8_4-Acetyl-3-hydroxy-5-methylphenyl beta-D-glucopyranoside	[M+K-2H]-	373.114	C15H20O8	Phenolic glycosides	CFJLERBDXYGARW-TVKJYDDYSA-N	O=C(C1=C(O)C=C(OC2OC(CO)C(O)C(O)C2O)C=C1C)C
	n2938	0.15204	0.01215	9.456	585.329	w/o MS2:NCGC00381203-01_C31H46N4O7_2H-Pyrido[1,2-a][1,4,7,10]tetraazacyclododecine-1,4,7,10(3H,12H)-tetrone, 3-(7,8-dihydroxy-6-oxooctyl)octahydro-9-(1-methylpropyl)-6-(phenylmethyl)-	[M-H]-	585.329	C31H46N4O7	Cyclic peptides	YSNRSVKJRYQIIA-UHFFFAOYSA-N	O=C1N2CCCCC2C(O)=NC(C(O)=NC(C(O)=NC1C(C)CC)CC=3C=CC=CC3)CCCCCC(=O)C(O)CO
	n1788	0.15217	0.0041632	12.932	452.278	w/o MS2:Phosphatidylethanolamine lyso 16	[M-2H]-	452.278	C21H44NO7P	2-acyl-sn-glycero-3-phosphoethanolamines	CKPBBEOJHAPPBT-UHFFFAOYNA-N	CCCCCCCCCCCCCCCC(=O)OC(CO)COP(O)(=O)OCCN
	n457	0.15455	0.018629	4.805	289.238	Unknown	[M-H]-	null	null	null	null	null
	n1042	0.15541	0.012043	9.636	365.21	w/o MS2:Unknown (carbon number 24); PlaSMA ID-883	[M+Cl]-	365.211	C24H30O3	Unknown	0	0
	n3296	0.15619	0.00055068	1.228	644.216	Unknown	[M-H]-	null	null	null	null	null
	n462	0.15876	0.027435	4.811	289.357	Unknown	[M-H]-	null	null	null	null	null
	n716	0.16055	0.012824	8.799	317.234	w/o MS2:[1-(7-methoxy-2-oxochromen-8-yl)-3-methyl-2-oxobutyl] acetate	[M-H]-	317.24	C17H18O6	Coumarins and derivatives	VLHOVPZUSXEINR-UHFFFAOYSA-N	O=C1OC2=C(C=C1)C=CC(OC)=C2C(OC(=O)C)C(=O)C(C)C
	n852	0.16072	0.011942	8.562	331.249	w/o MS2:9-hydroxy-7-(2-hydroxypropan-2-yl)-1,4a-dimethyl-2,3,4,9,10,10a-hexahydrophenanthrene-1-carboxylic acid	[M-H]-	331.256	C20H28O4	Diterpenoids	ALGYTGOYQATWBA-UHFFFAOYSA-N	O=C(O)C1(C)CCCC2(C3=CC=C(C=C3C(O)CC12)C(O)(C)C)C
	n2111	0.16351	0.007709	13.003	478.294	w/o MS2:LPE 18:1; PlaSMA ID-1334	[M-H]-	478.294	C23H46NO7P	Lipids	PYVRVRFVLRNJLY-UHFFFAOYNA-N	O=C(OCC(O)COP(=O)(O)OCCN)CCCCCCCC=CCCCCCCCC
	n1053	0.16597	0.0013814	9.39	367.207	w/o MS2:Pesticide4_Boscalid_C18H12Cl2N2O_3-Pyridinecarboxamide, 2-chloro-N-(4'-chloro[1,1'-biphenyl]-2-yl)-	[M-H]-	367.203	C18H12Cl2N2O	Aromatic anilides	WYEMLYFITZORAB-UHFFFAOYSA-N	ClC=1C=CC(=CC1)C=2C=CC=CC2N=C(O)C3=CC=CN=C3Cl
	n2848	0.16618	0.043508	6.868	569.13	Unknown	[M-H]-	null	null	null	null	null
	n2179	0.16943	0.0060151	10.198	485.276	w/o MS2:Unknown (carbon number 24); PlaSMA ID-1352	[M+K-2H]-	485.278	C24H42N2O8	Unknown	0	0
	n2354	0.17074	0.014495	8.644	505.302	Unknown	[M-H]-	null	null	null	null	null
	n2893	0.17137	0.023746	4.338	579.141	w/o MS2:Unknown (carbon number 26); PlaSMA ID-1594	[M-H]-	579.138	C26H28O15	Unknown	0	0
	n368	0.17577	0.00048792	14.283	277.217	w/o MS2:gamma-Linolenic acid; LC-ESI-QTOF; MS2; CE	[M-H]-	277.217	C18H30O2	Lineolic acids and derivatives	VZCCETWTMQHEPK-QNEBEIHSSA-N	CCCCC\C=C/C\C=C/C\C=C/CCCCC(O)=O
	n1115	0.17604	0.012464	14.199	377.142	Unknown	[M-H]-	null	null	null	null	null
	n367	0.17656	0.00033639	14.167	277.217	w/o MS2:gamma-Linolenic acid; LC-ESI-QTOF; MS2; CE	[M-H]-	277.217	C18H30O2	Lineolic acids and derivatives	VZCCETWTMQHEPK-QNEBEIHSSA-N	CCCCC\C=C/C\C=C/C\C=C/CCCCC(O)=O
	n371	0.17656	0.00033639	14.209	277.217	a-Linolenic acid (NMR)	[M-H]-	277.217	C18H30O2	Lineolic acids and derivatives	DTOSIQBPPRVQHS-PDBXOOCHSA-N	CC\C=C/C\C=C/C\C=C/CCCCCCCC(O)=O
	n1093	0.17879	0.010534	11.477	373.26	w/o MS2:2-hydroxy-4-methoxy-3,5-bis(3-methylbut-2-enyl)-6-pentylbenzoic acid	[M+CH3COONa-H]-	373.26	C23H34O4	P-methoxybenzoic acids and derivatives	ONMLNUSSUHTGJO-UHFFFAOYSA-N	O=C(O)C=1C(O)=C(C(OC)=C(C1CCCCC)CC=C(C)C)CC=C(C)C
	n2355	0.17938	0.014794	8.561	505.302	Unknown	[M+FA-H]-	null	null	null	null	null
	n537	0.18199	0.014794	11.491	299.187	w/o MS2:(5E)-2-heptyl-3,4,7-trihydroxy-2,3,4,7,8,9-hexahydrooxecin-10-one	[M-H]-	299.186	C16H28O5	Oxocins	NGMQJZCKXKTQID-CSKARUKUSA-N	O=C1OC(CCCCCCC)C(O)C(O)C=CC(O)CC1
	n2936	0.18388	0.026476	9.295	585.328	w/o MS2:NCGC00381203-01_C31H46N4O7_2H-Pyrido[1,2-a][1,4,7,10]tetraazacyclododecine-1,4,7,10(3H,12H)-tetrone, 3-(7,8-dihydroxy-6-oxooctyl)octahydro-9-(1-methylpropyl)-6-(phenylmethyl)-	[M-H]-	585.329	C31H46N4O7	Cyclic peptides	YSNRSVKJRYQIIA-UHFFFAOYSA-N	O=C1N2CCCCC2C(O)=NC(C(O)=NC(C(O)=NC1C(C)CC)CC=3C=CC=CC3)CCCCCC(=O)C(O)CO
	n1255	0.18675	0.0346	9.521	394.245	Unknown	[M+C2H3N+Na-2H]-	null	null	null	null	null
	n2442	0.18787	0.0060766	3.25	517.12	w/o MS2:NCGC00380462-01!5,7-dihydroxy-6-[3,4,5-trihydroxy-6-(hydroxymethyl)oxan-2-yl]-8-[3,4,5-trihydroxy-6-(hydroxymethyl)oxan-2-yl]oxychromen-2-one	[M-H]-	517.12	C21H26O15	Coumarin glycosides	YRVGYJMSCQFOCA-UHFFFAOYSA-N	O=C1OC=2C(OC3OC(CO)C(O)C(O)C3O)=C(O)C(=C(O)C2C=C1)C4OC(CO)C(O)C(O)C4O
	n438	0.18864	0.018629	4.81	288.905	Unknown	[M-H]-	null	null	null	null	null
	n202	0.19206	0.0026221	3.864	221.046	w/o MS2:Isofraxidin; PlaSMA ID-317	[M+CH3COONa-H]-	221.046	C11H10O5	Coumarin and derivatives	HOEVRHHMDJKUMZ-UHFFFAOYSA-N	COC1=CC2=C(OC(=O)C=C2)C(OC)=C1O
	n1266	0.19433	0.046811	11.709	395.258	w/o MS2:gamma-mangostin	[M+CH3COONa-H]-	395.264	C23H24O6	8-prenylated xanthones	VEZXFTKZUMARDU-UHFFFAOYSA-N	O=C1C2=C(O)C(=C(O)C=C2OC3=CC(O)=C(O)C(=C13)CC=C(C)C)CC=C(C)C
	n2283	0.19593	0.036345	4.612	496.541	Unknown	[M-H]-	null	null	null	null	null
	n639	0.19986	0.025628	11.546	311.223	Unknown (carbon number 18); PlaSMA ID-653	[M-H]-	311.223	C18H32O4	Unknown	0	0
	n459	0.20013	0.014495	4.816	289.286	Unknown	[M-H]-	null	null	null	null	null
	n3161	0.20118	0.017613	6.082	623.126	Unknown	[2M-H]-	null	null	null	null	null
	n3346	0.20206	0.008788	8.868	657.313	Unknown	[M+Hac-H]-	null	null	null	null	null
	n2320	0.20277	0.0056891	8.021	501.271	Unknown	[M+Cl]-	null	null	null	null	null
	n837	0.20559	0.012824	8.029	329.234	w/o MS2:FA 18:1+3O; PlaSMA ID-737	[M-H]-	329.233	C18H34O5	Oxidized fatty acids	MDIUMSLCYIJBQC-UHFFFAOYNA-N	O=C(O)CCCCCCCC(O)C=CC(O)C(O)CCCCC
	n3559	0.20635	0.014342	12.115	723.381	Unknown	[2M+FA-H]-	null	null	null	null	null
	n2287	0.20748	0.0071086	3.92	497.131	w/o MS2:verproside	[M-C6H10O4-H]-	497.13	C22H26O13	0	DBUOUVZMYWYRRI-YWEKDMGLSA-N	O=C(OC1C2OC2(CO)C3C(OC=CC13)OC4OC(CO)C(O)C(O)C4O)C5=CC=C(O)C(O)=C5
	n836	0.21046	0.0036284	10.267	329.233	w/o MS2:FA 18:1+3O; PlaSMA ID-737	[M-H]-	329.233	C18H34O5	Oxidized fatty acids	MDIUMSLCYIJBQC-UHFFFAOYNA-N	O=C(O)CCCCCCCC(O)C=CC(O)C(O)CCCCC
	n1271	0.21265	0.040266	4.482	397.093	w/o MS2:NCGC00380078-01!(12S,12aS,12bR)-4,9,12,12b-tetrahydroxy-2,11,12,12a-tetrahydro-1H-perylene-3,10-dione	[M-H]-	397.093	C20H16O6	Perylenequinones	GJIALGLHOBXNAT-KPOBHBOGSA-N	O=C1C=2C(O)=CC=C3C=4C=CC(O)=C5C(=O)CC(O)C(C45)C(O)(C32)CC1
	n3061	0.21411	0.022246	8.562	605.227	Unknown	[M-C6H10O4-H]-	null	null	null	null	null
	n1357	0.21705	0.036345	6.383	411.11	w/o MS2:NCGC00380243-01!	[M-H]-	411.109	C22H20O8	4-prenylated xanthones	VXTQFTUOAJRUDO-UHFFFAOYSA-N	O=C1C=2C(O)=C3C(OC4OC=CC34O)=CC2OC5=C1C(O)=CC=C5CCC(O)(C)C
	n469	0.21716	0.013943	12.685	291.196	FA 18:4+1O; PlaSMA ID-539	[M-H]-	291.194	C18H28O3	Oxidized fatty acids	IYEHRWJNUWAXAD-UHFFFAOYNA-N	O=C(O)CCCCCCCC1C(=O)C=CC1(CC=CCC)
	n831	0.21721	0.0060151	8.286	329.233	w/o MS2:FA 18:1+3O; PlaSMA ID-737	[M-H]-	329.233	C18H34O5	Oxidized fatty acids	MDIUMSLCYIJBQC-UHFFFAOYNA-N	O=C(O)CCCCCCCC(O)C=CC(O)C(O)CCCCC
	n1315	0.22159	0.02483	3.46	405.104	w/o MS2:NCGC00381018-01![3,4,5-trihydroxy-6-(hydroxymethyl)oxan-2-yl] 3-hydroxy-4,5-dimethoxybenzoate	[M-H]-	405.104	C15H20O10	Hydrolyzable tannins	CXFDTBRNJQYDLK-UHFFFAOYSA-N	O=C(OC1OC(CO)C(O)C(O)C1O)C2=CC(O)=C(OC)C(OC)=C2
	n249	0.22191	0.0074685	1.219	242.08	w/o MS2:Cytarabine	[M+CH3COONa-H]-	242.078	C9H13N3O5	Pyrimidine nucleosides	UHDGCWIWMRVCDJ-UHFFFAOYNA-N	N=C1N=C(O)N(C=C1)C2OC(CO)C(O)C2O
	n568	0.2254	0.020276	1.218	302.101	Unknown	[3M-H]-	null	null	null	null	null
	n573	0.22956	0.010282	3.884	303.051	w/o MS2:Taxifolin	[2M+Hac-H]-	303.051	C15H12O7	Flavanonols	CXQWRCVTCMQVQX-UHFFFAOYNA-N	O=C1C=2C(O)=CC(O)=CC2OC(C3=CC=C(O)C(O)=C3)C1O
	n285	0.23764	0.032507	5.109	257.046	w/o MS2:norlichexanthone	[M-H]-	257.046	C14H10O5	Xanthones	AQZHBCDRWFMXIN-UHFFFAOYSA-N	O=C1C=2C(O)=CC(O)=CC2OC3=CC(O)=CC(=C13)C
	n676	0.23887	0.0075234	10.969	313.238	w/o MS2:Unknown (carbon number 18); PlaSMA ID-661	[M-H]-	313.239	C18H34O4	Unknown	0	0
	n3390	0.24153	0.034404	4.202	668.128	Unknown	[M-2H]2-	null	null	null	null	null
	n581	0.25091	0.022616	8.117	303.218	w/o MS2:Aleuretic Acid	[M-H]-	303.218	C16H32O5	Long-chain fatty acids	MEHUJCGAYMDLEL-LSDHHAIUSA-N	O=C(O)CCCCCCCC(O)C(O)CCCCCCO
	n1488	0.25293	0.038611	4.335	425.088	Unknown	[M-H2O-H]-	null	null	null	null	null
	n410	0.25318	0.0046016	10.473	285.207	w/o MS2:C16H30O4; PlaSMA ID-521	[M-H]-	285.207	C16H30O4	Formula predicted	0	0
	n643	0.25417	0.012131	11.353	311.223	w/o MS2:13-HPODE; LC-ESI-QIT; MS2; CE	[M-C6H8O6-H]-	311.223	C18H32O4	Lineolic acids and derivatives	JDSRHVWSAMTSSN-KDFHGORWNA-N	CCCCCC(OO)\C=C\C=CCCCCCCCC(O)=O
	n372	0.25522	0.018152	15.988	277.218	a-Linolenic acid (NMR)	[M-H]-	277.217	C18H30O2	Lineolic acids and derivatives	DTOSIQBPPRVQHS-PDBXOOCHSA-N	CC\C=C/C\C=C/C\C=C/CCCCCCCC(O)=O
	n3422	0.25577	0.022246	3.979	676.125	Unknown	[M-2H]2-	null	null	null	null	null
	n675	0.26205	0.0060766	10.776	313.238	w/o MS2:Unknown (carbon number 18); PlaSMA ID-661	[M+FA-H]-	313.239	C18H34O4	Unknown	0	0
	n668	0.26234	0.01523	11.546	313.238	w/o MS2:FA 18:1+2O; PlaSMA ID-660	[M-H]-	313.238	C18H34O4	Oxidized fatty acids	XEBKSQSGNGRGDW-UHFFFAOYNA-N	O=C(O)CCCCCCCC(O)C(O)CC=CCCCCC
	n832	0.26364	0.0013814	8.816	329.233	w/o MS2:FA 18:1+3O; PlaSMA ID-737	[M-H]-	329.233	C18H34O5	Oxidized fatty acids	MDIUMSLCYIJBQC-UHFFFAOYNA-N	O=C(O)CCCCCCCC(O)C=CC(O)C(O)CCCCC
	n730	0.26671	0.047923	3.718	319.046	w/o MS2:Flavanone base + 6O; PlaSMA ID-675	[M+Cl]-	319.046	C15H12O8	Flavanone O-glycosides	KJXSIXMJHKAJOD-UHFFFAOYNA-N	O=C2C3=C(O)C=C(O)C=C3(OC(C1=CC(O)=C(O)C(O)=C1)C2(O))
	n1985	0.26716	0.0067676	4.207	467.12	w/o MS2:NCGC00385223-01!(2R,3S)-7-[(2S,3R,4R)-3,4-dihydroxy-4-(hydroxymethyl)oxolan-2-yl]oxy-2-(3,4-dihydroxyphenyl)-3,4-dihydro-2H-chromene-3,5-diol	[M+Br]-	467.119	C20H22O10	Catechins	OZEIRJMOKXRLCR-AXDKOMKPSA-N	OC1=CC=C(C=C1O)C2OC3=CC(OC4OCC(O)(CO)C4O)=CC(O)=C3CC2O
	n3119	0.26742	0.029009	3.194	615.157	Unknown	[M-H]-	null	null	null	null	null
	n3814	0.26889	0.027112	5.437	865.197	w/o MS2:Procyanidin C1; PlaSMA ID-2124	[2M+FA-H]-	865.199	C45H38O18	Biflavonoids	MOJZMWJRUKIQGL-UHFFFAOYNA-N	OC9=CC(O)=C2C(OC(C=1C=CC(O)=C(O)C=1)C(O)C2C=8C(O)=CC(O)=C7C=8(OC(C=3C=CC(O)=C(O)C=3)C(O)C7(C6=C(O)C=C(O)C5=C6(OC(C=4C=CC(O)=C(O)C=4)C(O)C5))))=C9
	n2163	0.27239	0.0093999	5.24	484.039	Unknown	[M-2H]2-	null	null	null	null	null
	n1059	0.27264	0.011101	9.521	369.223	w/o MS2:TxB2; LC-ESI-QIT; MS2; CE	[M+K-2H]-	369.228	C20H34O6	Thromboxanes	XNRNNGPBEPRNAR-JQBLCGNGSA-N	CCCCC[C@H](O)\C=C\[C@H]1OC(O)C[C@H](O)[C@@H]1C\C=C/CCCC(O)=O
	n936	0.27268	0.016746	8.139	347.244	Unknown	[M-H]-	null	null	null	null	null
	n672	0.27275	0.035188	11.607	313.238	w/o MS2:FA 18:1+2O; PlaSMA ID-660	[M-H]-	313.238	C18H34O4	Oxidized fatty acids	XEBKSQSGNGRGDW-UHFFFAOYNA-N	O=C(O)CCCCCCCC(O)C(O)CC=CCCCCC
	n2880	0.2728	0.027841	4.348	577.135	Procyanidin B1	[M-H]-	577.135	C30H26O12	Biflavonoids and polyflavonoids	XFZJEEAOWLFHDH-UHFFFAOYNA-N	OC1CC2=C(OC1C1=CC(O)=C(O)C=C1)C(C1C(O)C(OC3=CC(O)=CC(O)=C13)C1=CC(O)=C(O)C=C1)=C(O)C=C2O
	n3563	0.27671	0.041652	3.918	725.229	w/o MS2:NCGC00385207-01_C32H40O16_(1aS,1bS,2S,5aR,6S,6aS)-6-({3-O-Acetyl-6-deoxy-4-O-[(2E)-3-phenyl-2-propenoyl]-alpha-L-mannopyranosyl}oxy)-1a-(hydroxymethyl)-1a,1b,2,5a,6,6a-hexahydrooxireno[4,5]cyclopenta[1,2-c]pyran-2-yl beta-L-glucopyranoside	[M+CH3COONa-H]-	725.23	C32H40O16	Cinnamic acid esters	WUGDNVYHMVWTAP-GVBKEDSZSA-N	O=C(OC1C(OC(OC2C3OC3(CO)C4C(OC=CC24)OC5OC(CO)C(O)C(O)C5O)C(O)C1OC(=O)C)C)C=CC=6C=CC=CC6
	n3028	0.28648	0.022916	8.079	602.063	Unknown	[M-2H]2-	null	null	null	null	null
	n850	0.28654	0.0066223	9.579	331.249	Unknown	[M-H]-	null	null	null	null	null
	n1273	0.28659	0.041881	11.876	397.136	Unknown	[M-H]-	null	null	null	null	null
	n2336	0.28755	0.023878	8.24	503.286	Unknown	[M-H]-	null	null	null	null	null
	n505	0.29369	0.041652	12.722	295.228	w/o MS2:Unknown (carbon number 18); PlaSMA ID-572	[M-H]-	295.228	C18H34O4	Unknown	0	0
	n502	0.29371	0.041652	12.681	295.228	w/o MS2:9-hydroxy-10,12-octadecadienoic acid	[M+Cl]-	295.228	C18H32O3	Lineolic acids and derivatives	NPDSHTNEKLQQIJ-SIGMCMEVSA-N	O=C(O)CCCCCCCC(O)C=CC=CCCCCC
	n326	0.29551	0.037367	10.069	269.212	w/o MS2:(Z)-3-Hydroxyhexadec-7-enoic acid (NMR)	[M-H2O-H]-	269.212	C16H30O3	Long-chain fatty acids	CBHANIXDPMXBGZ-KTKRTIGZNA-N	CCCCCCCC\C=C/CCCC(O)CC(O)=O
	n1043	0.29591	0.0071086	9.4	365.21	w/o MS2:Unknown (carbon number 24); PlaSMA ID-883	[2M+FA-H]-	365.211	C24H30O3	Unknown	0	0
	n200	0.29737	0.023625	3.872	219.066	w/o MS2:"5,7-Dihydroxy-2,6,8-trimethylchromone"	[M-H]-	219.065	C12H12O4	Chromones	ODNMTIVRLHXQTE-UHFFFAOYSA-N	O=C1C=C(OC2=C1C(O)=C(C(O)=C2C)C)C
	n938	0.29777	0.0047969	7.543	347.244	Unknown	[M-H2O-H]-	null	null	null	null	null
	n597	0.30046	0.0056891	3.884	307.071	Unknown	[M-H]-	null	null	null	null	null
	n2894	0.30072	0.027841	4.806	579.151	w/o MS2:[(2R,3S,4S,5R,6S)-6-[2,3-dihydroxy-4-[(E)-3-(4-hydroxyphenyl)prop-2-enoyl]phenoxy]-3,4,5-trihydroxyoxan-2-yl]methyl (E)-3-(4-hydroxyphenyl)prop-2-enoate	[2M-H]-	579.15	C30H28O12	0	MXLIDYXKRCYRPL-SVQBVAIGSA-N	O=C(OCC1OC(OC2=CC=C(C(=O)C=CC3=CC=C(O)C=C3)C(O)=C2O)C(O)C(O)C1O)C=CC4=CC=C(O)C=C4
	n428	0.30182	0.016895	10.116	287.223	w/o MS2:Unknown (carbon number 16); PlaSMA ID-528	[M-H]-	287.222	C16H32O4	Unknown	0	0
	n1330	0.3029	0.010282	11.711	405.286	Unknown	[M-H]-	null	null	null	null	null
	n2783	0.30473	0.018182	12.069	562.314	w/o MS2:LPC 18:3; PlaSMA ID-1545	[M+CH3COONa-H]-	562.313	C26H48NO7P	Lipids	WKQNRCYKYCKESD-UHFFFAOYNA-N	O=C(OCC(O)COP(=O)([O-])OCC[N+](C)(C)C)CCCCCCCC=CCC=CCC=CCC
	n683	0.30576	0.030332	11.601	314.242	w/o MS2:(2E,4E)-N-[2-(4-hydroxyphenyl)ethyl]dodeca-2,4-dienamide	[M-H]-	314.247	C20H29NO2	1-hydroxy-2-unsubstituted benzenoids	VVRNYAJXAUQHEN-BNFZFUHLSA-N	OC(=NCCC1=CC=C(O)C=C1)C=CC=CCCCCCCC
	n2995	0.3066	0.047155	4.691	597.146	w/o MS2:C26H30O16; PlaSMA ID-1653	[M-H]-	597.144	C26H30O16	Formula predicted	0	0
	n695	0.30959	0.0060151	11.409	315.254	Unknown	[M-H]-	null	null	null	null	null
	n3021	0.30963	0.034678	5.961	601.121	Unknown	[M+Na-2H]-	null	null	null	null	null
	n297	0.30989	0.043196	3.872	261.077	w/o MS2:violaceol i	[M+Hac-H]-	261.077	C14H14O5	Diphenylethers	YRZXKRQRZJMBFT-UHFFFAOYSA-N	OC=1C=C(C=C(OC2=CC(=CC(O)=C2O)C)C1O)C
	n1820	0.31053	0.035052	4.926	454.548	Unknown	[M-H]-	null	null	null	null	null
	n678	0.31206	0.00462	9.521	313.239	w/o MS2:Unknown (carbon number 18); PlaSMA ID-661	[M-H2O-H]-	313.239	C18H34O4	Unknown	0	0
	n2678	0.31518	0.048499	9.703	547.313	Unknown	[M-H]-	null	null	null	null	null
	n572	0.31969	0.024555	4.953	303.051	w/o MS2:Taxifolin	[M-H2O-H]-	303.051	C15H12O7	Flavanonols	CXQWRCVTCMQVQX-UHFFFAOYNA-N	O=C1C=2C(O)=CC(O)=CC2OC(C3=CC=C(O)C(O)=C3)C1O
	n97	0.32102	0.040099	3.879	165.02	w/o MS2:Phthalic acid	[M-H]-	165.019	C8H6O4	Benzoic acids	XNGIFLGASWRNHJ-UHFFFAOYSA-N	O=C(O)C=1C=CC=CC1C(=O)O
	n1072	0.32175	0.035232	10.065	371.176	Unknown	[M-H]-	null	null	null	null	null
	n3097	0.32308	0.012402	5.312	612.086	Unknown	[M-2H]2-	null	null	null	null	null
	n922	0.32352	0.008095	9.348	345.228	w/o MS2:Unknown (carbon number 18); PlaSMA ID-808	[M-H]-	345.228	C18H34O6	Unknown	0	0
	n1717	0.32448	0.02943	9.327	447.26	Unknown	[M-H]-	null	null	null	null	null
	n563	0.32468	0.022988	9.873	301.202	w/o MS2:1-(2,4-dihydroxyphenyl)-2-(3,5-dimethoxyphenyl)propan-1-one	[M-C6H10O5-H]-	301.196	C17H18O5	Alpha-methyldeoxybenzoin flavonoids	TURHNAJJDDIVGC-UHFFFAOYSA-N	O=C(C1=CC=C(O)C=C1O)C(C=2C=C(OC)C=C(OC)C2)C
	n827	0.32492	0.004131	10.336	329.233	w/o MS2:FA 18:1+3O; PlaSMA ID-737	[M-H]-	329.233	C18H34O5	Oxidized fatty acids	MDIUMSLCYIJBQC-UHFFFAOYNA-N	O=C(O)CCCCCCCC(O)C=CC(O)C(O)CCCCC
	n586	0.3255	0.038857	3.946	305.067	w/o MS2:Epigallocatechin	[M-H]-	305.067	C15H14O7	Epigallocatechins	XMOCLSLCDHWDHP-UHFFFAOYNA-N	OC=1C=C(O)C2=C(OC(C3=CC(O)=C(O)C(O)=C3)C(O)C2)C1
	n452	0.32583	0.0474	4.804	289.161	Unknown	[M-H]-	null	null	null	null	null
	n939	0.327	0.0046223	7.971	347.244	Unknown	[M-C6H8O6-H]-	null	null	null	null	null
	n2323	0.32734	0.0097252	12.015	502.294	w/o MS2:Phosphatidylethanolamine lyso 20	[M-H]-	502.294	C25H46NO7P	2-acyl-sn-glycero-3-phosphoethanolamines	BGJVXSMYONPLDN-NWFXIAEYNA-N	CCCCCCCCC\C=C/C\C=C/C\C=C/CCC(=O)OC(CO)COP(O)(=O)OCCN
	n798	0.3293	0.0041632	8.784	327.218	Unknown (carbon number 18); PlaSMA ID-722	[M-H]-	327.218	C18H32O5	Unknown	0	0
	n2082	0.3296	0.024334	12.362	476.278	w/o MS2:Phosphatidylethanolamine lyso 18	[M-H]-	476.278	C23H44NO7P	2-acyl-sn-glycero-3-phosphoethanolamines	DTTGTTCKWRAIFM-HDXUUTQWNA-N	CCCCCCCCCC\C=C/C\C=C/CCC(=O)OC(CO)COP(O)(=O)OCCN
	n445	0.332	0.019507	5.281	289.072	(-)-Epicatechin; LC-ESI-QTOF; MS2; [M-H]-; CE	[M-H]-	289.072	C15H14O6	Catechins	PFTAWBLQPZVEMU-UKRRQHHQSA-N	O[C@@H]1CC2=C(O)C=C(O)C=C2O[C@@H]1C1=CC(O)=C(O)C=C1
	n426	0.33293	0.011838	10.062	287.223	w/o MS2:Unknown (carbon number 16); PlaSMA ID-528	[M-H]-	287.222	C16H32O4	Unknown	0	0
	n1054	0.33352	0.0083085	9.521	367.226	w/o MS2:Uncarine c	[M+Cl]-	367.225	C21H24N2O4	Indolizidines	JMIAZDVHNCCPDM-UHFFFAOYSA-N	O=C(OC)C1=COC(C)C2CN3CCC4(C(O)=NC=5C=CC=CC54)C3CC12
	n1786	0.33365	0.037978	6.73	452.031	w/o MS2:Cefixime	[M-H]-	452.034	C16H15N5O7S2	Cephalosporins	OKBVVJOGVLARMR-UHFFFAOYNA-N	O=C(O)C1=C(C=C)CSC2N1C(=O)C2N=C(O)C(=NOCC(=O)O)C3=CSC(=N)N3
	n849	0.33434	0.0057298	9.523	331.249	w/o MS2:9-hydroxy-7-(2-hydroxypropan-2-yl)-1,4a-dimethyl-2,3,4,9,10,10a-hexahydrophenanthrene-1-carboxylic acid	[M-H]-	331.256	C20H28O4	Diterpenoids	ALGYTGOYQATWBA-UHFFFAOYSA-N	O=C(O)C1(C)CCCC2(C3=CC=C(C=C3C(O)CC12)C(O)(C)C)C
	n2976	0.33508	0.023828	3.637	593.13	w/o MS2:[6-[2-(3,4-dihydroxyphenyl)-8-hydroxy-4-oxochromen-7-yl]oxy-3,4,5-trihydroxyoxan-2-yl]methyl (E)-3-(4-hydroxyphenyl)prop-2-enoate	[M+FA-H]-	593.129	C30H26O13	0	VXAHTPDZSOTOPQ-XCVCLJGOSA-N	O=C(OCC1OC(OC2=CC=C3C(=O)C=C(OC3=C2O)C=4C=CC(O)=C(O)C4)C(O)C(O)C1O)C=CC5=CC=C(O)C=C5
	n2720	0.336	0.047923	12.016	552.286	Unknown	[M+Hac-H]-	null	null	null	null	null
	n455	0.33613	0.032692	4.805	289.193	Unknown	[M-H]-	null	null	null	null	null
	n975	0.33642	0.025327	10.064	355.211	w/o MS2:bisdethiobis(methylthio)gliotoxin	[M+FA-H]-	355.213	C15H20N2O4S2	Alpha amino acids and derivatives	OVBAGMZLGLXSBN-UOVKNHIHSA-N	O=C1N(C)C(SC)(C(=O)N2C3C(=CC=CC3O)CC12SC)CO
	n2608	0.33767	0.0091324	12.219	538.316	Unknown	[M+CH3COONa-H]-	null	null	null	null	null
	n2784	0.34015	0.016444	12.015	562.315	w/o MS2:LPC 18:3; PlaSMA ID-1545	[M+Hac-H]-	562.313	C26H48NO7P	Lipids	WKQNRCYKYCKESD-UHFFFAOYNA-N	O=C(OCC(O)COP(=O)([O-])OCC[N+](C)(C)C)CCCCCCCC=CCC=CCC=CCC
	n451	0.34544	0.034404	4.774	289.154	Unknown	[M-H]-	null	null	null	null	null
	n68	0.34854	0.032353	4.806	137.025	w/o MS2:2,5-Dihydroxybenzaldehyde	[M-H]-	137.024	C7H6O3	Hydroxybenzaldehydes	CLFRCXCBWIQVRN-UHFFFAOYSA-N	O=CC1=CC(O)=CC=C1O
	n1771	0.35019	0.018985	4.356	451.125	w/o MS2:Aspalathin	[M+Br]-	451.125	C21H24O11	2'-Hydroxy-dihydrochalcones	VCPUQYKWJRESOC-VJXVFPJBSA-N	OC[C@H]1O[C@H]([C@H](O)[C@@H](O)[C@@H]1O)C1=C(O)C=C(O)C(C(=O)CCC2=CC=C(O)C(O)=C2)=C1O
	n835	0.35227	0.012737	9.089	329.233	w/o MS2:FA 18:1+3O; PlaSMA ID-737	[M-C6H8O6-H]-	329.233	C18H34O5	Oxidized fatty acids	MDIUMSLCYIJBQC-UHFFFAOYNA-N	O=C(O)CCCCCCCC(O)C=CC(O)C(O)CCCCC
	n3037	0.35647	0.0061838	6.206	603.081	w/o MS2:Quercetin; LC-ESI-QTOF; MS2; CE	[M-2H]2-	603.078	C15H10O7	Flavonols	REFJWTPEDVJJIY-UHFFFAOYSA-N	OC1=CC(O)=C2C(OC(=C(O)C2=O)C2=CC(O)=C(O)C=C2)=C1
	n1345	0.35853	0.026333	7.672	409.093	w/o MS2:Nicosulfuron; LC-ESI-ITFT; MS2; CE	[M-H]-	409.094	C15H18N6O6S	Pyridinesulfonamides	RTCOGUMHFFWOJV-UHFFFAOYSA-N	COC1=CC(OC)=NC(N=C(O)NS(=O)(=O)C2=C(C=CC=N2)C(=O)N(C)C)=N1
	n3414	0.36012	0.04078	11.877	675.36	w/o MS2:DGMG 18:3; PlaSMA ID-1840	[M-H]-	675.359	C33H56O14	Lipids	MPSGDHOYFIUPSO-UHFFFAOYNA-N	O=C(OCC(O)COC2OC(COC1OC(CO)C(O)C(O)C1(O))C(O)C(O)C2(O))CCCCCCCC=CCC=CCC=CCC
	n2197	0.36023	0.018901	8.916	487.291	Unknown	[M-H]-	null	null	null	null	null
	n2029	0.36038	0.006807	9.519	471.167	w/o MS2:NCGC00380647-01_C17H30O12_alpha-D-Glucopyranoside, alpha-D-glucopyranosyl, 3-(2-methylbutanoate)	[M-H]-	471.172	C17H30O12	Saccharolipids	SFAOCCXTEHOWEV-AGJOLMTFSA-N	O=C(OC1C(O)C(OC2OC(CO)C(O)C(O)C2O)OC(CO)C1O)C(C)CC
	n2937	0.36225	0.042568	9.044	585.328	w/o MS2:NCGC00381203-01_C31H46N4O7_2H-Pyrido[1,2-a][1,4,7,10]tetraazacyclododecine-1,4,7,10(3H,12H)-tetrone, 3-(7,8-dihydroxy-6-oxooctyl)octahydro-9-(1-methylpropyl)-6-(phenylmethyl)-	[M+CH3COONa-H]-	585.329	C31H46N4O7	Cyclic peptides	YSNRSVKJRYQIIA-UHFFFAOYSA-N	O=C1N2CCCCC2C(O)=NC(C(O)=NC(C(O)=NC1C(C)CC)CC=3C=CC=CC3)CCCCCC(=O)C(O)CO
	n3761	0.367	0.007559	6.251	812.143	Unknown	[M-2H]2-	null	null	null	null	null
	n3064	0.36943	0.028901	5.579	607.146	Unknown	[M-H2O-H]-	null	null	null	null	null
	n224	0.37253	0.0326	4.806	231.03	Unknown	[M-H]-	null	null	null	null	null
	n96	0.37391	0.04053	4.806	164.012	Unknown	[M-C6H10O4-H]-	null	null	null	null	null
	n797	0.37617	0.0050873	8.85	327.217	w/o MS2:Unknown (carbon number 20); PlaSMA ID-721	[M+Cl]-	327.217	C20H28N2O2	Unknown	0	0
	n443	0.37727	0.017081	4.902	289.072	w/o MS2:CIANIDANOL	[M+Hac-H]-	289.072	C15H14O6	0	PFTAWBLQPZVEMU-DZGCQCFKSA-N	OC=1C=C(O)C2=C(OC(C3=CC=C(O)C(O)=C3)C(O)C2)C1
	n1401	0.37965	0.017159	10.063	417.181	Unknown	[M+FA-H]-	null	null	null	null	null
	n937	0.38506	0.018459	7.722	347.244	Unknown	[M-3H]-	null	null	null	null	null
	n2344	0.38724	0.024227	12.496	504.31	Unknown	[M-H]-	null	null	null	null	null
	n197	0.38962	0.037852	6.448	217.109	w/o MS2:3-Hydroxysebacic acid	[M-H]-	217.108	C10H18O5	Medium-chain hydroxy acids and derivatives	OQYZCCKCJQWHIE-UHFFFAOYNA-N	O=C(O)CCCCCCC(O)CC(=O)O
[truncated: 53 more rows]

## Sheet: Table S3
Table S3. Relative abundance (peak area) of 3953 metabolites on genotypes A1, A2, A3 and A4 on t3 (20 days under drought plus 5 days of recover). WW: well-watered; RC: recover.
[truncated: 3,955 more rows]

[truncated: 1 more sheets: Table S4]
